# Supplementary material for: MLKL and other necroptosis-related genes promote the tumor immune cell infiltration, guiding for the administration of immunotherapy in bladder urothelial carcinoma
Source: Apoptosis. 2023 Mar 31;28(5-6):892–911. doi: 10.1007/s10495-023-01830-8 (PMC10232593; doi:10.1007/s10495-023-01830-8)
Supplement: Supplementary file 19 — Supplementary file19 (XLSX 4884 KB) [file 10495_2023_1830_MOESM19_ESM.xlsx]

## Sheet: Table S1
Supplementary Table 1. The transcriptional variations of 67 necroptosis molecules in Pan-cancer
Cancer Type	Symbol	Tumor Exp	Normal Exp	logFC	P-value
BLCA	FADD	2.92641	2.14184	0.784577	5.78866e-07
BLCA	FAS	2.02917	2.47384	-0.444675	0.0235751
BLCA	FASLG	0.433615	0.393249	0.0403654	0.535653
BLCA	MLKL	1.93009	1.69502	0.235069	0.129457
BLCA	RIPK1	3.50977	3.67383	-0.164054	0.0816931
BLCA	RIPK3	1.91608	1.73947	0.176612	0.506271
BLCA	TLR3	1.17242	1.63049	-0.45807	0.00361708
BLCA	TNF	0.720853	0.516691	0.204162	0.615479
BLCA	TSC1	2.12137	2.02522	0.0961505	0.298148
BLCA	TRIM11	2.79268	1.93018	0.862502	3.63994e-07
BLCA	CASP8	2.3248	1.83922	0.485585	0.0024103
BLCA	ZBP1	0.658403	0.439886	0.218517	0.262834
BLCA	MAPK8	1.98692	1.85462	0.132299	0.145441
BLCA	IPMK	1.54603	1.44235	0.103684	0.555776
BLCA	ITPK1	3.39839	3.8669	-0.468501	0.0130966
BLCA	SIRT3	2.051	2.10351	-0.0525086	0.535693
BLCA	MYC	4.54715	6.09255	-1.5454	2.17016e-05
BLCA	TNFRSF1A	5.53577	5.49576	0.040013	0.452343
BLCA	TNFSF10	4.83224	4.12316	0.709076	0.0520179
BLCA	TNFRSF1B	3.36694	3.86559	-0.49865	0.0692976
BLCA	TRAF2	3.38073	2.35749	1.02323	5.64091e-09
BLCA	PANX1	3.12841	3.08192	0.0464816	0.876952
BLCA	OTULIN	2.21208	1.73519	0.476891	5.63518e-05
BLCA	CYLD	1.99764	2.54011	-0.542467	7.6376e-06
BLCA	USP22	4.43233	4.40434	0.0279925	0.899327
BLCA	MAP3K7	2.74319	2.61078	0.132406	0.117061
BLCA	SQSTM1	4.96282	5.48275	-0.51993	0.000419966
BLCA	STAT3	4.43394	4.81171	-0.37777	0.0117724
BLCA	DIABLO	1.36517	1.19712	0.168056	0.0099538
BLCA	DNMT1	3.37291	2.39048	0.98243	4.49542e-08
BLCA	CFLAR	2.28846	2.45712	-0.168652	0.0639754
BLCA	BRAF	2.12599	2.16259	-0.0365953	0.553246
BLCA	AXL	2.73006	4.06267	-1.33261	1.53197e-05
BLCA	ID1	7.04053	7.04817	-0.00763992	0.531969
BLCA	CDKN2A	2.57045	0.739875	1.83058	0.00203304
BLCA	HSPA4	4.9117	4.77422	0.137471	0.162327
BLCA	BCL2	1.03625	2.08422	-1.04797	5.74903e-10
BLCA	STUB1	4.01586	4.06669	-0.0508245	0.930784
BLCA	FLT3	0.155317	0.384505	-0.229188	0.000495898
BLCA	HAT1	2.88539	2.7277	0.157682	0.0710519
BLCA	SIRT2	3.41121	3.39407	0.0171398	0.998493
BLCA	SIRT1	2.29441	3.01279	-0.718375	5.35201e-07
BLCA	PLK1	3.37472	1.33844	2.03628	6.17755e-10
BLCA	MPG	4.17981	3.90472	0.275088	0.0300392
BLCA	BACH2	0.307433	0.426623	-0.119191	0.000926479
BLCA	GATA3	5.47758	3.84797	1.62961	0.00470338
BLCA	MYCN	1.29875	0.626087	0.672667	0.0259994
BLCA	ALK	0.067156	0.0622031	0.00495285	0.00027999
BLCA	ATRX	2.0318	2.37317	-0.341365	0.00185951
BLCA	TERT	0.516984	0.0711527	0.445831	6.75369e-09
BLCA	SLC39A7	6.23097	5.26792	0.963054	1.37872e-08
BLCA	SPATA2	2.4662	2.07699	0.38921	0.000149704
BLCA	RNF31	2.14186	1.97988	0.161986	0.078437
BLCA	IDH1	5.55037	5.24958	0.300786	0.348985
BLCA	IDH2	5.85151	5.42423	0.427281	0.0068134
BLCA	KLF9	2.32822	4.57929	-2.25107	2.96199e-11
BLCA	HDAC9	0.420968	0.636054	-0.215086	0.000715152
BLCA	HSP90AA1	7.89176	7.50655	0.385217	0.00643576
BLCA	LEF1	1.23165	1.08492	0.146729	0.517204
BLCA	BNIP3	2.5584	2.32469	0.233709	0.368761
BLCA	CD40	3.22548	3.38148	-0.155999	0.527024
BLCA	BCL2L11	2.71941	2.14121	0.578205	0.000305854
BLCA	EGFR	3.26542	3.13903	0.126383	0.862088
BLCA	DDX58	2.61928	2.31147	0.30781	0.394441
BLCA	TARDBP	4.49197	4.20897	0.283001	5.19955e-05
BLCA	APP	6.63275	6.89431	-0.261565	0.114437
BLCA	TNFRSF21	6.48026	5.70736	0.772899	0.133808
BRCA	FADD	3.00676	2.25311	0.753653	4.48027e-28
BRCA	FAS	2.18397	2.78132	-0.597348	1.04698e-19
BRCA	FASLG	0.625285	0.455981	0.169304	0.140755
BRCA	MLKL	1.50228	1.64953	-0.147249	1.56998e-05
BRCA	RIPK1	3.71773	3.82837	-0.11065	0.000625749
BRCA	RIPK3	1.70173	1.63246	0.0692761	0.311755
BRCA	TLR3	1.36886	2.14526	-0.776396	2.09023e-34
BRCA	TNF	1.10502	0.980938	0.124084	0.679427
BRCA	TSC1	2.32158	2.71116	-0.389583	1.92642e-20
BRCA	TRIM11	2.59072	1.59962	0.991102	1.08325e-53
BRCA	CASP8	2.28592	2.18981	0.0961042	0.00308036
BRCA	ZBP1	0.711262	0.325347	0.385915	4.51962e-10
BRCA	MAPK8	2.31015	2.46238	-0.152226	0.000108406
BRCA	IPMK	1.80949	1.93703	-0.127537	0.00140464
BRCA	ITPK1	3.80536	3.8916	-0.086244	0.527648
BRCA	SIRT3	2.58312	2.81198	-0.228857	9.12444e-06
BRCA	MYC	4.78882	5.98338	-1.19455	6.96741e-26
BRCA	TNFRSF1A	4.95284	5.14308	-0.190241	5.51926e-06
BRCA	TNFSF10	5.47583	5.82693	-0.3511	0.00063486
BRCA	TNFRSF1B	3.34044	4.13685	-0.796412	2.27375e-20
BRCA	TRAF2	3.20941	2.23495	0.974465	4.40736e-42
BRCA	PANX1	3.22919	2.92409	0.305105	1.02561e-10
BRCA	OTULIN	2.07257	1.87675	0.19582	6.7718e-06
BRCA	CYLD	2.47018	2.63808	-0.167899	1.58604e-05
BRCA	USP22	5.01856	5.24821	-0.22965	2.02846e-06
BRCA	MAP3K7	3.041	3.11495	-0.0739503	0.0139832
BRCA	SQSTM1	5.14941	4.87472	0.274692	1.10491e-06
BRCA	STAT3	5.17257	5.27195	-0.0993816	0.0700883
BRCA	DIABLO	1.45453	1.26889	0.185641	3.65487e-10
BRCA	DNMT1	3.54747	2.72594	0.821529	7.88084e-35
BRCA	CFLAR	2.34547	3.18535	-0.839883	3.0566e-47
BRCA	BRAF	2.18286	2.45548	-0.272615	2.28562e-13
BRCA	AXL	3.47377	4.15255	-0.678783	2.99133e-22
BRCA	ID1	3.18937	4.28465	-1.09528	4.12576e-23
BRCA	CDKN2A	1.83618	0.766351	1.06983	1.44658e-32
BRCA	HSPA4	5.19901	4.69423	0.504773	5.43275e-27
BRCA	BCL2	3.28398	3.9207	-0.63672	4.48688e-07
BRCA	STUB1	4.13732	3.57805	0.559268	5.63201e-17
BRCA	FLT3	1.05008	0.678605	0.371479	0.00458906
BRCA	HAT1	3.28503	3.0027	0.282336	2.62998e-13
BRCA	SIRT2	3.19033	3.51594	-0.325612	6.12262e-22
BRCA	SIRT1	3.04844	3.47658	-0.42814	1.6058e-19
BRCA	PLK1	2.62865	0.676962	1.95169	4.18667e-61
BRCA	MPG	4.06566	3.37528	0.690379	1.53422e-26
BRCA	BACH2	0.617564	1.31336	-0.695796	9.55965e-39
BRCA	GATA3	6.81402	5.32149	1.49253	1.08224e-24
BRCA	MYCN	0.772502	0.421588	0.350914	0.000870238
BRCA	ALK	0.0925883	0.214123	-0.121535	5.26581e-33
BRCA	ATRX	2.64379	2.97279	-0.328997	7.51215e-11
BRCA	TERT	0.13193	0.025725	0.106205	1.81343e-23
BRCA	SLC39A7	6.20246	5.30643	0.896033	3.27518e-40
BRCA	SPATA2	2.79216	2.47348	0.318675	1.27781e-11
BRCA	RNF31	2.38165	2.29333	0.0883154	0.0258365
BRCA	IDH1	4.46546	4.94593	-0.480462	4.6791e-14
BRCA	IDH2	6.15638	4.95607	1.20031	2.66077e-38
BRCA	KLF9	3.24722	4.85603	-1.60881	7.23678e-53
BRCA	HDAC9	0.688861	0.878761	-0.1899	1.76561e-11
BRCA	HSP90AA1	8.07574	7.76443	0.311308	2.49906e-07
BRCA	LEF1	2.3243	1.14296	1.18134	2.91441e-36
BRCA	BNIP3	3.29168	3.46394	-0.17226	0.00224736
BRCA	CD40	2.52429	3.06782	-0.543528	3.25957e-18
BRCA	BCL2L11	3.12736	2.90612	0.221238	0.00112961
BRCA	EGFR	1.75713	4.08746	-2.33032	1.41904e-58
BRCA	DDX58	3.71796	3.15655	0.561406	5.72422e-12
BRCA	TARDBP	4.40873	4.2007	0.20803	2.42034e-17
BRCA	APP	7.36044	7.79614	-0.4357	2.10794e-11
BRCA	TNFRSF21	3.57617	4.5182	-0.942023	1.60649e-24
CHOL	FADD	2.71085	1.69758	1.01327	3.18226e-06
CHOL	FAS	2.23615	2.35285	-0.116702	0.856202
CHOL	FASLG	0.415054	0.281649	0.133405	0.319614
CHOL	MLKL	2.14995	0.675318	1.47464	1.57984e-08
CHOL	RIPK1	3.55745	2.91194	0.645517	1.90123e-05
CHOL	RIPK3	1.71893	0.396171	1.32276	0.000157468
CHOL	TLR3	1.42827	1.24953	0.17874	0.727342
CHOL	TNF	0.814483	0.193562	0.620921	0.0133764
CHOL	TSC1	2.06763	0.972243	1.09538	4.51384e-09
CHOL	TRIM11	2.68732	0.79361	1.89371	2.25692e-09
CHOL	CASP8	2.66979	1.32453	1.34526	1.57984e-08
CHOL	ZBP1	0.507831	0.167053	0.340778	0.0582719
CHOL	MAPK8	1.99718	1.63132	0.365865	0.00123737
CHOL	IPMK	1.14436	1.02347	0.120898	0.200364
CHOL	ITPK1	3.43878	3.22305	0.215724	0.665373
CHOL	SIRT3	2.73026	2.49631	0.233959	0.0159077
CHOL	MYC	4.64603	3.92474	0.721292	0.0440792
CHOL	TNFRSF1A	5.26647	4.96563	0.300833	0.123426
CHOL	TNFSF10	5.10093	4.62176	0.479164	0.10351
CHOL	TNFRSF1B	3.31099	3.47791	-0.166922	0.812656
CHOL	TRAF2	3.53439	1.65198	1.8824	2.25692e-09
CHOL	PANX1	2.999	2.40178	0.597217	0.00772414
CHOL	OTULIN	2.04153	1.66937	0.372164	0.0042543
CHOL	CYLD	2.14848	1.52089	0.627594	0.000576095
CHOL	USP22	4.76853	2.81332	1.95521	2.25692e-09
CHOL	MAP3K7	2.46394	1.69234	0.771601	1.55163e-05
CHOL	SQSTM1	5.64459	4.66896	0.975627	3.39779e-05
CHOL	STAT3	4.48569	4.19253	0.293157	0.0711405
CHOL	DIABLO	1.20827	0.680098	0.528171	1.44217e-06
CHOL	DNMT1	2.91212	1.12849	1.78363	4.51384e-09
CHOL	CFLAR	3.1523	1.94171	1.21059	4.51384e-09
CHOL	BRAF	1.9611	1.10288	0.858214	4.28815e-08
CHOL	AXL	2.71049	1.68632	1.02417	0.000503553
CHOL	ID1	5.83957	5.22556	0.614013	0.171687
CHOL	CDKN2A	1.75627	0.179397	1.57687	5.98084e-07
CHOL	HSPA4	4.63728	3.31118	1.32611	2.25692e-09
CHOL	BCL2	1.86677	0.566846	1.29992	1.55163e-05
CHOL	STUB1	4.2297	3.33384	0.895859	4.28815e-08
CHOL	FLT3	0.448188	0.197944	0.250244	0.769663
CHOL	HAT1	2.44735	1.42868	1.01867	2.25692e-09
CHOL	SIRT2	3.0922	2.56823	0.523971	3.39779e-05
CHOL	SIRT1	2.47923	2.05186	0.427373	0.00248673
CHOL	PLK1	2.18312	0.143127	2.03999	2.25692e-09
CHOL	MPG	4.23383	3.37643	0.857397	4.06923e-06
CHOL	BACH2	0.568677	0.42171	0.146967	0.493492
CHOL	GATA3	0.730454	0.395608	0.334846	0.267449
CHOL	MYCN	0.479209	0.0969363	0.382273	0.00331477
CHOL	ALK	0.0335646	0.0152408	0.0183238	0.313462
CHOL	ATRX	2.15932	1.02599	1.13334	4.51384e-09
CHOL	TERT	0.198383	0.000904869	0.197479	3.62357e-05
CHOL	SLC39A7	6.18083	4.71141	1.46941	9.02768e-09
CHOL	SPATA2	2.63638	1.39868	1.2377	2.25692e-09
CHOL	RNF31	2.30984	1.0229	1.28694	3.11455e-07
CHOL	IDH1	4.83548	5.89471	-1.05923	1.26026e-05
CHOL	IDH2	6.15609	6.38019	-0.224107	0.267449
CHOL	KLF9	3.52335	4.74265	-1.21929	0.000157468
CHOL	HDAC9	0.701891	0.14955	0.55234	8.17231e-06
CHOL	HSP90AA1	7.09056	5.85504	1.23552	6.52024e-06
CHOL	LEF1	1.47091	0.124572	1.34634	4.51384e-09
CHOL	BNIP3	3.08741	4.43355	-1.34614	3.11455e-07
CHOL	CD40	3.18795	2.41823	0.769715	0.0974492
CHOL	BCL2L11	3.12625	1.74325	1.383	8.10235e-07
CHOL	EGFR	3.08854	3.13789	-0.0493504	0.748411
CHOL	DDX58	3.07813	1.65061	1.42753	5.98084e-07
CHOL	TARDBP	4.10088	3.38503	0.71585	2.25692e-09
CHOL	APP	7.42087	5.70078	1.72009	3.18226e-06
CHOL	TNFRSF21	5.38728	2.2443	3.14298	5.98084e-07
COAD	FADD	3.08838	2.94323	0.145152	0.00296233
COAD	FAS	2.31394	3.32956	-1.01561	6.03305e-15
COAD	FASLG	0.490167	0.756579	-0.266411	1.29067e-05
COAD	MLKL	2.59424	1.97638	0.617861	7.76617e-15
COAD	RIPK1	3.44783	3.98106	-0.533224	1.44023e-17
COAD	RIPK3	2.79768	3.5214	-0.723719	6.38135e-17
COAD	TLR3	1.22288	2.63649	-1.41361	3.73253e-23
COAD	TNF	0.728092	0.78229	-0.0541981	0.438445
COAD	TSC1	2.06743	1.95161	0.11582	0.0403237
COAD	TRIM11	2.53785	2.19672	0.341126	2.52988e-10
COAD	CASP8	2.65492	2.45841	0.196508	5.75364e-05
COAD	ZBP1	0.955973	1.09023	-0.134261	0.0315099
COAD	MAPK8	2.08087	2.03486	0.0460099	0.219759
COAD	IPMK	1.99343	2.4103	-0.416867	5.83591e-08
COAD	ITPK1	4.37374	4.68441	-0.310664	6.31603e-05
COAD	SIRT3	2.16696	2.29964	-0.132676	0.00285787
COAD	MYC	6.49604	4.62797	1.86806	1.24495e-22
COAD	TNFRSF1A	4.92158	5.64081	-0.719223	1.18911e-20
COAD	TNFSF10	4.23419	5.58341	-1.34921	2.45432e-19
COAD	TNFRSF1B	4.33903	4.2276	0.111433	0.0735221
COAD	TRAF2	3.36473	2.82974	0.534989	2.59784e-16
COAD	PANX1	2.82301	2.40634	0.416666	9.56127e-11
COAD	OTULIN	2.15224	1.66123	0.491007	2.31125e-18
COAD	CYLD	1.75557	2.18016	-0.424581	6.13196e-12
COAD	USP22	4.65515	4.64812	0.0070305	0.830066
COAD	MAP3K7	2.68024	2.42768	0.252561	9.81012e-08
COAD	SQSTM1	5.24546	5.04456	0.200901	0.000575986
COAD	STAT3	4.62003	4.83015	-0.210122	0.00434923
COAD	DIABLO	1.33221	1.25141	0.0808017	0.00300508
COAD	DNMT1	3.5892	2.6841	0.905107	1.24848e-17
COAD	CFLAR	2.30626	2.58174	-0.275477	6.51904e-08
COAD	BRAF	1.6734	1.5279	0.145498	0.0157951
COAD	AXL	2.48651	3.40281	-0.916295	6.67512e-12
COAD	ID1	6.3568	6.76116	-0.404351	0.290203
COAD	CDKN2A	1.29674	0.357353	0.939384	1.51139e-16
COAD	HSPA4	4.86403	4.48903	0.374998	2.58367e-11
COAD	BCL2	1.08773	2.14804	-1.06031	3.58228e-20
COAD	STUB1	4.2884	4.13811	0.150292	0.00160267
COAD	FLT3	0.15726	0.454169	-0.296909	2.8668e-19
COAD	HAT1	2.89307	2.54543	0.347636	4.78204e-10
COAD	SIRT2	2.99846	3.05849	-0.0600225	0.502689
COAD	SIRT1	2.58418	2.72798	-0.143797	0.0613423
COAD	PLK1	3.94626	2.60387	1.34239	1.37476e-20
COAD	MPG	4.52554	3.74561	0.779923	3.209e-15
COAD	BACH2	0.214015	0.442141	-0.228126	3.02345e-11
COAD	GATA3	0.634041	0.66982	-0.0357784	0.0425188
COAD	MYCN	0.951831	0.371895	0.579936	8.47928e-08
COAD	ALK	0.0376201	0.14712	-0.1095	2.99472e-19
COAD	ATRX	2.03382	1.69282	0.341002	6.92595e-06
COAD	TERT	0.611445	0.239859	0.371586	5.65757e-09
COAD	SLC39A7	5.92524	6.06125	-0.136016	0.185862
COAD	SPATA2	3.47359	3.32918	0.144409	0.0665501
COAD	RNF31	2.19087	2.24191	-0.0510388	0.561162
COAD	IDH1	5.34618	5.49821	-0.152028	0.0164261
COAD	IDH2	6.48405	6.05115	0.432901	7.18115e-06
COAD	KLF9	2.28221	3.8604	-1.57819	8.17985e-21
COAD	HDAC9	0.338127	0.860353	-0.522226	5.84891e-20
COAD	HSP90AA1	7.77824	7.05685	0.721384	1.78325e-13
COAD	LEF1	1.81619	0.688498	1.12769	1.53086e-19
COAD	BNIP3	1.77124	1.53544	0.235799	0.849855
COAD	CD40	2.32702	2.58782	-0.260796	0.0202186
COAD	BCL2L11	2.1982	2.9431	-0.744908	3.09841e-14
COAD	EGFR	2.54144	3.20656	-0.665128	2.50327e-12
COAD	DDX58	2.30684	2.75568	-0.448839	1.45494e-06
COAD	TARDBP	4.21337	3.91028	0.303089	3.32632e-09
COAD	APP	7.39552	7.33183	0.0636871	0.283727
COAD	TNFRSF21	5.07003	5.27299	-0.202955	0.00632213
ESCA	FADD	3.548	2.28604	1.26196	4.08237e-05
ESCA	FAS	2.41658	1.66506	0.751513	0.00425566
ESCA	FASLG	0.448326	0.327345	0.120981	0.288833
ESCA	MLKL	2.22802	1.73977	0.48825	0.0047839
ESCA	RIPK1	3.50486	3.52747	-0.0226124	0.997518
ESCA	RIPK3	1.83429	1.79163	0.0426542	0.748678
ESCA	TLR3	1.41203	1.54866	-0.136626	0.720561
ESCA	TNF	1.00229	0.390028	0.612263	0.000808047
ESCA	TSC1	2.47122	2.62101	-0.149796	0.231093
ESCA	TRIM11	2.43957	1.85605	0.583523	2.79124e-05
ESCA	CASP8	2.76899	2.06121	0.707783	0.00103223
ESCA	ZBP1	0.777439	0.372799	0.404639	0.0278684
ESCA	MAPK8	2.24752	2.08409	0.163433	0.178028
ESCA	IPMK	2.4497	1.99369	0.456013	0.00433985
ESCA	ITPK1	3.96272	3.65611	0.306604	0.205521
ESCA	SIRT3	1.78963	1.82663	-0.0369972	0.544149
ESCA	MYC	5.73167	4.82325	0.908418	0.0134037
ESCA	TNFRSF1A	5.1275	4.59016	0.537341	0.0075416
ESCA	TNFSF10	4.87197	3.03275	1.83922	3.03001e-05
ESCA	TNFRSF1B	3.29857	3.01105	0.287515	0.395787
ESCA	TRAF2	2.93639	2.03003	0.906366	3.11382e-05
ESCA	PANX1	3.45658	2.65639	0.800187	0.000233474
ESCA	OTULIN	2.459	1.67793	0.781062	2.16571e-06
ESCA	CYLD	2.23015	2.14849	0.0816655	0.480134
ESCA	USP22	4.63023	4.72178	-0.0915482	0.594797
ESCA	MAP3K7	2.93532	2.49535	0.439971	0.000903668
ESCA	SQSTM1	4.92727	4.29703	0.630249	0.00342256
ESCA	STAT3	5.12883	4.57643	0.552405	0.00637349
ESCA	DIABLO	1.04535	0.701707	0.34364	1.84243e-05
ESCA	DNMT1	3.72357	2.41636	1.30721	3.91082e-07
ESCA	CFLAR	2.72031	2.69053	0.0297785	0.791477
ESCA	BRAF	2.16745	2.21233	-0.0448762	0.620902
ESCA	AXL	3.04078	2.86357	0.177209	0.42046
ESCA	ID1	6.16077	5.51239	0.648385	0.0253217
ESCA	CDKN2A	2.31004	1.27567	1.03436	0.188259
ESCA	HSPA4	4.73023	4.11284	0.617394	0.00107871
ESCA	BCL2	1.16061	1.31764	-0.157025	0.406252
ESCA	STUB1	3.60367	3.58474	0.0189341	0.692817
ESCA	FLT3	0.194262	0.230493	-0.0362306	0.238444
ESCA	HAT1	3.05747	2.33846	0.71901	3.62929e-06
ESCA	SIRT2	3.05919	2.90909	0.1501	0.162528
ESCA	SIRT1	2.74181	2.73158	0.0102254	0.942967
ESCA	PLK1	3.84052	1.79902	2.0415	1.69225e-06
ESCA	MPG	3.41235	2.98422	0.428126	0.00209588
ESCA	BACH2	0.668114	0.555776	0.112338	0.625301
ESCA	GATA3	1.25564	0.507991	0.747646	0.00112712
ESCA	MYCN	1.05904	0.871756	0.187283	0.495743
ESCA	ALK	0.0628528	0.141254	-0.0784015	0.41688
ESCA	ATRX	3.2983	3.38599	-0.0876893	0.235976
ESCA	TERT	0.382955	0.083074	0.299881	0.00137085
ESCA	SLC39A7	4.95135	4.61271	0.338644	0.117679
ESCA	SPATA2	3.21629	2.65279	0.563503	0.00110267
ESCA	RNF31	2.67115	2.3544	0.316757	0.0032227
ESCA	IDH1	4.65768	4.14638	0.511303	0.0482481
ESCA	IDH2	5.40729	6.24711	-0.839818	0.0102827
ESCA	KLF9	3.16411	4.51518	-1.35107	0.00227766
ESCA	HDAC9	0.937416	0.594825	0.342591	0.0831746
ESCA	HSP90AA1	7.90817	6.72495	1.18322	5.5076e-06
ESCA	LEF1	2.02025	1.0659	0.954347	0.00125708
ESCA	BNIP3	2.50665	2.63721	-0.130551	0.70664
ESCA	CD40	2.29478	1.65771	0.637069	0.043516
ESCA	BCL2L11	2.73609	2.01006	0.726036	1.04523e-05
ESCA	EGFR	4.56899	3.98671	0.582271	0.233525
ESCA	DDX58	3.02204	2.28488	0.737166	0.00120352
ESCA	TARDBP	4.12692	3.41471	0.71221	3.78491e-07
ESCA	APP	6.733	6.24777	0.485231	0.0321015
ESCA	TNFRSF21	5.61202	4.97033	0.641689	0.030633
GBM	FADD	2.86203	1.87468	0.987351	0.000179158
GBM	FAS	2.55957	1.10766	1.45191	0.000624994
GBM	FASLG	0.124675	0.0285181	0.096157	0.0173589
GBM	MLKL	0.998168	0.603683	0.394486	0.00804099
GBM	RIPK1	3.43044	2.26538	1.16505	0.00014406
GBM	RIPK3	0.89541	0.321445	0.573964	0.000813849
GBM	TLR3	1.3992	0.462301	0.936896	0.000305242
GBM	TNF	0.92625	1.28735	-0.3611	0.0588624
GBM	TSC1	2.33075	3.19925	-0.868503	0.00044619
GBM	TRIM11	1.71835	1.88111	-0.16276	0.118047
GBM	CASP8	1.45963	0.668433	0.791194	0.00078764
GBM	ZBP1	0.301159	0.068914	0.232245	0.00683641
GBM	MAPK8	1.83253	2.80629	-0.973758	0.000737556
GBM	IPMK	1.20683	1.39496	-0.188124	0.0564764
GBM	ITPK1	4.1529	5.73	-1.5771	0.000166651
GBM	SIRT3	2.81794	3.1684	-0.35046	0.0146085
GBM	MYC	3.93188	1.92372	2.00816	0.000375908
GBM	TNFRSF1A	5.34977	3.4566	1.89317	0.000214396
GBM	TNFSF10	2.36306	1.73254	0.630525	0.0665274
GBM	TNFRSF1B	3.77726	2.56091	1.21635	0.00251239
GBM	TRAF2	2.36647	2.20244	0.164033	0.202993
GBM	PANX1	3.02105	2.92836	0.0926922	0.761476
GBM	OTULIN	1.66396	1.06602	0.597932	0.000230235
GBM	CYLD	2.11359	3.11086	-0.997273	0.000222183
GBM	USP22	5.2251	6.00698	-0.781884	0.00154115
GBM	MAP3K7	2.97371	2.79971	0.173998	0.0910514
GBM	SQSTM1	4.9658	4.63401	0.331787	0.13848
GBM	STAT3	4.80065	3.69663	1.10402	0.000327284
GBM	DIABLO	1.80947	1.14474	0.664727	0.000166651
GBM	DNMT1	3.32942	2.64899	0.680425	0.0128736
GBM	CFLAR	1.92363	1.66253	0.261102	0.0447483
GBM	BRAF	1.81009	2.69071	-0.88062	0.00179922
GBM	AXL	3.7822	3.38767	0.394537	0.0876365
GBM	ID1	5.10283	3.87617	1.22666	0.00490142
GBM	CDKN2A	2.08161	0.561255	1.52035	0.041027
GBM	HSPA4	4.65557	4.92188	-0.266308	0.0392669
GBM	BCL2	1.86621	2.1056	-0.239397	0.103854
GBM	STUB1	4.34257	4.88141	-0.53884	0.00203366
GBM	FLT3	0.134648	0.432076	-0.297428	0.00450243
GBM	HAT1	3.12428	1.84575	1.27853	0.00016071
GBM	SIRT2	5.01791	5.15921	-0.141303	0.838453
GBM	SIRT1	2.18987	2.35937	-0.1695	0.126816
GBM	PLK1	2.72035	0.642705	2.07764	0.000192544
GBM	MPG	4.07038	3.50584	0.564544	0.00563778
GBM	BACH2	0.898582	0.898688	-0.000106067	0.84554
GBM	GATA3	0.404254	0.0364966	0.367758	0.000477596
GBM	MYCN	2.11511	1.97324	0.141874	0.87401
GBM	ALK	0.890439	1.07961	-0.189172	0.25928
GBM	ATRX	2.08551	2.70981	-0.624298	0.00357845
GBM	TERT	0.284766	0.00915083	0.275615	0.000897065
GBM	SLC39A7	5.54919	4.76801	0.781182	0.00135973
GBM	SPATA2	3.01709	4.0097	-0.992612	0.000172798
GBM	RNF31	2.18003	2.23617	-0.0561371	0.931403
GBM	IDH1	4.91407	2.50164	2.41243	0.00014406
GBM	IDH2	5.78555	5.30399	0.481559	0.0122324
GBM	KLF9	3.89059	4.18057	-0.289983	0.488205
GBM	HDAC9	1.47963	1.52829	-0.0486619	0.615045
GBM	HSP90AA1	7.59333	8.19453	-0.601202	0.00179922
GBM	LEF1	2.35756	1.01091	1.34665	0.000265264
GBM	BNIP3	4.19675	4.6991	-0.502354	0.0279995
GBM	CD40	2.22365	1.14737	1.07628	0.000713638
GBM	BCL2L11	2.01358	1.2273	0.786281	0.000305242
GBM	EGFR	5.70599	1.85531	3.85068	0.000179158
GBM	DDX58	2.50271	1.78262	0.720087	0.00804099
GBM	TARDBP	4.17119	3.8572	0.313986	0.0243438
GBM	APP	7.78138	8.56019	-0.778807	0.000840865
GBM	TNFRSF21	5.02602	4.46587	0.560151	0.0600865
HNSC	FADD	3.60504	2.23379	1.37125	3.41375e-21
HNSC	FAS	2.49277	2.52481	-0.0320399	0.679542
HNSC	FASLG	0.622819	0.365527	0.257292	0.0247145
HNSC	MLKL	1.89622	1.61384	0.28238	0.000442251
HNSC	RIPK1	3.51993	3.33789	0.182047	0.0178648
HNSC	RIPK3	1.62393	1.92428	-0.300351	0.00160103
HNSC	TLR3	1.17534	1.65668	-0.48134	2.44816e-06
HNSC	TNF	1.49879	1.12561	0.373181	0.0154682
HNSC	TSC1	2.06078	1.75634	0.304438	2.45808e-07
HNSC	TRIM11	2.34415	1.79968	0.544466	3.38541e-12
HNSC	CASP8	2.16864	1.57916	0.589479	2.04743e-11
HNSC	ZBP1	0.830925	0.285197	0.545728	2.82758e-10
HNSC	MAPK8	1.89338	1.6881	0.205278	0.000116046
HNSC	IPMK	1.87787	1.75541	0.12246	0.153688
HNSC	ITPK1	3.39449	2.7174	0.677096	1.26125e-13
HNSC	SIRT3	1.97227	1.93983	0.0324335	0.408986
HNSC	MYC	5.96372	6.02635	-0.0626321	0.473958
HNSC	TNFRSF1A	5.55975	5.16576	0.393986	4.64316e-09
HNSC	TNFSF10	5.99651	5.04026	0.956249	3.80416e-08
HNSC	TNFRSF1B	3.44264	2.88429	0.558351	0.000222597
HNSC	TRAF2	3.313	2.53161	0.78139	1.41778e-12
HNSC	PANX1	3.90954	3.10876	0.80078	4.31532e-10
HNSC	OTULIN	2.50142	1.8372	0.664222	1.65657e-18
HNSC	CYLD	2.46926	2.40354	0.0657163	0.215247
HNSC	USP22	4.6046	4.42796	0.176633	0.0216385
HNSC	MAP3K7	2.82911	2.46558	0.363525	6.69357e-12
HNSC	SQSTM1	4.79693	4.619	0.177933	0.065737
HNSC	STAT3	5.10939	5.05955	0.0498378	0.654895
HNSC	DIABLO	1.26373	0.95032	0.31341	2.7304e-14
HNSC	DNMT1	3.63515	2.58975	1.0454	4.00481e-17
HNSC	CFLAR	2.4082	2.533	-0.124806	0.0573013
HNSC	BRAF	1.60394	1.53922	0.0647183	0.329477
HNSC	AXL	3.16587	2.39336	0.772507	6.40819e-07
HNSC	ID1	6.27102	6.04862	0.2224	0.812896
HNSC	CDKN2A	2.46351	0.905069	1.55844	8.31773e-05
HNSC	HSPA4	5.0524	4.96362	0.0887731	0.313428
HNSC	BCL2	1.11462	1.35337	-0.238752	0.000170827
HNSC	STUB1	4.23937	4.12099	0.118379	0.0238969
HNSC	FLT3	0.245516	0.26387	-0.0183546	0.161299
HNSC	HAT1	3.14007	2.60718	0.53289	1.32719e-14
HNSC	SIRT2	3.21566	3.63925	-0.423583	5.87507e-05
HNSC	SIRT1	2.08619	2.15277	-0.0665857	0.231147
HNSC	PLK1	3.68746	1.93734	1.75012	8.79324e-23
HNSC	MPG	4.00299	3.60824	0.39475	5.76432e-08
HNSC	BACH2	0.611357	0.602782	0.00857435	0.630618
HNSC	GATA3	1.30036	1.17897	0.121382	0.00165097
HNSC	MYCN	0.571981	0.605623	-0.0336425	0.178978
HNSC	ALK	0.0613989	0.0322998	0.0290991	0.604634
HNSC	ATRX	1.95838	1.91266	0.045727	0.660661
HNSC	TERT	0.199096	0.0271893	0.171907	1.91199e-16
HNSC	SLC39A7	5.7579	5.12542	0.632484	5.16616e-11
HNSC	SPATA2	2.42244	2.16646	0.25598	5.52031e-06
HNSC	RNF31	2.37841	2.18485	0.193563	0.00239638
HNSC	IDH1	4.0419	4.09911	-0.0572104	0.502724
HNSC	IDH2	5.75699	6.39934	-0.642348	1.91188e-07
HNSC	KLF9	2.67715	3.35103	-0.673875	2.60928e-05
HNSC	HDAC9	0.634352	0.511412	0.12294	0.0110909
HNSC	HSP90AA1	7.85131	7.19291	0.658397	7.02858e-12
HNSC	LEF1	1.56981	1.14648	0.423332	0.00105546
HNSC	BNIP3	3.5031	2.97044	0.532667	0.00011417
HNSC	CD40	3.37377	2.82832	0.545451	3.68483e-05
HNSC	BCL2L11	2.55136	2.01762	0.533742	9.47382e-09
HNSC	EGFR	4.694	3.87345	0.820558	5.40415e-07
HNSC	DDX58	3.48489	2.24612	1.23877	5.00579e-14
HNSC	TARDBP	4.3091	3.82063	0.488471	2.14953e-15
HNSC	APP	7.06285	5.84049	1.22235	1.01386e-13
HNSC	TNFRSF21	5.53717	5.11988	0.417293	0.00755416
KICH	FADD	2.16779	2.62694	-0.459151	1.71593e-06
KICH	FAS	1.3517	2.28072	-0.929022	7.7542e-07
KICH	FASLG	0.209475	0.148168	0.0613065	0.0933478
KICH	MLKL	0.800182	1.29195	-0.491765	5.29193e-07
KICH	RIPK1	2.88936	3.43468	-0.545321	1.26817e-08
KICH	RIPK3	0.683519	1.39813	-0.71461	7.62471e-10
KICH	TLR3	1.10527	2.35266	-1.24739	3.96636e-12
KICH	TNF	0.245648	0.520624	-0.274976	5.03597e-05
KICH	TSC1	2.65608	2.29157	0.364507	0.000727371
KICH	TRIM11	1.50146	1.61797	-0.116512	0.0103031
KICH	CASP8	1.51844	2.06625	-0.547814	3.77666e-09
KICH	ZBP1	0.0922529	0.155719	-0.0634665	0.119285
KICH	MAPK8	1.70949	2.26344	-0.553944	1.27688e-10
KICH	IPMK	0.991876	1.28283	-0.290958	0.000105198
KICH	ITPK1	5.03561	4.19236	0.843251	5.29193e-07
KICH	SIRT3	2.72699	3.10436	-0.377372	2.34119e-05
KICH	MYC	2.34499	3.90402	-1.55903	3.2582e-07
KICH	TNFRSF1A	3.86256	4.6746	-0.81204	8.13048e-07
KICH	TNFSF10	2.91272	5.47471	-2.56198	1.2051e-12
KICH	TNFRSF1B	2.72617	3.35976	-0.633592	0.00131522
KICH	TRAF2	2.77545	2.19157	0.583876	1.14535e-07
KICH	PANX1	2.22	2.7193	-0.499297	9.03073e-05
KICH	OTULIN	1.81576	1.58007	0.235686	0.00343303
KICH	CYLD	2.18763	2.21066	-0.0230331	0.799312
KICH	USP22	4.82461	4.93166	-0.107055	0.135419
KICH	MAP3K7	2.3534	2.77568	-0.422284	2.67743e-07
KICH	SQSTM1	5.44764	5.20701	0.240633	0.00286827
KICH	STAT3	3.61601	5.14088	-1.52486	2.05316e-12
KICH	DIABLO	1.25136	1.39642	-0.145055	0.01863
KICH	DNMT1	2.14596	2.22517	-0.0792027	0.227635
KICH	CFLAR	2.14822	3.09144	-0.943218	1.11781e-11
KICH	BRAF	2.17911	2.01096	0.168144	0.0294658
KICH	AXL	1.804	2.7496	-0.945596	2.95406e-07
KICH	ID1	2.92262	6.47348	-3.55086	6.57521e-13
KICH	CDKN2A	1.11937	0.13035	0.989024	1.53189e-10
KICH	HSPA4	4.85401	4.72892	0.125097	0.034645
KICH	BCL2	3.56383	2.987	0.576839	5.03634e-05
KICH	STUB1	4.74757	4.56243	0.185149	0.00704059
KICH	FLT3	0.0423563	0.49245	-0.450094	2.79421e-07
KICH	HAT1	1.77497	2.84233	-1.06735	5.49554e-12
KICH	SIRT2	3.84391	3.46888	0.375036	1.82691e-05
KICH	SIRT1	2.04846	2.76546	-0.716992	2.05751e-08
KICH	PLK1	0.726471	0.311242	0.41523	8.36312e-05
KICH	MPG	3.90974	3.76164	0.148098	0.0897992
KICH	BACH2	0.359059	0.518561	-0.159502	0.0243755
KICH	GATA3	3.0399	4.65456	-1.61465	1.71593e-06
KICH	MYCN	0.422447	0.959378	-0.536931	4.36306e-07
KICH	ALK	0.0499715	0.0238635	0.026108	0.617565
KICH	ATRX	2.34697	2.4553	-0.108328	0.423889
KICH	TERT	0.174208	0.000626695	0.173581	0.0357654
KICH	SLC39A7	5.55988	5.54316	0.0167136	0.735783
KICH	SPATA2	2.61695	2.4829	0.134052	0.0527663
KICH	RNF31	2.84051	2.38475	0.455764	2.24684e-05
KICH	IDH1	2.77826	3.74783	-0.96957	1.96925e-06
KICH	IDH2	7.87478	7.25023	0.624549	0.000153197
KICH	KLF9	3.93034	5.22445	-1.29411	2.96745e-10
KICH	HDAC9	0.388876	0.607734	-0.218857	4.47135e-05
KICH	HSP90AA1	7.84374	7.53106	0.312675	0.0405827
KICH	LEF1	1.85492	1.22808	0.626846	0.01863
KICH	BNIP3	3.25517	4.11392	-0.858758	2.83027e-08
KICH	CD40	3.02187	3.01338	0.00848324	0.206969
KICH	BCL2L11	2.4344	3.13161	-0.697218	1.36278e-05
KICH	EGFR	2.87013	3.08574	-0.215618	0.423889
KICH	DDX58	1.42389	2.54699	-1.12311	5.14943e-12
KICH	TARDBP	3.51531	3.94661	-0.431296	5.27616e-09
KICH	APP	7.58623	8.72	-1.13377	4.49605e-10
KICH	TNFRSF21	4.5453	5.00776	-0.462469	0.0243755
KIRC	FADD	2.67022	2.4705	0.199718	1.60503e-06
KIRC	FAS	3.33727	2.30847	1.0288	1.22183e-26
KIRC	FASLG	1.14744	0.175583	0.971853	4.25335e-35
KIRC	MLKL	2.3931	1.1048	1.2883	2.75576e-37
KIRC	RIPK1	3.75613	3.5232	0.232924	5.60753e-12
KIRC	RIPK3	1.12856	1.07579	0.05277	0.313696
KIRC	TLR3	3.82286	2.6158	1.20706	2.78467e-24
KIRC	TNF	0.589786	0.48621	0.103576	0.245481
KIRC	TSC1	2.46868	2.40315	0.0655228	0.275479
KIRC	TRIM11	1.59419	1.36931	0.224876	6.58572e-13
KIRC	CASP8	2.56547	1.9937	0.571774	3.07096e-27
KIRC	ZBP1	0.519883	0.0944442	0.425438	1.41856e-31
KIRC	MAPK8	2.0438	2.29161	-0.247806	2.88453e-11
KIRC	IPMK	2.15924	1.60887	0.550365	1.61892e-22
KIRC	ITPK1	3.53823	3.95899	-0.420768	6.68958e-17
KIRC	SIRT3	2.72509	2.80075	-0.075665	0.0515784
KIRC	MYC	4.88888	3.31122	1.57765	2.43103e-23
KIRC	TNFRSF1A	5.40465	4.43829	0.966351	1.18081e-27
KIRC	TNFSF10	6.07171	5.54743	0.524276	3.66366e-08
KIRC	TNFRSF1B	4.37345	3.08076	1.29269	4.83799e-29
KIRC	TRAF2	2.71209	1.93647	0.775612	3.90087e-33
KIRC	PANX1	3.00088	2.74882	0.252056	2.90653e-05
KIRC	OTULIN	2.22071	1.68233	0.538386	2.10998e-26
KIRC	CYLD	2.68683	2.42724	0.259592	3.22921e-08
KIRC	USP22	4.77496	5.05612	-0.281153	1.03042e-06
KIRC	MAP3K7	2.69302	2.70947	-0.0164443	0.83807
KIRC	SQSTM1	5.30918	4.85276	0.456416	4.83959e-16
KIRC	STAT3	4.78238	5.12554	-0.343156	7.80473e-09
KIRC	DIABLO	1.38847	1.35455	0.0339187	0.160943
KIRC	DNMT1	2.35986	2.08251	0.277354	8.46027e-09
KIRC	CFLAR	3.35458	3.02572	0.328866	4.81519e-10
KIRC	BRAF	2.22913	2.14708	0.0820459	0.0235023
KIRC	AXL	4.45269	3.02428	1.42841	3.39045e-29
KIRC	ID1	4.73173	5.63772	-0.905995	3.52597e-10
KIRC	CDKN2A	1.31022	0.0809472	1.22927	7.20016e-42
KIRC	HSPA4	4.47367	5.0357	-0.562029	1.28394e-24
KIRC	BCL2	3.7028	3.193	0.509797	2.13137e-11
KIRC	STUB1	3.94857	3.93385	0.0147154	0.637385
KIRC	FLT3	0.552092	0.535841	0.016251	0.175525
KIRC	HAT1	2.56859	2.7122	-0.143613	0.0017109
KIRC	SIRT2	3.53477	3.09505	0.439717	1.70122e-29
KIRC	SIRT1	2.92979	2.91039	0.0194033	0.14334
KIRC	PLK1	1.00685	0.309637	0.697209	6.48993e-33
KIRC	MPG	3.75159	2.97054	0.781049	2.20913e-30
KIRC	BACH2	0.279165	0.551999	-0.272834	2.42859e-21
KIRC	GATA3	1.39934	4.5513	-3.15196	4.55875e-39
KIRC	MYCN	0.415617	1.0795	-0.66388	3.61294e-21
KIRC	ALK	0.0845097	0.0245334	0.0599762	4.55195e-20
KIRC	ATRX	2.40798	2.82872	-0.420745	1.60567e-14
KIRC	TERT	0.104104	0.00638202	0.0977219	5.39876e-21
KIRC	SLC39A7	5.25349	5.50886	-0.255369	1.63665e-07
KIRC	SPATA2	2.29914	2.34358	-0.0444383	0.14062
KIRC	RNF31	2.03636	2.0739	-0.0375412	0.935248
KIRC	IDH1	3.71091	4.23966	-0.528751	1.93263e-07
KIRC	IDH2	5.79343	6.91785	-1.12442	5.83108e-26
KIRC	KLF9	4.71553	5.05776	-0.342234	0.00108579
KIRC	HDAC9	0.663913	0.64757	0.0163424	0.508123
KIRC	HSP90AA1	6.69663	7.66156	-0.964928	1.15442e-32
KIRC	LEF1	1.55106	1.19229	0.358769	0.0209528
KIRC	BNIP3	5.57169	4.19915	1.37254	4.27117e-30
KIRC	CD40	4.43126	2.77195	1.65931	6.65926e-36
KIRC	BCL2L11	2.71091	2.95644	-0.245537	6.8638e-05
KIRC	EGFR	4.56638	3.3867	1.17967	1.11433e-23
KIRC	DDX58	3.30242	2.70776	0.594662	7.92555e-17
KIRC	TARDBP	3.95251	3.97482	-0.0223101	0.64507
KIRC	APP	7.85804	8.64324	-0.785202	2.09718e-19
KIRC	TNFRSF21	4.87238	5.0642	-0.191814	0.0948532
KIRP	FADD	2.99459	2.5291	0.465486	2.78304e-11
KIRP	FAS	3.18814	2.09985	1.08829	1.09759e-10
KIRP	FASLG	0.338667	0.164957	0.17371	0.000229035
KIRP	MLKL	2.01912	1.06144	0.957684	3.31778e-16
KIRP	RIPK1	3.38496	3.47491	-0.0899453	0.398602
KIRP	RIPK3	0.75227	1.15088	-0.398615	2.1106e-06
KIRP	TLR3	1.98664	2.18914	-0.202502	0.0349621
KIRP	TNF	0.759769	0.586834	0.172936	0.225712
KIRP	TSC1	2.35734	2.49508	-0.137745	0.0275845
KIRP	TRIM11	1.86222	1.57611	0.286104	5.39989e-07
KIRP	CASP8	2.43435	1.86029	0.574057	2.89315e-12
KIRP	ZBP1	0.291204	0.129241	0.161963	1.89213e-06
KIRP	MAPK8	1.93175	2.19103	-0.259283	2.57137e-06
KIRP	IPMK	1.44706	1.30678	0.140282	0.0322808
KIRP	ITPK1	3.83374	4.16256	-0.328814	3.0944e-05
KIRP	SIRT3	3.27081	3.03371	0.237096	0.000120445
KIRP	MYC	4.27146	3.41575	0.855711	9.64241e-05
KIRP	TNFRSF1A	5.52908	4.56708	0.962004	3.65912e-15
KIRP	TNFSF10	6.47745	5.45829	1.01916	1.6786e-06
KIRP	TNFRSF1B	3.41525	3.05239	0.362862	0.0293274
KIRP	TRAF2	3.10847	2.19607	0.912393	1.36549e-15
KIRP	PANX1	2.36009	2.49996	-0.139871	0.0334314
KIRP	OTULIN	1.87609	1.60566	0.270433	7.60325e-07
KIRP	CYLD	2.23897	2.20168	0.0372916	0.471734
KIRP	USP22	5.35063	5.09843	0.252205	0.000289632
KIRP	MAP3K7	2.83528	2.51507	0.320208	5.29471e-08
KIRP	SQSTM1	5.66476	5.06638	0.598383	3.14933e-05
KIRP	STAT3	4.59851	4.969	-0.370489	0.000162632
KIRP	DIABLO	1.37203	1.26817	0.103864	0.0072111
KIRP	DNMT1	2.26966	2.1173	0.152361	0.056644
KIRP	CFLAR	3.13348	2.98319	0.150293	0.0385791
KIRP	BRAF	2.16954	1.99497	0.174571	0.00413594
KIRP	AXL	3.69704	2.81492	0.882122	3.90005e-08
KIRP	ID1	5.37862	5.70889	-0.330264	0.423735
KIRP	CDKN2A	0.986024	0.0775991	0.908425	4.06047e-18
KIRP	HSPA4	4.6706	4.79603	-0.125436	0.0203638
KIRP	BCL2	3.35442	2.98169	0.372729	0.000154957
KIRP	STUB1	4.58115	4.44035	0.140805	0.0196152
KIRP	FLT3	0.470965	0.684453	-0.213488	0.169417
KIRP	HAT1	2.33237	2.49989	-0.167517	0.0458924
KIRP	SIRT2	3.21443	3.37015	-0.155728	0.00021502
KIRP	SIRT1	2.31873	2.6312	-0.312471	2.093e-05
KIRP	PLK1	0.96047	0.309567	0.650903	1.43381e-15
KIRP	MPG	4.37974	3.44034	0.939404	6.17066e-17
KIRP	BACH2	0.268955	0.515512	-0.246557	6.15497e-09
KIRP	GATA3	0.920397	4.6846	-3.7642	2.71363e-17
KIRP	MYCN	0.244165	1.30208	-1.05792	2.40539e-16
KIRP	ALK	0.134891	0.0198867	0.115004	5.99231e-07
KIRP	ATRX	1.99865	2.49117	-0.492518	2.32824e-08
KIRP	TERT	0.0824114	0.00161254	0.0807988	0.000183169
KIRP	SLC39A7	5.33853	5.66989	-0.331356	0.000124451
KIRP	SPATA2	2.68353	2.51183	0.171706	0.00295877
KIRP	RNF31	1.97128	2.30721	-0.335933	8.93663e-06
KIRP	IDH1	3.62521	4.23201	-0.606797	3.31973e-05
KIRP	IDH2	5.5951	7.18752	-1.59243	4.69728e-17
KIRP	KLF9	3.61452	4.84726	-1.23274	8.88035e-14
KIRP	HDAC9	0.666972	0.53762	0.129352	0.0744895
KIRP	HSP90AA1	7.29764	7.47113	-0.173492	0.124371
KIRP	LEF1	0.459133	1.13693	-0.677793	7.75063e-13
KIRP	BNIP3	4.25597	4.16816	0.0878101	0.306411
KIRP	CD40	3.61619	2.77209	0.84409	2.53734e-09
KIRP	BCL2L11	2.48924	2.84057	-0.351331	0.000190877
KIRP	EGFR	3.19118	3.0842	0.10698	0.39413
KIRP	DDX58	2.50089	2.37969	0.121193	0.306411
KIRP	TARDBP	3.94956	3.81585	0.133705	0.00925136
KIRP	APP	7.90678	8.35751	-0.450725	0.00293949
KIRP	TNFRSF21	5.28969	5.11171	0.177978	0.10545
LIHC	FADD	2.31409	1.67198	0.642105	1.96601e-15
LIHC	FAS	1.89627	2.11322	-0.216955	0.0415562
LIHC	FASLG	0.337544	0.317103	0.0204408	0.0698208
LIHC	MLKL	1.08595	0.750088	0.335859	3.62283e-07
LIHC	RIPK1	3.28202	2.91395	0.368069	1.70543e-08
LIHC	RIPK3	0.486482	0.421568	0.0649138	0.988725
LIHC	TLR3	0.970494	1.3231	-0.352604	1.45408e-06
LIHC	TNF	0.246008	0.296396	-0.0503886	0.0524189
LIHC	TSC1	1.56044	0.76974	0.790701	2.4086e-24
LIHC	TRIM11	1.76429	0.799296	0.964998	3.33683e-27
LIHC	CASP8	1.83768	1.21799	0.619695	1.51865e-15
LIHC	ZBP1	0.232378	0.199439	0.032939	0.732188
LIHC	MAPK8	1.68203	1.54452	0.137503	0.0137743
LIHC	IPMK	1.18888	1.0564	0.132482	0.0921724
LIHC	ITPK1	3.88232	3.0934	0.78892	6.29071e-16
LIHC	SIRT3	2.51946	2.4392	0.0802611	0.0933659
LIHC	MYC	3.60306	4.40077	-0.797716	0.000101384
LIHC	TNFRSF1A	5.02606	5.20983	-0.183774	0.0346099
LIHC	TNFSF10	4.50037	4.59571	-0.0953411	0.444321
LIHC	TNFRSF1B	3.54228	3.76022	-0.217945	0.0569102
LIHC	TRAF2	2.95821	1.63186	1.32635	3.24867e-27
LIHC	PANX1	2.69893	2.58123	0.117708	0.243816
LIHC	OTULIN	2.02954	1.62968	0.399856	5.91002e-12
LIHC	CYLD	1.61526	1.48606	0.129199	0.0414334
LIHC	USP22	3.81668	2.74634	1.07034	2.17817e-19
LIHC	MAP3K7	2.04529	1.49752	0.54777	5.19539e-14
LIHC	SQSTM1	6.14746	4.87688	1.27058	9.02019e-17
LIHC	STAT3	4.1314	4.30945	-0.17805	0.0746921
LIHC	DIABLO	0.96735	0.698429	0.268921	1.04936e-12
LIHC	DNMT1	2.17822	1.08543	1.0928	7.50473e-21
LIHC	CFLAR	2.08556	1.85546	0.2301	0.000109914
LIHC	BRAF	1.35848	1.05467	0.303814	1.31308e-07
LIHC	AXL	1.47068	2.07938	-0.608702	1.36603e-08
LIHC	ID1	3.70875	5.25111	-1.54235	1.64651e-14
LIHC	CDKN2A	1.84423	0.202738	1.64149	1.87e-25
LIHC	HSPA4	4.56372	3.47723	1.08649	4.83513e-26
LIHC	BCL2	0.706692	0.578487	0.128206	0.159987
LIHC	STUB1	3.8939	3.32054	0.573363	8.54984e-15
LIHC	FLT3	0.144529	0.214406	-0.069877	3.02974e-06
LIHC	HAT1	2.12343	1.52189	0.601543	7.07806e-19
LIHC	SIRT2	3.1587	2.68485	0.473853	1.1875e-14
LIHC	SIRT1	1.94828	2.08217	-0.133883	0.0668427
LIHC	PLK1	1.54079	0.177346	1.36345	1.55205e-27
LIHC	MPG	3.75431	3.43127	0.323039	2.4706e-06
LIHC	BACH2	0.315782	0.578372	-0.262591	4.57569e-09
LIHC	GATA3	0.436312	0.659202	-0.222891	3.66653e-06
LIHC	MYCN	0.636952	0.0705737	0.566379	4.27302e-15
LIHC	ALK	0.0138463	0.0100609	0.00378544	0.632667
LIHC	ATRX	1.30184	0.995324	0.306514	4.22591e-06
LIHC	TERT	0.611514	0.00274061	0.608774	5.48431e-26
LIHC	SLC39A7	5.99878	4.67899	1.31978	1.07106e-25
LIHC	SPATA2	2.06087	1.57769	0.483183	5.80559e-13
LIHC	RNF31	1.57981	1.01008	0.569724	2.33874e-13
LIHC	IDH1	5.83733	5.73499	0.102342	0.116755
LIHC	IDH2	6.2981	6.46711	-0.169008	0.135284
LIHC	KLF9	3.93071	4.60142	-0.670708	5.79877e-06
LIHC	HDAC9	0.148732	0.164327	-0.0155949	4.59629e-05
LIHC	HSP90AA1	6.99895	6.05908	0.939872	6.55148e-19
LIHC	LEF1	0.976269	0.151646	0.824624	3.47279e-17
LIHC	BNIP3	4.56583	4.54126	0.0245672	0.25237
LIHC	CD40	2.72742	2.65062	0.0767964	0.379296
LIHC	BCL2L11	2.20057	1.8773	0.32327	0.00110705
LIHC	EGFR	2.89034	3.06744	-0.177108	0.0686916
LIHC	DDX58	2.08214	1.91224	0.169901	0.00285558
LIHC	TARDBP	3.79783	3.37138	0.426452	2.15044e-17
LIHC	APP	5.64578	5.67239	-0.0266085	0.292592
LIHC	TNFRSF21	2.80046	2.12889	0.671569	0.000119117
LUAD	FADD	2.86542	2.25097	0.614448	1.10636e-22
LUAD	FAS	2.81493	3.34218	-0.527256	6.60715e-07
LUAD	FASLG	0.823328	0.753951	0.069377	0.600037
LUAD	MLKL	2.15589	2.23281	-0.0769161	0.25697
LUAD	RIPK1	3.6519	3.71502	-0.0631234	0.297509
LUAD	RIPK3	2.25467	2.26119	-0.00651809	0.715011
LUAD	TLR3	1.6962	2.22477	-0.52857	3.27295e-10
LUAD	TNF	0.994709	1.27022	-0.275507	0.000321508
LUAD	TSC1	2.22757	2.28011	-0.0525437	0.126422
LUAD	TRIM11	2.38578	1.73845	0.647334	8.75518e-26
LUAD	CASP8	2.80606	2.40083	0.405229	2.81228e-13
LUAD	ZBP1	1.00132	0.535788	0.465532	1.48825e-09
LUAD	MAPK8	2.12605	1.99362	0.132427	0.0309351
LUAD	IPMK	1.9805	1.77655	0.203944	0.00203164
LUAD	ITPK1	3.30233	3.89861	-0.596279	2.51502e-17
LUAD	SIRT3	2.43598	2.27644	0.159539	0.000845709
LUAD	MYC	4.3272	4.4916	-0.1644	0.293758
LUAD	TNFRSF1A	5.39808	5.38548	0.0125986	0.530857
LUAD	TNFSF10	5.00096	5.75382	-0.752861	1.01796e-07
LUAD	TNFRSF1B	4.05834	4.63461	-0.57627	2.20046e-09
LUAD	TRAF2	3.21354	2.35357	0.859977	8.01573e-23
LUAD	PANX1	3.32651	2.78313	0.543384	5.19247e-15
LUAD	OTULIN	2.31073	1.81177	0.498955	1.9704e-15
LUAD	CYLD	2.35743	2.65496	-0.297533	3.74627e-07
LUAD	USP22	4.79974	4.82449	-0.0247502	0.718652
LUAD	MAP3K7	2.85564	2.60826	0.24738	8.02614e-08
LUAD	SQSTM1	5.4549	5.14229	0.312612	0.000107637
LUAD	STAT3	5.28671	5.44762	-0.160908	0.00348372
LUAD	DIABLO	1.42665	1.05002	0.37663	4.20049e-22
LUAD	DNMT1	3.32183	2.70815	0.61368	6.84941e-15
LUAD	CFLAR	3.15545	3.71476	-0.559315	3.22377e-12
LUAD	BRAF	2.12731	2.04824	0.0790686	0.751702
LUAD	AXL	3.4221	4.45989	-1.03779	2.45448e-20
LUAD	ID1	5.01288	6.29486	-1.28197	2.71216e-13
LUAD	CDKN2A	1.94986	0.564653	1.3852	1.70568e-14
LUAD	HSPA4	4.62808	4.24529	0.382787	8.25043e-15
LUAD	BCL2	1.4847	1.60646	-0.121757	0.00326323
LUAD	STUB1	4.0569	3.98627	0.0706339	0.011756
LUAD	FLT3	0.390527	0.450335	-0.0598087	0.00239726
LUAD	HAT1	2.84451	2.60203	0.242475	2.30106e-07
LUAD	SIRT2	3.12841	3.35223	-0.223811	3.31805e-06
LUAD	SIRT1	2.88617	2.94611	-0.0599452	0.120681
LUAD	PLK1	2.47164	0.620043	1.8516	2.96755e-34
LUAD	MPG	4.2804	3.73731	0.543094	2.58722e-14
LUAD	BACH2	0.539636	0.752578	-0.212942	1.49791e-07
LUAD	GATA3	1.25773	1.7071	-0.449373	1.24713e-09
LUAD	MYCN	0.786813	0.187716	0.599097	3.63328e-10
LUAD	ALK	0.159808	0.103275	0.0565336	0.876382
LUAD	ATRX	2.39089	2.33856	0.0523347	0.82798
LUAD	TERT	0.245099	0.00687733	0.238222	4.5865e-31
LUAD	SLC39A7	6.33467	5.4362	0.898474	1.13303e-25
LUAD	SPATA2	2.47672	2.3294	0.147319	0.0101058
LUAD	RNF31	2.42521	2.1901	0.235103	2.95911e-06
LUAD	IDH1	5.15592	4.37721	0.778706	3.54397e-15
LUAD	IDH2	5.63094	4.56199	1.06895	1.33258e-26
LUAD	KLF9	3.40183	4.87803	-1.47621	3.33291e-24
LUAD	HDAC9	0.781499	0.665558	0.115941	0.88343
LUAD	HSP90AA1	7.61548	7.3142	0.301276	3.79463e-05
LUAD	LEF1	1.52928	1.03876	0.490524	1.63206e-10
LUAD	BNIP3	4.0055	3.04805	0.957452	1.20807e-20
LUAD	CD40	3.66386	4.1992	-0.535344	3.7283e-05
LUAD	BCL2L11	2.85042	2.36627	0.484144	6.548e-13
LUAD	EGFR	3.52281	3.5175	0.00530441	0.747391
LUAD	DDX58	3.02801	2.97449	0.0535216	0.925251
LUAD	TARDBP	4.18972	3.90319	0.286535	1.08312e-12
LUAD	APP	6.84835	7.00276	-0.154418	0.0489014
LUAD	TNFRSF21	5.67057	3.82558	1.84499	4.47647e-31
LUSC	FADD	3.09977	2.15772	0.942051	2.73623e-22
LUSC	FAS	2.58029	3.5379	-0.95761	5.18439e-15
LUSC	FASLG	0.663878	0.905437	-0.241558	1.66009e-05
LUSC	MLKL	1.71891	2.40974	-0.690831	3.92957e-16
LUSC	RIPK1	3.40982	3.79539	-0.385573	4.9486e-11
LUSC	RIPK3	1.54748	2.31988	-0.772398	1.42219e-19
LUSC	TLR3	0.977581	2.19161	-1.21403	1.28811e-26
LUSC	TNF	0.990627	1.39799	-0.407362	7.15753e-05
LUSC	TSC1	2.14959	2.28038	-0.130794	0.0149789
LUSC	TRIM11	2.48308	1.67173	0.811347	1.85485e-26
LUSC	CASP8	2.39654	2.43676	-0.0402273	0.546637
LUSC	ZBP1	0.829837	0.732544	0.0972929	0.649837
LUSC	MAPK8	2.08491	1.96893	0.115977	0.0406859
LUSC	IPMK	1.87816	1.73174	0.146418	0.0199441
LUSC	ITPK1	3.27319	3.88374	-0.610545	1.52309e-16
LUSC	SIRT3	2.17221	2.25429	-0.0820788	0.0464649
LUSC	MYC	5.58204	4.92043	0.661608	9.56148e-06
LUSC	TNFRSF1A	5.49613	5.49893	-0.00279834	0.58357
LUSC	TNFSF10	5.95632	5.83917	0.11715	0.353534
LUSC	TNFRSF1B	3.5046	4.92884	-1.42424	2.51127e-20
LUSC	TRAF2	3.03757	2.43016	0.607418	2.67202e-13
LUSC	PANX1	3.51864	2.94535	0.573284	3.3226e-12
LUSC	OTULIN	2.74151	1.85894	0.882571	3.60861e-26
LUSC	CYLD	2.16865	2.73035	-0.5617	4.92235e-16
LUSC	USP22	4.69415	4.82263	-0.128483	0.074282
LUSC	MAP3K7	3.16874	2.6343	0.53444	1.06935e-19
LUSC	SQSTM1	5.25399	5.13634	0.117651	0.521247
LUSC	STAT3	5.04853	5.51634	-0.467812	7.04347e-11
LUSC	DIABLO	1.58431	1.08594	0.498367	4.9309e-24
LUSC	DNMT1	3.71112	2.80356	0.907558	4.59867e-19
LUSC	CFLAR	2.52931	3.75721	-1.2279	1.07298e-26
LUSC	BRAF	2.04877	2.02415	0.024612	0.771019
LUSC	AXL	3.07065	4.45759	-1.38695	1.04624e-20
LUSC	ID1	5.60799	6.09245	-0.484463	0.0034915
LUSC	CDKN2A	2.72094	0.577886	2.14306	2.08065e-08
LUSC	HSPA4	4.82837	4.2575	0.570875	1.92241e-19
LUSC	BCL2	1.85287	1.77603	0.0768411	0.484628
LUSC	STUB1	4.1174	3.89048	0.226923	0.000154021
LUSC	FLT3	0.270964	0.513624	-0.242661	1.11913e-12
LUSC	HAT1	3.35019	2.58894	0.761255	3.25868e-25
LUSC	SIRT2	3.44745	3.40676	0.0406916	0.802169
LUSC	SIRT1	2.39703	2.90128	-0.504252	5.42243e-15
LUSC	PLK1	3.49375	0.671326	2.82243	1.22957e-30
LUSC	MPG	3.96306	3.73926	0.223799	0.00159808
LUSC	BACH2	0.890614	0.765775	0.12484	0.167339
LUSC	GATA3	1.47826	1.70027	-0.222017	0.000524307
LUSC	MYCN	0.853374	0.22281	0.630564	1.95272e-09
LUSC	ALK	0.220313	0.143408	0.0769056	0.067661
LUSC	ATRX	2.11911	2.29432	-0.17521	0.00238487
LUSC	TERT	0.345623	0.00995996	0.335663	1.18189e-27
LUSC	SLC39A7	5.99182	5.43557	0.556249	7.86909e-12
LUSC	SPATA2	2.59063	2.32189	0.268736	4.6093e-08
LUSC	RNF31	2.44449	2.29472	0.149767	0.00790464
LUSC	IDH1	5.04208	4.29669	0.745391	7.921e-12
LUSC	IDH2	5.88301	4.58162	1.30138	2.92116e-26
LUSC	KLF9	2.8796	4.90083	-2.02123	4.11271e-27
LUSC	HDAC9	0.798643	0.666523	0.13212	0.843205
LUSC	HSP90AA1	7.95238	7.27245	0.679933	1.59589e-15
LUSC	LEF1	2.21306	1.17523	1.03783	1.14904e-15
LUSC	BNIP3	3.95848	2.92885	1.02963	3.01772e-15
LUSC	CD40	3.85224	4.33567	-0.483426	0.000675676
LUSC	BCL2L11	3.06286	2.37433	0.688533	5.31347e-19
LUSC	EGFR	4.29033	3.39923	0.891094	1.18102e-11
LUSC	DDX58	2.72727	3.08745	-0.360183	0.000185933
LUSC	TARDBP	4.36847	3.92703	0.441443	3.57007e-18
LUSC	APP	7.14854	7.0378	0.110737	0.319458
LUSC	TNFRSF21	5.41106	4.04512	1.36595	2.13116e-19
PRAD	FADD	2.26937	2.17843	0.0909404	0.0385402
PRAD	FAS	2.03061	2.61161	-0.581	1.05801e-08
PRAD	FASLG	0.255748	0.241536	0.0142121	0.670048
PRAD	MLKL	0.995066	1.08471	-0.0896421	0.110932
PRAD	RIPK1	3.33418	3.37235	-0.0381699	0.306374
PRAD	RIPK3	0.568468	0.896075	-0.327607	7.64628e-09
PRAD	TLR3	1.2044	1.92636	-0.721955	1.48772e-16
PRAD	TNF	0.272368	0.324121	-0.0517535	0.0340551
PRAD	TSC1	2.33275	2.22191	0.110837	0.0135125
PRAD	TRIM11	2.42174	1.95588	0.465857	2.78892e-18
PRAD	CASP8	1.86089	1.65635	0.204538	6.7534e-05
PRAD	ZBP1	0.225734	0.147605	0.0781293	0.0282023
PRAD	MAPK8	2.09793	2.12654	-0.0286105	0.489815
PRAD	IPMK	1.26254	1.26624	-0.00369738	0.962403
PRAD	ITPK1	4.00436	4.28699	-0.28263	1.2006e-05
PRAD	SIRT3	2.79976	2.71747	0.0822898	0.176549
PRAD	MYC	5.08937	4.24628	0.843096	9.3449e-09
PRAD	TNFRSF1A	4.62797	4.79507	-0.167105	0.000754946
PRAD	TNFSF10	5.84812	5.48673	0.361382	0.00263616
PRAD	TNFRSF1B	2.66995	2.66038	0.00957295	0.951464
PRAD	TRAF2	2.98776	2.63699	0.350774	9.81056e-09
PRAD	PANX1	2.56463	2.64401	-0.079374	0.0840508
PRAD	OTULIN	2.05325	2.05105	0.00220269	0.493852
PRAD	CYLD	2.1332	2.47729	-0.344084	1.00789e-08
PRAD	USP22	5.22734	4.91681	0.310534	3.87071e-06
PRAD	MAP3K7	2.66953	2.93659	-0.267067	2.92708e-06
PRAD	SQSTM1	4.92854	5.23819	-0.309643	9.67136e-10
PRAD	STAT3	4.83759	4.96462	-0.127022	0.059542
PRAD	DIABLO	1.20587	1.18558	0.0202944	0.180091
PRAD	DNMT1	2.28285	2.17537	0.10748	0.0327639
PRAD	CFLAR	2.4733	2.54456	-0.0712589	0.094741
PRAD	BRAF	2.39537	2.17291	0.222459	2.70279e-05
PRAD	AXL	2.78539	3.41791	-0.632523	3.38919e-09
PRAD	ID1	4.65762	6.18796	-1.53035	6.89544e-12
PRAD	CDKN2A	0.841734	0.403978	0.437756	1.10074e-13
PRAD	HSPA4	4.46785	4.5748	-0.10695	0.0165415
PRAD	BCL2	1.89045	2.78636	-0.895904	2.16278e-15
PRAD	STUB1	4.61044	4.45612	0.154326	0.00245182
PRAD	FLT3	0.21226	0.273792	-0.0615323	0.16962
PRAD	HAT1	3.01044	2.83955	0.170887	0.000680841
PRAD	SIRT2	3.42664	3.30018	0.126457	0.0141836
PRAD	SIRT1	2.92027	3.04421	-0.123946	0.213702
PRAD	PLK1	0.912727	0.420219	0.492508	4.63336e-18
PRAD	MPG	4.51334	4.3584	0.154948	0.00261245
PRAD	BACH2	0.423767	0.576247	-0.15248	1.47079e-07
PRAD	GATA3	1.7244	3.44762	-1.72323	1.14784e-19
PRAD	MYCN	0.0693317	0.0987521	-0.0294203	0.00011571
PRAD	ALK	0.0419096	0.0404574	0.00145222	0.765055
PRAD	ATRX	2.46654	2.67444	-0.207901	0.00451481
PRAD	TERT	0.0792189	0.0127402	0.0664786	5.85108e-19
PRAD	SLC39A7	7.05926	6.54369	0.515567	4.77173e-11
PRAD	SPATA2	2.95343	2.69488	0.25855	3.60663e-06
PRAD	RNF31	2.21603	2.19261	0.0234135	0.263153
PRAD	IDH1	6.30612	6.24319	0.0629341	0.482937
PRAD	IDH2	6.28689	6.1298	0.157088	0.00607607
PRAD	KLF9	4.35738	4.71682	-0.359441	0.000124785
PRAD	HDAC9	1.07696	1.38199	-0.305033	1.5487e-05
PRAD	HSP90AA1	7.54928	7.7376	-0.188314	0.0397586
PRAD	LEF1	1.69978	1.2759	0.42388	8.08754e-05
PRAD	BNIP3	4.48909	4.08131	0.407776	5.87535e-05
PRAD	CD40	2.35409	3.39103	-1.03694	3.15412e-19
PRAD	BCL2L11	2.52843	2.49571	0.032712	0.635732
PRAD	EGFR	3.17039	3.66253	-0.492137	1.33795e-07
PRAD	DDX58	2.37291	2.31754	0.0553781	0.948549
PRAD	TARDBP	4.30315	4.11496	0.188189	1.20378e-08
PRAD	APP	6.70361	7.20074	-0.497129	4.65502e-06
PRAD	TNFRSF21	4.07554	4.07242	0.00311715	0.401535
READ	FADD	3.15375	2.66323	0.490522	0.000255664
READ	FAS	2.04647	3.74405	-1.69757	4.77208e-07
READ	FASLG	0.390116	0.538775	-0.148659	0.0436662
READ	MLKL	2.47407	1.77814	0.695926	2.1626e-05
READ	RIPK1	3.36442	3.83285	-0.468428	0.00011055
READ	RIPK3	2.81692	3.17739	-0.360471	0.0128663
READ	TLR3	1.08871	2.30608	-1.21737	2.04078e-06
READ	TNF	0.708811	0.995184	-0.286373	0.378871
READ	TSC1	2.07315	1.95846	0.114691	0.35525
READ	TRIM11	2.59174	1.91954	0.672203	1.97763e-06
READ	CASP8	2.57636	2.25728	0.319076	0.00380269
READ	ZBP1	0.954468	0.791857	0.162611	0.544002
READ	MAPK8	1.95801	2.20704	-0.249027	0.00783737
READ	IPMK	1.89086	2.41426	-0.523404	0.00203764
READ	ITPK1	4.36051	4.49218	-0.131675	0.196023
READ	SIRT3	2.18673	2.06128	0.125455	0.139617
READ	MYC	6.68284	4.70645	1.9764	6.63612e-07
READ	TNFRSF1A	4.9519	5.38886	-0.436961	0.00065267
READ	TNFSF10	4.10975	5.32575	-1.216	0.00011645
READ	TNFRSF1B	4.51878	4.01813	0.500654	0.0126383
READ	TRAF2	3.45901	2.5033	0.95571	4.31931e-07
READ	PANX1	2.7289	2.66876	0.0601381	0.604583
READ	OTULIN	2.0841	1.61376	0.470335	5.98365e-06
READ	CYLD	1.65138	2.31666	-0.665283	1.57952e-05
READ	USP22	4.51829	4.61407	-0.0957754	0.42155
READ	MAP3K7	2.68656	2.61458	0.0719758	0.298889
READ	SQSTM1	5.31441	4.93527	0.379135	0.00599695
READ	STAT3	4.53274	4.61288	-0.0801391	0.326279
READ	DIABLO	1.28314	1.26749	0.0156501	0.604583
READ	DNMT1	3.53617	2.64287	0.893294	2.1626e-05
READ	CFLAR	2.22261	2.60214	-0.379529	0.00251813
READ	BRAF	1.61049	1.56811	0.042384	0.565289
READ	AXL	2.5409	3.71301	-1.17211	0.000683736
READ	ID1	6.94535	6.43413	0.511229	0.150123
READ	CDKN2A	1.38182	0.372944	1.00888	1.08304e-05
READ	HSPA4	4.79791	4.51227	0.285638	0.0286094
READ	BCL2	0.913904	2.18458	-1.27068	3.90813e-07
READ	STUB1	4.31349	4.06695	0.246538	0.155597
READ	FLT3	0.128101	0.486332	-0.358231	7.81041e-07
READ	HAT1	2.86021	2.81922	0.0409943	0.348676
READ	SIRT2	3.03883	3.03549	0.00334486	1
READ	SIRT1	2.50514	3.10728	-0.602139	0.000528442
READ	PLK1	4.0238	2.59776	1.42604	9.35097e-06
READ	MPG	4.57166	3.8108	0.760862	0.000319032
READ	BACH2	0.175174	0.632465	-0.457291	0.000146873
READ	GATA3	0.65517	0.595925	0.0592445	0.992396
READ	MYCN	0.948828	0.29054	0.658288	0.00069978
READ	ALK	0.0231707	0.18549	-0.162319	1.23886e-05
READ	ATRX	1.98461	1.96392	0.0206878	0.811678
READ	TERT	0.63769	0.17766	0.46003	7.85488e-05
READ	SLC39A7	5.91359	6.06359	-0.149999	0.399868
READ	SPATA2	3.73136	3.27451	0.456855	0.00297485
READ	RNF31	2.1855	1.97576	0.209742	0.0351843
READ	IDH1	5.2682	5.4288	-0.160605	0.556726
READ	IDH2	6.46877	6.2192	0.249577	0.196023
READ	KLF9	2.16718	4.17432	-2.00714	6.85712e-07
READ	HDAC9	0.282906	0.990756	-0.70785	4.61629e-07
READ	HSP90AA1	7.73759	7.18422	0.553369	0.0042907
READ	LEF1	1.79075	0.723717	1.06703	1.98593e-05
READ	BNIP3	1.76687	1.87868	-0.111803	0.443906
READ	CD40	2.30468	2.52603	-0.221353	0.216539
READ	BCL2L11	2.23296	2.80567	-0.57272	7.25251e-05
READ	EGFR	2.47396	3.07772	-0.603759	0.00310026
READ	DDX58	2.1854	2.5712	-0.385799	0.057886
READ	TARDBP	4.17853	4.00278	0.17575	0.0631067
READ	APP	7.31901	7.43493	-0.115915	0.609024
READ	TNFRSF21	5.06732	5.44201	-0.374688	0.0716625
STAD	FADD	3.06922	2.63989	0.429332	0.000285419
STAD	FAS	2.53043	2.22232	0.308117	0.0420646
STAD	FASLG	0.711584	0.512979	0.198605	0.0931396
STAD	MLKL	2.41282	1.81203	0.600785	4.60985e-09
STAD	RIPK1	3.51466	3.40316	0.111501	0.0764889
STAD	RIPK3	2.36247	2.19531	0.167156	0.978143
STAD	TLR3	1.56829	2.16357	-0.595279	1.3724e-06
STAD	TNF	0.844577	0.688458	0.15612	0.0283385
STAD	TSC1	2.27482	1.90208	0.372744	1.55913e-05
STAD	TRIM11	2.30485	1.77273	0.532123	2.69637e-08
STAD	CASP8	2.88463	2.0299	0.854731	1.22816e-12
STAD	ZBP1	1.01145	0.957458	0.0539921	0.161864
STAD	MAPK8	2.1608	1.76394	0.396852	1.64206e-09
STAD	IPMK	2.20459	1.81117	0.39342	0.000150987
STAD	ITPK1	4.25848	4.05594	0.202533	0.123245
STAD	SIRT3	1.8545	1.77099	0.0835124	0.151334
STAD	MYC	5.28785	5.18029	0.107552	0.248896
STAD	TNFRSF1A	4.96903	5.20764	-0.238616	0.146051
STAD	TNFSF10	4.40609	4.18479	0.221301	0.282483
STAD	TNFRSF1B	4.1249	3.55354	0.571362	0.00601842
STAD	TRAF2	2.98014	2.00705	0.973084	6.04191e-16
STAD	PANX1	3.10708	2.42815	0.678931	1.29943e-11
STAD	OTULIN	1.98889	1.37541	0.613488	1.17142e-13
STAD	CYLD	1.94829	1.9897	-0.0414146	0.423257
STAD	USP22	4.54557	4.25881	0.286756	0.000735127
STAD	MAP3K7	2.68279	2.2175	0.465299	4.38853e-10
STAD	SQSTM1	5.1664	4.86385	0.302546	0.0115359
STAD	STAT3	4.99355	4.55035	0.443201	6.97549e-07
STAD	DIABLO	1.17973	1.02802	0.151715	0.00291166
STAD	DNMT1	3.43934	2.23943	1.19991	1.11632e-17
STAD	CFLAR	2.75143	2.58053	0.170901	0.0601823
STAD	BRAF	2.04878	1.81898	0.229802	0.00202526
STAD	AXL	3.4859	3.61511	-0.129207	0.651511
STAD	ID1	5.84407	6.84348	-0.999408	2.39296e-05
STAD	CDKN2A	2.1616	0.859094	1.30251	2.8873e-06
STAD	HSPA4	4.4552	3.87048	0.584712	2.23605e-09
STAD	BCL2	1.36046	1.89125	-0.530783	4.24861e-06
STAD	STUB1	3.79321	4.17086	-0.377653	1.77083e-05
STAD	FLT3	0.29763	0.337848	-0.0402178	0.0568444
STAD	HAT1	2.8324	2.3032	0.529201	6.46999e-12
STAD	SIRT2	3.05095	3.34595	-0.294995	1.46255e-05
STAD	SIRT1	2.74966	2.46401	0.285647	0.00465842
STAD	PLK1	3.68506	1.92129	1.76377	4.56981e-14
STAD	MPG	3.8362	3.96192	-0.125721	0.274155
STAD	BACH2	0.518987	0.497754	0.0212325	0.516387
STAD	GATA3	1.37422	0.865814	0.508409	4.03122e-05
STAD	MYCN	1.32911	1.01001	0.319093	0.283888
STAD	ALK	0.0684482	0.152982	-0.0845333	0.00703441
STAD	ATRX	3.05418	2.62845	0.425729	0.000285419
STAD	TERT	0.486718	0.091358	0.39536	1.03875e-09
STAD	SLC39A7	5.38289	4.70439	0.678505	4.52165e-05
STAD	SPATA2	3.2675	2.61801	0.649491	1.50723e-07
STAD	RNF31	2.55027	2.27804	0.272229	0.00150263
STAD	IDH1	4.81979	4.23102	0.58877	0.0109826
STAD	IDH2	5.77507	5.92431	-0.149236	0.111521
STAD	KLF9	3.41673	4.6338	-1.21707	2.26055e-07
STAD	HDAC9	0.93833	1.20887	-0.270543	0.0392972
STAD	HSP90AA1	7.69288	6.45581	1.23707	2.57426e-18
STAD	LEF1	2.01593	1.07698	0.938945	8.70442e-10
STAD	BNIP3	1.90399	2.62255	-0.718563	4.71879e-06
STAD	CD40	2.79179	2.84144	-0.04965	0.711192
STAD	BCL2L11	2.53123	1.9701	0.561124	7.57715e-08
STAD	EGFR	3.16438	3.07856	0.0858215	0.728763
STAD	DDX58	2.78009	2.31276	0.467327	4.83604e-05
STAD	TARDBP	3.82913	3.10433	0.724808	6.56466e-17
STAD	APP	6.77498	6.44102	0.333956	0.0121138
STAD	TNFRSF21	5.64829	4.96638	0.681914	8.52043e-06
THCA	FADD	2.74255	2.44549	0.297063	3.2233e-10
THCA	FAS	3.13891	2.41914	0.719776	7.36218e-11
THCA	FASLG	0.383762	0.528142	-0.14438	0.00990441
THCA	MLKL	1.25189	1.06454	0.187351	4.28741e-05
THCA	RIPK1	3.36415	3.61124	-0.247093	1.53578e-12
THCA	RIPK3	2.27299	2.28991	-0.0169216	0.58863
THCA	TLR3	1.2399	1.79284	-0.552941	1.59501e-18
THCA	TNF	0.410862	0.642122	-0.23126	5.89091e-05
THCA	TSC1	2.32934	2.65531	-0.325964	1.44929e-11
THCA	TRIM11	1.86879	1.70141	0.167387	2.09397e-07
THCA	CASP8	1.74387	1.68054	0.0633389	0.0827818
THCA	ZBP1	0.339495	0.49535	-0.155855	0.0959755
THCA	MAPK8	2.18455	2.50059	-0.316038	1.00107e-14
THCA	IPMK	1.49348	1.66722	-0.173739	4.16227e-06
THCA	ITPK1	3.85437	3.40408	0.450288	1.66213e-12
THCA	SIRT3	2.81983	2.75251	0.0673191	0.168588
THCA	MYC	2.66832	3.30429	-0.635975	1.66315e-05
THCA	TNFRSF1A	5.31157	4.63046	0.681115	2.35053e-19
THCA	TNFSF10	2.77878	3.14014	-0.361365	5.3664e-05
THCA	TNFRSF1B	3.65087	2.9575	0.693372	1.50101e-07
THCA	TRAF2	2.86777	3.02972	-0.161942	0.00286456
THCA	PANX1	2.75097	2.81047	-0.0595079	0.28148
THCA	OTULIN	1.49869	1.64087	-0.142179	0.000274774
THCA	CYLD	2.68313	3.16702	-0.483893	3.47563e-19
THCA	USP22	5.04605	5.14541	-0.0993562	0.00642585
THCA	MAP3K7	3.01045	2.98194	0.0285044	0.114631
THCA	SQSTM1	5.91848	5.83933	0.0791556	0.150083
THCA	STAT3	4.62682	4.62993	-0.00311041	0.660913
THCA	DIABLO	1.33858	1.35226	-0.0136777	0.36203
THCA	DNMT1	2.71231	2.2973	0.415011	3.02304e-12
THCA	CFLAR	3.05381	3.35078	-0.296967	3.65435e-06
THCA	BRAF	2.36001	2.40021	-0.0402046	0.188755
THCA	AXL	3.20715	2.93738	0.269764	4.95702e-05
THCA	ID1	6.54133	7.36522	-0.823894	6.84722e-08
THCA	CDKN2A	0.89038	0.189065	0.701315	4.27484e-23
THCA	HSPA4	4.66969	4.57346	0.0962281	0.0247828
THCA	BCL2	2.99629	4.65036	-1.65407	4.07576e-28
THCA	STUB1	4.58588	4.42537	0.160514	0.000123137
THCA	FLT3	0.182317	0.356505	-0.174188	0.00179578
THCA	HAT1	2.7237	2.88678	-0.163086	9.57139e-06
THCA	SIRT2	3.49368	3.40298	0.090701	0.0673489
THCA	SIRT1	2.79371	3.14873	-0.355016	6.71922e-12
THCA	PLK1	0.610281	0.649379	-0.0390979	0.0121633
THCA	MPG	4.90445	4.31332	0.591133	2.28539e-18
THCA	BACH2	0.57502	0.686067	-0.111047	0.561572
THCA	GATA3	2.07923	2.10246	-0.0232292	0.85959
THCA	MYCN	0.77104	1.36841	-0.597366	4.79602e-16
THCA	ALK	0.560852	0.0886295	0.472223	9.25668e-27
THCA	ATRX	2.3656	2.61393	-0.248326	4.13901e-07
THCA	TERT	0.0263541	0.0326239	-0.00626975	0.949863
THCA	SLC39A7	5.98111	6.27767	-0.296554	3.91218e-08
THCA	SPATA2	2.58652	3.25329	-0.666772	9.50796e-26
THCA	RNF31	2.11428	2.31143	-0.197153	9.12536e-07
THCA	IDH1	4.01757	3.53769	0.479876	6.75748e-15
THCA	IDH2	4.17766	3.86767	0.309987	6.57965e-06
THCA	KLF9	3.6834	4.67723	-0.993833	2.37241e-18
THCA	HDAC9	0.985479	0.546154	0.439325	5.10053e-11
THCA	HSP90AA1	6.97934	7.06245	-0.0831059	0.752478
THCA	LEF1	1.79491	1.51703	0.277884	0.00332138
THCA	BNIP3	2.99804	3.21046	-0.212419	9.52651e-07
THCA	CD40	4.0064	3.62946	0.376935	3.63685e-05
THCA	BCL2L11	2.63507	3.57883	-0.943755	5.91581e-27
THCA	EGFR	3.3421	3.13899	0.203104	0.0231502
THCA	DDX58	2.33732	2.32796	0.00935601	0.944464
THCA	TARDBP	4.13285	4.33894	-0.206086	1.59627e-09
THCA	APP	7.49806	7.80215	-0.304094	1.04292e-08
THCA	TNFRSF21	3.34221	2.04039	1.30182	3.12916e-17
UCEC	FADD	2.61725	2.46679	0.150462	0.0529879
UCEC	FAS	2.04173	2.86943	-0.827703	1.69443e-10
UCEC	FASLG	0.612754	0.569159	0.043595	0.827524
UCEC	MLKL	1.38132	1.4122	-0.0308784	0.632882
UCEC	RIPK1	3.15083	3.381	-0.230173	4.47063e-05
UCEC	RIPK3	1.67616	1.27367	0.402483	0.0013999
UCEC	TLR3	1.29502	1.67017	-0.375152	0.000153926
UCEC	TNF	1.50669	0.645904	0.860787	4.16237e-07
UCEC	TSC1	2.03419	2.50602	-0.471831	2.97937e-11
UCEC	TRIM11	2.81036	1.9807	0.829663	8.21273e-18
UCEC	CASP8	2.39348	1.96924	0.424237	6.88425e-07
UCEC	ZBP1	0.478076	0.203458	0.274617	0.000118187
UCEC	MAPK8	2.24591	2.21638	0.0295318	0.45083
UCEC	IPMK	1.58007	1.2694	0.31067	9.88784e-05
UCEC	ITPK1	4.4423	4.62857	-0.186266	0.0547911
UCEC	SIRT3	2.50418	2.70925	-0.205071	0.0066394
UCEC	MYC	3.86981	5.18864	-1.31884	2.53804e-10
UCEC	TNFRSF1A	5.14504	5.41722	-0.272176	0.00497576
UCEC	TNFSF10	4.56624	4.66868	-0.102436	0.586499
UCEC	TNFRSF1B	3.15198	4.00933	-0.857351	4.40561e-09
UCEC	TRAF2	3.36443	2.63738	0.727054	2.3423e-15
UCEC	PANX1	2.67746	2.50119	0.176272	0.0339813
UCEC	OTULIN	1.7269	1.44579	0.281114	7.10795e-07
UCEC	CYLD	1.73399	2.27942	-0.545427	1.69567e-12
UCEC	USP22	4.81672	5.32294	-0.506215	2.78486e-07
UCEC	MAP3K7	2.97219	2.98969	-0.0175069	0.643233
UCEC	SQSTM1	4.84173	5.04196	-0.200229	0.012198
UCEC	STAT3	4.66353	4.6983	-0.0347722	0.891735
UCEC	DIABLO	1.1208	1.05065	0.070142	0.155734
UCEC	DNMT1	3.731	2.59256	1.13843	4.1269e-17
UCEC	CFLAR	2.2613	2.43528	-0.17398	0.00497576
UCEC	BRAF	1.75405	2.1289	-0.374846	8.75146e-09
UCEC	AXL	2.42032	4.25757	-1.83725	1.26533e-18
UCEC	ID1	6.35823	6.38228	-0.0240592	0.963263
UCEC	CDKN2A	2.88435	0.596066	2.28828	5.66991e-18
UCEC	HSPA4	5.09858	4.45323	0.645352	2.30362e-15
UCEC	BCL2	1.72759	3.41713	-1.68954	1.16636e-17
UCEC	STUB1	4.07528	4.25393	-0.178647	0.10471
UCEC	FLT3	0.151177	0.198516	-0.0473397	0.00127302
UCEC	HAT1	2.67699	2.53051	0.146479	0.0107135
UCEC	SIRT2	3.1295	3.55859	-0.429087	2.66509e-09
UCEC	SIRT1	2.46884	3.32105	-0.852211	1.43909e-12
UCEC	PLK1	3.27915	0.759663	2.51949	5.93869e-22
UCEC	MPG	4.18625	4.06899	0.117258	0.0435019
UCEC	BACH2	0.421768	1.27381	-0.852039	2.46355e-16
UCEC	GATA3	0.939726	0.907257	0.0324696	0.635094
UCEC	MYCN	2.1823	0.688509	1.49379	9.49696e-10
UCEC	ALK	0.215484	0.0572215	0.158262	0.01601
UCEC	ATRX	2.0633	2.5253	-0.462001	1.62455e-07
UCEC	TERT	0.44382	0.0312638	0.412557	1.16282e-18
UCEC	SLC39A7	6.13418	5.33898	0.795196	3.97116e-11
UCEC	SPATA2	2.57733	2.51222	0.0651025	0.362107
UCEC	RNF31	2.1663	2.25496	-0.088655	0.405017
UCEC	IDH1	4.91908	3.53195	1.38713	1.11174e-15
UCEC	IDH2	6.55771	4.56848	1.98923	1.76672e-20
UCEC	KLF9	2.15278	4.33578	-2.183	2.71233e-21
UCEC	HDAC9	1.10228	1.31452	-0.212241	0.0108737
UCEC	HSP90AA1	7.76105	7.18775	0.573305	5.89525e-07
UCEC	LEF1	3.11725	2.66496	0.45229	0.091878
UCEC	BNIP3	3.77851	2.85068	0.927834	8.12409e-10
UCEC	CD40	2.35843	3.20307	-0.844645	5.55719e-07
UCEC	BCL2L11	2.83311	2.12596	0.707147	2.27456e-09
UCEC	EGFR	2.02422	2.87585	-0.85163	3.88877e-11
UCEC	DDX58	2.7688	2.65243	0.116368	0.944301
UCEC	TARDBP	4.37152	4.28092	0.0905956	0.122143
UCEC	APP	7.27033	7.19138	0.0789508	0.364291
UCEC	TNFRSF21	4.83341	3.84885	0.984556	4.77872e-08

## Sheet: Table S2
Supplementary Table 2. Molecular classification of BUC
Sample	Age	Gender	T	N	NMIBC.subtype	MIBC.subtype	TCGA.subtype	MDA.subtype	Lund.subtype	CIT.subtype	UNC.subtype	Baylor.subtype	Project	Cluster
TCGA-CF-A47X	<=65	Male	T2	N0	NA	LumP	Luminal_papillary	luminal	UroA-Prog	MC1	Luminal	Differentiated	TCGA	A
TCGA-ZF-AA51	>65	Female	T2	N+	NA	LumP	Luminal_papillary	luminal	UroC	MC1	Luminal	Differentiated	TCGA	A
TCGA-BL-A0C8	>65	Male	Ta-T1	N+	Class_2a	NA	NA	NA	NA	NA	NA	NA	TCGA	A
TCGA-BT-A42C	<=65	Male	NA	N0	NA	NA	NA	NA	NA	NA	NA	NA	TCGA	A
TCGA-2F-A9KP	>65	Male	T3	N+	NA	LumP	Luminal_papillary	luminal	UroA-Prog	MC1	Luminal	Differentiated	TCGA	A
TCGA-FD-A43P	>65	Male	T2	N0	NA	LumU	Luminal_papillary	luminal	UroC	MC3	Luminal	Differentiated	TCGA	A
TCGA-DK-A3IV	<=65	Male	NA	N+	NA	NA	NA	NA	NA	NA	NA	NA	TCGA	A
TCGA-2F-A9KW	>65	Female	T3	N0	NA	LumU	Luminal	p53-like	GU-Inf	MC3	Luminal	Differentiated	TCGA	A
TCGA-CF-A47W	<=65	Male	T2	N0	NA	LumP	Luminal_papillary	p53-like	UroA-Prog	MC1	Luminal	Differentiated	TCGA	A
TCGA-GC-A3I6	<=65	Male	T3	N0	NA	Ba/Sq	Basal_squamous	basal	UroB	MC7	Basal	Basal	TCGA	A
TCGA-FD-A6TA	<=65	Male	T3	N+	NA	LumP	Luminal	p53-like	UroC	MC1	Luminal	Differentiated	TCGA	A
TCGA-DK-A1A7	>65	Female	T3	N+	NA	LumP	Luminal_papillary	p53-like	UroC	MC1	Luminal	Differentiated	TCGA	A
TCGA-FD-A3SR	>65	Male	T4	N+	NA	LumU	Luminal_infiltrated	luminal	GU-Inf	MC4	Luminal	Differentiated	TCGA	A
TCGA-GU-AATP	>65	Male	T2	N+	NA	LumU	Luminal	p53-like	GU-Inf	MC2	Luminal	Differentiated	TCGA	A
TCGA-DK-AA6X	<=65	Male	NA	N0	NA	NA	NA	NA	NA	NA	NA	NA	TCGA	A
TCGA-XF-AAMY	>65	Male	T3	N0	NA	LumNS	Luminal	p53-like	UroC	MC2	Luminal	Differentiated	TCGA	A
TCGA-K4-A3WS	>65	Male	T3	N0	NA	Stroma-rich	Luminal_infiltrated	p53-like	Uro-Inf	MC4	Luminal	Differentiated	TCGA	A
TCGA-UY-A9PA	<=65	Male	T3	N0	NA	LumP	Luminal_papillary	p53-like	UroA-Prog	MC1	Luminal	Differentiated	TCGA	A
TCGA-G2-AA3F	>65	Male	T3	N+	NA	LumP	Luminal_papillary	luminal	UroC	MC1	Luminal	Differentiated	TCGA	A
TCGA-GC-A3RB	<=65	Male	T3	N0	NA	LumP	Luminal_papillary	luminal	UroA-Prog	MC1	Luminal	Basal	TCGA	A
TCGA-UY-A9PF	>65	Male	T3	N+	NA	LumP	Luminal_papillary	luminal	UroA-Prog	MC1	Luminal	Differentiated	TCGA	A
TCGA-YC-A89H	>65	Female	NA	NA	NA	NA	NA	NA	NA	NA	NA	NA	TCGA	A
TCGA-XF-AAMQ	<=65	Female	T2	N0	NA	LumP	Luminal_papillary	luminal	UroA-Prog	MC1	Luminal	Differentiated	TCGA	A
TCGA-CF-A1HR	<=65	Male	T3	N0	NA	LumP	Luminal_papillary	p53-like	UroA-Prog	MC1	Luminal	Differentiated	TCGA	A
TCGA-E7-A3X6	>65	Male	T2	N+	NA	Ba/Sq	Luminal_papillary	basal	UroB	MC7	Basal	Basal	TCGA	A
TCGA-DK-A6AW	>65	Male	T2	N0	NA	LumP	Luminal_papillary	luminal	GU	MC1	Luminal	Differentiated	TCGA	A
TCGA-GC-A3BM	>65	Male	T2	N0	NA	LumP	Luminal_papillary	luminal	UroB	MC1	Luminal	Basal	TCGA	A
TCGA-GV-A6ZA	<=65	Male	T2	N0	NA	LumP	Luminal_papillary	luminal	UroA-Prog	MC1	Luminal	Differentiated	TCGA	A
TCGA-FD-A43N	>65	Male	T3	N0	NA	LumP	Luminal	p53-like	UroC	MC1	Luminal	Differentiated	TCGA	A
TCGA-UY-A8OD	>65	Female	T2	N0	NA	LumNS	Luminal_infiltrated	p53-like	GU-Inf	MC4	Luminal	Differentiated	TCGA	A
TCGA-2F-A9KT	>65	Male	T2	N0	NA	LumP	Luminal_papillary	luminal	Ba/Sq	MC7	Luminal	Basal	TCGA	A
TCGA-BT-A20Q	>65	Male	T3	N+	NA	LumP	Luminal_infiltrated	p53-like	UroB	MC4	Luminal	Basal	TCGA	A
TCGA-SY-A9G5	>65	Male	T4	N0	NA	Ba/Sq	Luminal_infiltrated	basal	Ba/Sq-Inf	MC7	Basal	Basal	TCGA	A
TCGA-CF-A27C	<=65	Male	T3	N0	NA	LumP	Luminal_papillary	luminal	UroA-Prog	MC1	Luminal	Differentiated	TCGA	A
TCGA-E7-A6MF	<=65	Male	T2	N+	NA	LumP	Luminal_papillary	p53-like	UroA-Prog	MC1	Luminal	Basal	TCGA	A
TCGA-DK-AA77	<=65	Male	T2	N0	NA	LumP	Luminal_papillary	luminal	UroA-Prog	MC1	Luminal	Differentiated	TCGA	A
TCGA-ZF-AA5N	<=65	Female	T2	N+	NA	LumP	Luminal_papillary	luminal	UroA-Prog	MC1	Luminal	Differentiated	TCGA	A
TCGA-DK-AA6U	<=65	Male	NA	N0	NA	NA	NA	NA	NA	NA	NA	NA	TCGA	A
TCGA-XF-A9SZ	>65	Male	T3	N+	NA	LumNS	Luminal_infiltrated	luminal	Uro-Inf	MC2	Luminal	Differentiated	TCGA	A
TCGA-DK-AA76	<=65	Female	NA	N0	NA	NA	NA	NA	NA	NA	NA	NA	TCGA	A
TCGA-DK-A3IL	>65	Female	T3	N+	NA	LumNS	Luminal	p53-like	UroC	MC1	Luminal	Differentiated	TCGA	A
TCGA-E7-A678	<=65	Male	T3	N0	NA	LumP	Luminal_papillary	p53-like	UroA-Prog	MC1	Luminal	Differentiated	TCGA	A
TCGA-ZF-A9R1	>65	Male	T3	N+	NA	LumP	Luminal_papillary	p53-like	UroA-Prog	MC1	Luminal	Differentiated	TCGA	A
TCGA-XF-A9SH	<=65	Female	T2	N0	NA	LumP	Luminal_papillary	p53-like	UroA-Prog	MC1	Luminal	Differentiated	TCGA	A
TCGA-YF-AA3L	<=65	Female	T2	N0	NA	LumP	Luminal_papillary	p53-like	UroA-Prog	MC1	Luminal	Differentiated	TCGA	A
TCGA-BT-A2LA	<=65	Male	T3	N0	NA	NE-like	Neuronal	p53-like	Sc/NE-like	MC6	Basal	Basal	TCGA	A
TCGA-4Z-AA87	>65	Male	T4	N0	NA	LumU	Luminal	luminal	UroC	MC3	Luminal	Differentiated	TCGA	A
TCGA-BT-A2LB	>65	Female	T3	N0	NA	LumP	Luminal	p53-like	UroC	MC1	Luminal	Differentiated	TCGA	A
TCGA-XF-A8HB	<=65	Female	T2	N0	NA	LumP	Luminal_papillary	luminal	UroB	MC1	Luminal	Differentiated	TCGA	A
TCGA-ZF-AA4X	<=65	Male	T2	N+	NA	LumP	Luminal_papillary	luminal	GU	MC1	Luminal	Differentiated	TCGA	A
TCGA-BT-A20P	>65	Female	T3	N0	NA	LumP	Luminal_papillary	luminal	UroA-Prog	MC1	Luminal	Differentiated	TCGA	A
TCGA-BT-A20W	>65	Male	T2	N0	NA	LumP	Luminal_papillary	luminal	UroC	MC1	Luminal	Differentiated	TCGA	A
TCGA-BL-A13J	<=65	Male	T4	N+	NA	LumP	Luminal	luminal	UroA-Prog	MC1	Luminal	Basal	TCGA	A
TCGA-CF-A8HX	<=65	Female	T2	N0	NA	LumP	Luminal_papillary	p53-like	UroA-Prog	MC1	Luminal	Differentiated	TCGA	A
TCGA-FJ-A3Z7	>65	Male	T4	N+	NA	LumU	Luminal	p53-like	GU	MC1	Luminal	Differentiated	TCGA	A
TCGA-E7-A7PW	<=65	Male	T3	N+	NA	LumP	Luminal_papillary	luminal	UroC	MC1	Luminal	Differentiated	TCGA	A
TCGA-4Z-AA7S	>65	Male	T4	N0	NA	LumP	Luminal_papillary	luminal	UroA-Prog	MC1	Luminal	Differentiated	TCGA	A
TCGA-CF-A3MH	>65	Male	T2	N0	NA	LumP	Luminal_papillary	luminal	UroA-Prog	MC1	Luminal	Differentiated	TCGA	A
TCGA-DK-A6B2	>65	Male	T3	N+	NA	LumNS	Luminal	p53-like	UroC	MC2	Luminal	Differentiated	TCGA	A
TCGA-5N-A9KI	>65	Female	T4	N+	NA	LumU	Luminal_infiltrated	luminal	GU-Inf	MC2	Luminal	Differentiated	TCGA	A
TCGA-GU-AATO	>65	Male	T4	N+	NA	LumU	Luminal_infiltrated	basal	GU-Inf	MC1	Luminal	Differentiated	TCGA	A
TCGA-CF-A9FH	>65	Male	T2	N0	NA	LumP	Luminal_papillary	luminal	UroA-Prog	MC1	Luminal	Differentiated	TCGA	A
TCGA-FD-A6TG	>65	Male	T3	N+	NA	LumNS	Luminal_infiltrated	p53-like	Uro-Inf	MC4	Luminal	Differentiated	TCGA	A
TCGA-4Z-AA7O	<=65	Male	T2	N0	NA	LumP	Luminal_papillary	p53-like	UroA-Prog	MC1	Luminal	Differentiated	TCGA	A
TCGA-GV-A3QI	<=65	Male	T3	N0	NA	LumP	Luminal_papillary	luminal	GU	MC1	Luminal	Basal	TCGA	A
TCGA-DK-A6AV	>65	Female	T2	N0	NA	LumP	Luminal_papillary	luminal	UroA-Prog	MC1	Luminal	Differentiated	TCGA	A
TCGA-DK-A1A3	<=65	Male	T3	N+	NA	LumU	Luminal_infiltrated	luminal	GU	MC2	Luminal	Differentiated	TCGA	A
TCGA-GD-A6C6	<=65	Male	T3	N0	NA	LumP	Luminal_papillary	p53-like	GU-Inf	MC1	Luminal	Differentiated	TCGA	A
TCGA-GC-A3RD	>65	Female	T3	N0	NA	LumP	Luminal_papillary	luminal	UroA-Prog	MC1	Luminal	Differentiated	TCGA	A
TCGA-XF-A9T0	>65	Male	T3	N0	NA	LumNS	Luminal	luminal	UroC	MC1	Luminal	Differentiated	TCGA	A
TCGA-YF-AA3M	<=65	Male	T2	N+	NA	LumP	Luminal_papillary	basal	UroB	MC1	Luminal	Differentiated	TCGA	A
TCGA-4Z-AA7Y	<=65	Male	T2	N0	NA	LumP	Luminal_papillary	luminal	UroA-Prog	MC1	Luminal	Differentiated	TCGA	A
TCGA-FD-A62O	>65	Male	T3	N+	NA	LumP	Luminal_papillary	luminal	UroA-Prog	MC1	Luminal	Differentiated	TCGA	A
TCGA-FJ-A3ZF	>65	Male	NA	N0	NA	NA	NA	NA	NA	NA	NA	NA	TCGA	A
TCGA-CU-A0YO	>65	Male	T3	N+	NA	LumP	Luminal_infiltrated	p53-like	UroA-Prog	MC1	Luminal	Differentiated	TCGA	A
TCGA-CF-A5UA	>65	Male	T2	N0	NA	LumP	Luminal_papillary	p53-like	UroA-Prog	MC1	Luminal	Differentiated	TCGA	A
TCGA-K4-AAQO	<=65	Male	T3	N0	NA	LumNS	Luminal_infiltrated	p53-like	UroC	MC4	Luminal	Differentiated	TCGA	A
TCGA-XF-AAMJ	>65	Male	T3	N0	NA	Stroma-rich	Luminal_infiltrated	p53-like	Mes-like	MC5	Luminal	Differentiated	TCGA	A
TCGA-GU-A763	>65	Male	T4	N0	NA	LumP	Luminal_papillary	luminal	UroA-Prog	MC1	Luminal	Differentiated	TCGA	A
TCGA-G2-A2EC	<=65	Female	NA	N0	NA	NA	NA	NA	NA	NA	NA	NA	TCGA	A
TCGA-FD-A5C0	<=65	Male	T3	N+	NA	LumP	Luminal	luminal	UroC	MC1	Luminal	Differentiated	TCGA	A
TCGA-FD-A5BZ	>65	Female	T3	N+	NA	LumNS	Luminal_infiltrated	p53-like	Uro-Inf	MC5	Luminal	Differentiated	TCGA	A
TCGA-UY-A9PE	>65	Male	T2	N+	NA	LumNS	Luminal	p53-like	UroC	MC1	Luminal	Differentiated	TCGA	A
TCGA-BT-A2LD	>65	Female	T3	N+	NA	Ba/Sq	Luminal_infiltrated	p53-like	GU-Inf	MC7	Basal	Basal	TCGA	A
TCGA-UY-A9PD	>65	Male	T3	N0	NA	LumNS	Luminal	luminal	UroC	MC3	Luminal	Differentiated	TCGA	A
TCGA-G2-AA3B	>65	Female	T2	N0	NA	LumP	Luminal_papillary	luminal	UroC	MC1	Luminal	Differentiated	TCGA	A
TCGA-K4-A54R	<=65	Male	T2	N0	NA	LumP	Luminal_infiltrated	luminal	Mes-like	MC1	Luminal	Differentiated	TCGA	A
TCGA-DK-A1AA	<=65	Male	T3	N0	NA	LumP	Luminal_papillary	luminal	UroA-Prog	MC1	Luminal	Differentiated	TCGA	A
TCGA-CU-A5W6	>65	Male	T4	N0	NA	LumP	Luminal_papillary	p53-like	UroA-Prog	MC1	Luminal	Differentiated	TCGA	A
TCGA-BT-A3PH	>65	Male	T3	N+	NA	LumP	Luminal_papillary	luminal	UroA-Prog	MC1	Luminal	Differentiated	TCGA	A
TCGA-CF-A3MF	<=65	Male	T3	N0	NA	LumP	Luminal_papillary	p53-like	UroA-Prog	MC1	Luminal	Differentiated	TCGA	A
TCGA-CF-A47T	<=65	Female	T2	N0	NA	LumP	Luminal_papillary	luminal	UroA-Prog	MC1	Luminal	Differentiated	TCGA	A
TCGA-YC-A8S6	>65	Male	T2	N0	NA	LumP	Luminal_infiltrated	p53-like	Uro-Inf	MC1	Luminal	Basal	TCGA	A
TCGA-DK-A3IS	>65	Male	T2	N0	NA	LumP	Luminal_papillary	luminal	UroA-Prog	MC1	Luminal	Differentiated	TCGA	A
TCGA-BT-A20N	>65	Male	T3	N0	NA	LumP	Luminal_papillary	luminal	UroA-Prog	MC1	Luminal	Basal	TCGA	A
TCGA-C4-A0F6	>65	Female	T3	N0	NA	LumP	Luminal	p53-like	UroA-Prog	MC1	Luminal	Differentiated	TCGA	A
TCGA-CF-A7I0	<=65	Male	T2	N0	NA	LumP	Luminal_papillary	p53-like	UroA-Prog	MC1	Luminal	Differentiated	TCGA	A
TCGA-UY-A78O	>65	Female	T2	N0	NA	LumP	Luminal_papillary	luminal	UroA-Prog	MC1	Luminal	Differentiated	TCGA	A
TCGA-GC-A3OO	>65	Male	T2	N0	NA	LumP	Luminal_infiltrated	basal	GU-Inf	MC4	Luminal	Differentiated	TCGA	A
TCGA-E7-A6ME	>65	Male	T2	N+	NA	LumU	Luminal_papillary	luminal	GU	MC1	Luminal	Differentiated	TCGA	A
TCGA-ZF-A9R2	>65	Male	T2	N0	NA	LumP	Luminal_papillary	luminal	UroA-Prog	MC1	Luminal	Differentiated	TCGA	A
TCGA-ZF-AA4T	<=65	Male	T4	N+	NA	LumU	Luminal_papillary	luminal	GU	MC3	Luminal	Differentiated	TCGA	A
TCGA-E7-A4IJ	<=65	Male	T2	N+	NA	LumP	Luminal_papillary	luminal	UroC	MC1	Luminal	Differentiated	TCGA	A
TCGA-FD-A6TE	<=65	Male	T3	N+	NA	LumP	Luminal_papillary	luminal	GU	MC1	Luminal	Differentiated	TCGA	A
TCGA-H4-A2HO	<=65	Male	T4	N0	NA	LumU	Luminal_papillary	luminal	UroC	MC1	Luminal	Differentiated	TCGA	A
TCGA-FD-A6TB	>65	Male	T3	N0	NA	Stroma-rich	Luminal_infiltrated	p53-like	Mes-like	MC4	Basal	Basal	TCGA	A
TCGA-CF-A9FF	<=65	Male	T2	N0	NA	LumP	Luminal_papillary	luminal	UroA-Prog	MC1	Luminal	Differentiated	TCGA	A
TCGA-XF-A9ST	>65	Male	T3	N0	NA	LumU	Neuronal	p53-like	Sc/NE-like	MC3	Luminal	Differentiated	TCGA	A
TCGA-GV-A3QK	<=65	Female	T4	N+	NA	LumP	Luminal_papillary	luminal	UroA-Prog	MC1	Luminal	Differentiated	TCGA	A
TCGA-GU-A42R	>65	Male	T4	N+	NA	LumP	Luminal_papillary	luminal	UroA-Prog	MC1	Luminal	Differentiated	TCGA	A
TCGA-DK-A6B6	<=65	Male	NA	N+	NA	NA	NA	NA	NA	NA	NA	NA	TCGA	A
TCGA-R3-A69X	>65	Male	T3	N0	NA	LumNS	Luminal_infiltrated	p53-like	UroC	MC4	Luminal	Differentiated	TCGA	A
TCGA-5N-A9KM	>65	Female	T4	N0	NA	LumP	Luminal_papillary	p53-like	UroC	MC2	Luminal	Differentiated	TCGA	A
TCGA-XF-AAMR	<=65	Male	T3	N0	NA	Stroma-rich	Luminal_infiltrated	p53-like	Mes-like	MC4	Basal	Basal	TCGA	A
TCGA-XF-A8HF	>65	Male	T3	N0	NA	LumNS	Luminal	p53-like	UroC	MC1	Luminal	Differentiated	TCGA	A
TCGA-ZF-AA4U	>65	Male	T4	N+	NA	LumP	Luminal_papillary	luminal	UroA-Prog	MC1	Luminal	Differentiated	TCGA	A
TCGA-DK-A3IQ	>65	Male	T3	N0	NA	Stroma-rich	Luminal_infiltrated	p53-like	Mes-like	MC4	Basal	Basal	TCGA	A
TCGA-E7-A4XJ	>65	Male	T2	N0	NA	LumP	Luminal_papillary	luminal	UroA-Prog	MC1	Luminal	Differentiated	TCGA	A
TCGA-4Z-AA7M	<=65	Male	T3	N0	NA	LumP	Luminal_papillary	luminal	UroC	MC1	Luminal	Differentiated	TCGA	A
TCGA-ZF-AA56	>65	Female	T4	N0	NA	LumP	Luminal_papillary	basal	UroB	MC7	Luminal	Basal	TCGA	A
TCGA-XF-A8HH	<=65	Female	T3	N+	NA	LumNS	Luminal	p53-like	UroC	MC5	Luminal	Differentiated	TCGA	A
TCGA-CF-A47V	<=65	Male	T2	N0	NA	LumP	Luminal_papillary	p53-like	UroA-Prog	MC1	Luminal	Differentiated	TCGA	A
TCGA-KQ-A41N	>65	Male	T3	N0	NA	LumP	Luminal_papillary	p53-like	UroC	MC1	Luminal	Differentiated	TCGA	A
TCGA-GD-A3OQ	<=65	Male	T4	N+	NA	LumP	Luminal_papillary	basal	UroB	MC7	Luminal	Basal	TCGA	A
TCGA-ZF-A9RC	>65	Male	T3	N0	NA	LumNS	Luminal	p53-like	Uro-Inf	MC5	Luminal	Differentiated	TCGA	A
TCGA-E7-A6MD	>65	Male	T4	N+	NA	LumP	Luminal_infiltrated	p53-like	UroA-Prog	MC1	Luminal	Differentiated	TCGA	A
TCGA-ZF-A9R4	>65	Male	T2	N+	NA	LumP	Luminal_papillary	luminal	UroC	MC1	Luminal	Differentiated	TCGA	A
TCGA-GV-A3QH	>65	Male	NA	N+	NA	NA	NA	NA	NA	NA	NA	NA	TCGA	A
TCGA-FT-A3EE	>65	Female	T4	N0	NA	LumP	Luminal_papillary	luminal	UroA-Prog	MC1	Luminal	Basal	TCGA	A
TCGA-ZF-A9RL	<=65	Male	NA	NA	NA	NA	NA	NA	NA	NA	NA	NA	TCGA	A
TCGA-ZF-A9R9	<=65	Male	T3	N+	NA	LumNS	Luminal_infiltrated	p53-like	Uro-Inf	MC4	Luminal	Differentiated	TCGA	A
TCGA-DK-A6B1	>65	Male	T2	N0	NA	LumU	Luminal_papillary	luminal	GU	MC1	Luminal	Differentiated	TCGA	A
TCGA-CF-A5U8	<=65	Male	T2	N0	NA	LumP	Luminal_papillary	luminal	UroA-Prog	MC1	Luminal	Differentiated	TCGA	A
TCGA-ZF-A9R7	>65	Female	NA	N+	NA	NA	NA	NA	NA	NA	NA	NA	TCGA	A
TCGA-GU-A767	>65	Male	T3	N+	NA	LumP	Luminal	p53-like	UroC	MC1	Luminal	Differentiated	TCGA	A
TCGA-2F-A9KQ	>65	Male	T3	N0	NA	LumP	Luminal_papillary	luminal	UroA-Prog	MC1	Luminal	Differentiated	TCGA	A
TCGA-SY-A9G0	>65	Male	T4	N+	NA	Stroma-rich	Luminal_infiltrated	p53-like	Mes-like	MC4	Luminal	Differentiated	TCGA	A
TCGA-GV-A40G	>65	Male	T2	N0	NA	LumP	Luminal_papillary	luminal	GU	MC1	Luminal	Differentiated	TCGA	A
TCGA-S5-AA26	<=65	Male	T3	N0	NA	LumP	Luminal_papillary	p53-like	UroA-Prog	MC1	Luminal	Differentiated	TCGA	A
TCGA-FD-A43X	>65	Male	T2	N0	NA	LumP	Luminal_papillary	luminal	UroA-Prog	MC1	Luminal	Differentiated	TCGA	A
TCGA-ZF-AA4R	>65	Male	T3	N+	NA	LumNS	Luminal_infiltrated	basal	Sc/NE-like	MC7	Luminal	Basal	TCGA	A
TCGA-BT-A20T	<=65	Male	T3	N+	NA	LumP	Luminal	basal	UroB	MC1	Luminal	Basal	TCGA	A
TCGA-E7-A7DU	>65	Male	T3	N0	NA	LumP	Luminal_papillary	luminal	UroA-Prog	MC1	Luminal	Differentiated	TCGA	A
TCGA-G2-A3VY	>65	Male	NA	NA	NA	NA	NA	NA	NA	NA	NA	NA	TCGA	A
TCGA-CU-A3QU	<=65	Male	T2	N+	NA	LumU	Luminal_papillary	luminal	GU	MC1	Luminal	Differentiated	TCGA	A
TCGA-GD-A3OP	>65	Female	T4	N+	NA	LumNS	Luminal	p53-like	UroC	MC1	Luminal	Differentiated	TCGA	A
TCGA-KQ-A41P	>65	Male	T3	N+	NA	LumP	Luminal	p53-like	Uro-Inf	MC1	Luminal	Differentiated	TCGA	A
TCGA-UY-A9PH	>65	Male	T2	N0	NA	LumP	Luminal_papillary	p53-like	UroC	MC1	Luminal	Differentiated	TCGA	A
TCGA-FD-A5BY	<=65	Female	T3	N0	NA	Ba/Sq	Basal_squamous	basal	Ba/Sq	MC7	Basal	Basal	TCGA	A
TCGA-K4-A3WU	>65	Male	T4	N0	NA	LumNS	Luminal	p53-like	UroC	MC2	Luminal	Differentiated	TCGA	A
TCGA-FD-A3SJ	<=65	Male	T2	N+	NA	LumU	Luminal	p53-like	UroC	MC3	Luminal	Differentiated	TCGA	A
TCGA-GC-A6I3	>65	Female	T3	N+	NA	LumP	Luminal_papillary	luminal	UroC	MC1	Luminal	Differentiated	TCGA	A
TCGA-4Z-AA80	>65	Male	T2	N0	NA	LumP	Luminal_papillary	luminal	UroC	MC1	Luminal	Differentiated	TCGA	A
TCGA-G2-A3IE	<=65	Male	NA	N+	NA	NA	NA	NA	NA	NA	NA	NA	TCGA	A
TCGA-ZF-A9R0	>65	Male	T3	N+	NA	LumNS	Luminal	p53-like	UroC	MC1	Luminal	Differentiated	TCGA	A
TCGA-FD-A43S	>65	Female	T3	N0	NA	Stroma-rich	Luminal_infiltrated	p53-like	Uro-Inf	MC4	Luminal	Differentiated	TCGA	A
TCGA-XF-A8HG	>65	Male	T3	N0	NA	LumP	Luminal_papillary	luminal	UroA-Prog	MC1	Luminal	Differentiated	TCGA	A
TCGA-K4-A83P	>65	Male	T4	N+	NA	Stroma-rich	Luminal_infiltrated	p53-like	Mes-like	MC4	Luminal	Differentiated	TCGA	A
TCGA-GD-A2C5	<=65	Female	T3	N+	NA	LumNS	Luminal	p53-like	UroC	MC2	Luminal	Differentiated	TCGA	A
TCGA-XF-AAMX	>65	Female	T3	N0	NA	LumNS	Luminal	p53-like	UroC	MC1	Luminal	Differentiated	TCGA	A
TCGA-FJ-A3ZE	<=65	Male	NA	N+	NA	NA	NA	NA	NA	NA	NA	NA	TCGA	A
TCGA-DK-A2I1	>65	Female	T2	N0	NA	LumNS	Luminal	p53-like	UroC	MC5	Luminal	Differentiated	TCGA	A
TCGA-DK-A6B0	<=65	Male	T2	N0	NA	LumP	Luminal_papillary	p53-like	UroA-Prog	MC1	Luminal	Differentiated	TCGA	A
TCGA-FD-A5BR	<=65	Male	T2	N0	NA	LumP	Luminal	basal	Uro-Inf	MC1	Luminal	Differentiated	TCGA	A
TCGA-KQ-A41Q	>65	Male	T3	N0	NA	LumP	Luminal_papillary	luminal	UroC	MC1	Luminal	Differentiated	TCGA	A
TCGA-DK-A1AF	>65	Female	T3	N+	NA	LumP	Luminal_infiltrated	p53-like	Uro-Inf	MC4	Luminal	Differentiated	TCGA	A
TCGA-LT-A5Z6	<=65	Male	NA	N+	NA	NA	NA	NA	NA	NA	NA	NA	TCGA	A
TCGA-K4-A4AB	>65	Male	T4	N0	NA	LumP	Luminal_infiltrated	p53-like	Uro-Inf	MC4	Luminal	Basal	TCGA	A
TCGA-G2-A2EO	>65	Male	T3	N0	NA	LumP	Luminal_infiltrated	luminal	Uro-Inf	MC1	Luminal	Differentiated	TCGA	A
TCGA-DK-A1AG	<=65	Male	T3	N0	NA	LumP	Luminal_papillary	p53-like	UroA-Prog	MC1	Luminal	Differentiated	TCGA	A
TCGA-GV-A3JZ	<=65	Male	T4	N+	NA	LumU	Luminal	luminal	GU	MC3	Luminal	Differentiated	TCGA	A
TCGA-XF-A9SV	>65	Male	T4	N+	NA	LumNS	Luminal	p53-like	UroC	MC2	Luminal	Differentiated	TCGA	A
TCGA-UY-A78K	<=65	Male	NA	N+	NA	NA	NA	NA	NA	NA	NA	NA	TCGA	A
TCGA-FD-A6TH	<=65	Male	T3	N+	NA	Stroma-rich	Luminal_infiltrated	p53-like	GU-Inf	MC7	Basal	Differentiated	TCGA	A
TCGA-CF-A3MG	<=65	Male	T2	N0	NA	LumP	Luminal_papillary	luminal	UroA-Prog	MC1	Luminal	Differentiated	TCGA	A
TCGA-DK-A3X1	>65	Female	T3	N0	NA	LumP	Luminal_papillary	luminal	UroC	MC1	Luminal	Differentiated	TCGA	A
TCGA-XF-AAMG	<=65	Male	T4	N0	NA	LumU	Neuronal	p53-like	Sc/NE-like	MC3	Luminal	Differentiated	TCGA	A
TCGA-E7-A541	>65	Male	T2	N0	NA	LumP	Luminal_papillary	luminal	UroA-Prog	MC1	Luminal	Differentiated	TCGA	A
TCGA-UY-A78N	>65	Male	T2	N+	NA	LumP	Luminal	p53-like	UroC	MC1	Luminal	Differentiated	TCGA	A
TCGA-DK-AA75	>65	Male	T3	N0	NA	LumU	Luminal_papillary	luminal	GU	MC1	Luminal	Differentiated	TCGA	A
TCGA-FD-A3SL	<=65	Male	T4	N+	NA	LumNS	Luminal_infiltrated	p53-like	UroC	MC4	Luminal	Differentiated	TCGA	A
TCGA-2F-A9KO	<=65	Male	T3	N+	NA	LumP	Luminal_papillary	p53-like	UroA-Prog	MC1	Luminal	Differentiated	TCGA	A
TCGA-FD-A3SS	>65	Male	T4	N+	NA	LumU	Luminal	luminal	GU-Inf	MC7	Luminal	Differentiated	TCGA	A
TCGA-4Z-AA7N	<=65	Male	T3	N0	NA	LumNS	Luminal_infiltrated	p53-like	Uro-Inf	MC4	Luminal	Basal	TCGA	A
TCGA-HQ-A2OE	>65	Male	T2	N+	NA	LumP	Luminal_papillary	luminal	UroA-Prog	MC1	Luminal	Differentiated	TCGA	A
TCGA-GV-A3JV	>65	Male	T3	N+	NA	LumP	Luminal_papillary	luminal	UroA-Prog	MC1	Luminal	Differentiated	TCGA	A
TCGA-KQ-A41S	>65	Female	T4	N+	NA	LumU	Luminal_infiltrated	p53-like	GU	MC2	Luminal	Differentiated	TCGA	A
TCGA-CU-A3YL	>65	Male	T4	N0	NA	LumP	Luminal_papillary	p53-like	UroA-Prog	MC1	Luminal	Differentiated	TCGA	A
TCGA-DK-A2HX	>65	Female	T3	N+	NA	Stroma-rich	Luminal_infiltrated	p53-like	GU-Inf	MC4	Luminal	Differentiated	TCGA	A
TCGA-CF-A8HY	<=65	Male	T2	N0	NA	LumP	Luminal_papillary	luminal	UroA-Prog	MC1	Luminal	Differentiated	TCGA	A
TCGA-FD-A43U	>65	Male	T4	N+	NA	LumNS	Luminal_infiltrated	p53-like	Uro-Inf	MC5	Luminal	Differentiated	TCGA	A
TCGA-ZF-A9R3	<=65	Female	T2	N+	NA	LumP	Luminal_papillary	luminal	UroA-Prog	MC1	Luminal	Differentiated	TCGA	A
TCGA-4Z-AA89	<=65	Male	T4	N0	NA	LumP	Luminal_papillary	luminal	UroA-Prog	MC1	Luminal	Differentiated	TCGA	A
TCGA-GU-A42P	>65	Male	T3	N+	NA	LumU	Luminal_papillary	luminal	GU	MC1	Luminal	Differentiated	TCGA	A
TCGA-FD-A3NA	<=65	Male	T2	N0	NA	LumP	Luminal_papillary	basal	UroA-Prog	MC1	Luminal	Differentiated	TCGA	A
TCGA-GV-A3JW	>65	Male	T2	N+	NA	LumP	Luminal_papillary	luminal	UroA-Prog	MC1	Luminal	Differentiated	TCGA	A
TCGA-FD-A6TI	>65	Male	T4	N+	NA	LumNS	Luminal_papillary	p53-like	UroC	MC2	Luminal	Differentiated	TCGA	A
TCGA-XF-AAML	>65	Male	T2	N0	NA	LumP	Luminal_papillary	luminal	GU	MC1	Luminal	Differentiated	TCGA	A
TCGA-E7-A97Q	<=65	Female	T4	N+	NA	LumNS	Luminal	p53-like	UroC	MC2	Luminal	Differentiated	TCGA	A
TCGA-GV-A3QG	<=65	Male	T3	N+	NA	Stroma-rich	Luminal_infiltrated	p53-like	GU-Inf	MC5	Luminal	Differentiated	TCGA	A
TCGA-KQ-A41R	>65	Female	T2	N0	NA	LumP	Luminal_papillary	luminal	UroC	MC1	Luminal	Differentiated	TCGA	A
TCGA-ZF-AA52	>65	Male	T3	N+	NA	Stroma-rich	Luminal_infiltrated	p53-like	GU-Inf	MC4	Basal	Differentiated	TCGA	A
TCGA-CF-A9FL	>65	Male	T3	N0	NA	LumP	Luminal	p53-like	UroA-Prog	MC1	Luminal	Differentiated	TCGA	A
TCGA-CF-A9FM	<=65	Male	Ta-T1	N0	Class_1	NA	NA	NA	NA	NA	NA	NA	TCGA	A
TCGA-G2-AA3D	<=65	Male	T3	N+	NA	LumP	Luminal_papillary	luminal	UroA-Prog	MC1	Luminal	Differentiated	TCGA	A
TCGA-MV-A51V	>65	Male	T3	N0	NA	LumP	Luminal_papillary	luminal	GU	MC1	Luminal	Differentiated	TCGA	A
TCGA-E5-A2PC	<=65	Female	T2	N+	NA	LumP	Luminal_papillary	luminal	UroB	MC1	Basal	Basal	TCGA	A
TCGA-DK-A3X2	>65	Male	T3	N+	NA	LumP	Luminal_papillary	luminal	UroB	MC7	Luminal	Basal	TCGA	A
TCGA-GD-A76B	>65	Female	T2	N0	NA	LumU	Luminal_papillary	luminal	UroC	MC1	Luminal	Differentiated	TCGA	A
TCGA-XF-A9SK	<=65	Male	T3	N+	NA	LumNS	Luminal_infiltrated	basal	Uro-Inf	MC5	Luminal	Basal	TCGA	A
TCGA-DK-A1AD	>65	Male	T3	N+	NA	LumP	Luminal	p53-like	UroC	MC1	Luminal	Differentiated	TCGA	A
TCGA-FD-A3SQ	<=65	Male	T3	N+	NA	Stroma-rich	Luminal_infiltrated	p53-like	Uro-Inf	MC4	Luminal	Basal	TCGA	A
TCGA-GV-A3QF	>65	Male	T3	N+	NA	LumP	Luminal_papillary	luminal	UroC	MC1	Luminal	Differentiated	TCGA	A
TCGA-XF-AAN1	>65	Female	T4	N0	NA	LumP	Luminal_papillary	p53-like	UroA-Prog	MC1	Luminal	Differentiated	TCGA	A
TCGA-DK-AA6P	>65	Female	NA	N0	NA	NA	NA	NA	NA	NA	NA	NA	TCGA	A
TCGA-CF-A47Y	<=65	Male	T2	N0	NA	LumP	Luminal_papillary	p53-like	UroA-Prog	MC1	Luminal	Differentiated	TCGA	A
TCGA-CF-A3MI	<=65	Male	T2	N0	NA	LumP	Luminal_papillary	p53-like	UroA-Prog	MC1	Luminal	Differentiated	TCGA	A
TCGA-XF-AAMZ	>65	Female	T3	N+	NA	LumP	Luminal_papillary	luminal	UroC	MC1	Luminal	Differentiated	TCGA	A
TCGA-DK-AA6L	<=65	Male	T3	N+	NA	LumP	Luminal_papillary	basal	UroB	MC1	Luminal	Basal	TCGA	A
TCGA-XF-A9T4	<=65	Male	T2	N+	NA	Ba/Sq	Basal_squamous	basal	Ba/Sq	MC7	Basal	Basal	TCGA	A
TCGA-K4-A6MB	<=65	Male	T3	N+	NA	LumP	Luminal	luminal	UroC	MC1	Luminal	Differentiated	TCGA	A
TCGA-ZF-A9R5	<=65	Male	T3	N0	NA	LumP	Luminal_papillary	p53-like	UroA-Prog	MC1	Luminal	Differentiated	TCGA	A
TCGA-E7-A85H	<=65	Male	T3	N0	NA	LumU	Luminal	luminal	UroC	MC3	Luminal	Differentiated	TCGA	A
TCGA-E7-A8O8	<=65	Male	T2	N0	NA	LumP	Luminal_papillary	p53-like	UroA-Prog	MC1	Luminal	Differentiated	TCGA	A
TCGA-DK-A3IN	>65	Male	T4	N0	NA	Ba/Sq	Luminal_infiltrated	basal	Ba/Sq-Inf	MC7	Basal	Basal	TCGA	A
TCGA-XF-A8HC	>65	Male	T3	N+	NA	LumP	Luminal_papillary	luminal	GU	MC1	Luminal	Differentiated	TCGA	A
TCGA-E7-A8O7	<=65	Male	T2	N0	NA	LumP	Luminal_papillary	luminal	UroA-Prog	MC1	Luminal	Differentiated	TCGA	A
TCGA-LT-A8JT	>65	Female	T2	N0	NA	LumP	Luminal_papillary	luminal	UroA-Prog	MC1	Luminal	Differentiated	TCGA	A
TCGA-FJ-A3Z9	>65	Male	NA	N0	NA	NA	NA	NA	NA	NA	NA	NA	TCGA	A
TCGA-DK-A1AC	>65	Male	T3	N0	NA	LumU	Luminal	luminal	GU	MC3	Luminal	Differentiated	TCGA	A
TCGA-4Z-AA83	<=65	Male	T2	N0	NA	LumP	Luminal_papillary	p53-like	UroA-Prog	MC1	Luminal	Differentiated	TCGA	A
TCGA-E7-A5KE	>65	Female	T2	N0	NA	LumP	Luminal_papillary	luminal	UroA-Prog	MC1	Luminal	Differentiated	TCGA	A
TCGA-ZF-A9RM	>65	Male	Ta-T1	N0	Class_2a	NA	NA	NA	NA	NA	NA	NA	TCGA	A
TCGA-2F-A9KR	<=65	Female	T3	N0	NA	LumP	Luminal_papillary	basal	UroB	MC1	Luminal	Basal	TCGA	A
TCGA-E5-A4U1	>65	Male	T2	N0	NA	LumP	Luminal_papillary	p53-like	UroA-Prog	MC1	Luminal	Differentiated	TCGA	A
TCGA-E7-A3Y1	<=65	Male	NA	N0	NA	NA	NA	NA	NA	NA	NA	NA	TCGA	A
TCGA-FD-A6TC	>65	Female	T4	N0	NA	LumNS	Luminal	luminal	Uro-Inf	MC5	Luminal	Differentiated	TCGA	A
TCGA-FD-A5BV	<=65	Female	T3	N0	NA	LumP	Luminal_papillary	p53-like	UroA-Prog	MC1	Luminal	Differentiated	TCGA	A
TCGA-DK-A2I4	>65	Male	T3	N0	NA	Ba/Sq	Basal_squamous	basal	Mes-like	MC4	Basal	Differentiated	TCGA	A
TCGA-UY-A78M	>65	Female	T2	N+	NA	LumP	Luminal	luminal	Uro-Inf	MC1	Luminal	Differentiated	TCGA	A
TCGA-4Z-AA7R	>65	Male	T4	N0	NA	LumU	Luminal_papillary	luminal	GU	MC3	Luminal	Differentiated	TCGA	A
TCGA-E7-A519	>65	Male	T2	N+	NA	LumP	Luminal_papillary	p53-like	Uro-Inf	MC1	Luminal	Differentiated	TCGA	A
TCGA-FD-A3SM	>65	Male	T3	N+	NA	LumNS	Luminal_infiltrated	luminal	GU-Inf	MC4	Luminal	Differentiated	TCGA	A
TCGA-DK-AA71	>65	Male	T2	N0	NA	LumP	Luminal_papillary	luminal	UroA-Prog	MC1	Luminal	Differentiated	TCGA	A
TCGA-KQ-A41O	>65	Male	T3	N+	NA	LumP	Luminal_papillary	luminal	UroA-Prog	MC1	Luminal	Differentiated	TCGA	A
TCGA-E7-A677	>65	Male	T2	N0	NA	LumP	Luminal_papillary	p53-like	UroA-Prog	MC1	Luminal	Basal	TCGA	A
TCGA-DK-A1A5	>65	Male	T2	N0	NA	LumP	Luminal_infiltrated	p53-like	Ba/Sq-Inf	MC4	Luminal	Basal	TCGA	A
TCGA-HQ-A5NE	<=65	Male	T3	N0	NA	Ba/Sq	Luminal_papillary	basal	Ba/Sq	MC7	Basal	Basal	TCGA	A
TCGA-XF-A9SU	>65	Female	T3	N+	NA	LumNS	Luminal	p53-like	Uro-Inf	MC5	Luminal	Differentiated	TCGA	A
TCGA-CF-A47S	<=65	Male	T2	N0	NA	LumP	Luminal_papillary	p53-like	UroA-Prog	MC1	Luminal	Differentiated	TCGA	A
TCGA-E7-A5KF	>65	Male	T2	N0	NA	LumP	Luminal_papillary	luminal	UroA-Prog	MC1	Luminal	Differentiated	TCGA	A
TCGA-S5-A6DX	>65	Male	T4	N+	NA	LumNS	Luminal	p53-like	Uro-Inf	MC2	Luminal	Differentiated	TCGA	A
TCGA-XF-A8HI	<=65	Female	T2	N+	NA	LumP	Luminal_papillary	luminal	UroA-Prog	MC1	Luminal	Differentiated	TCGA	A
TCGA-G2-A2EK	<=65	Male	NA	N0	NA	NA	NA	NA	NA	NA	NA	NA	TCGA	A
TCGA-XF-A8HD	>65	Male	T3	N0	NA	LumP	Basal_squamous	p53-like	GU-Inf	MC1	Basal	Differentiated	TCGA	A
TCGA-GV-A3JX	<=65	Male	T3	N0	NA	LumP	Luminal_papillary	luminal	GU	MC1	Luminal	Differentiated	TCGA	A
TCGA-H4-A2HQ	<=65	Female	NA	N+	NA	NA	NA	NA	NA	NA	NA	NA	TCGA	A
TCGA-XF-A9SP	<=65	Male	T3	N0	NA	Stroma-rich	Luminal_infiltrated	p53-like	Uro-Inf	MC4	Luminal	Differentiated	TCGA	A
TCGA-DK-A3IK	>65	Male	T3	N+	NA	LumNS	Luminal	p53-like	UroC	MC2	Luminal	Differentiated	TCGA	A
U0007	<=65	Male	Ta-T1	NA	Class_1	NA	NA	NA	NA	NA	NA	NA	E-MTAB-4321	A
U0015	>65	Female	Ta-T1	NA	Class_2b	NA	NA	NA	NA	NA	NA	NA	E-MTAB-4321	A
U0024	<=65	Male	Ta-T1	NA	Class_2b	NA	NA	NA	NA	NA	NA	NA	E-MTAB-4321	A
U0026	>65	Male	Ta-T1	NA	Class_2b	NA	NA	NA	NA	NA	NA	NA	E-MTAB-4321	A
U0036	<=65	Male	Ta-T1	NA	Class_1	NA	NA	NA	NA	NA	NA	NA	E-MTAB-4321	A
U0038	<=65	Male	Ta-T1	NA	Class_2a	NA	NA	NA	NA	NA	NA	NA	E-MTAB-4321	A
U0041	>65	Male	Ta-T1	NA	Class_1	NA	NA	NA	NA	NA	NA	NA	E-MTAB-4321	A
U0042	>65	Male	Ta-T1	NA	Class_3	NA	NA	NA	NA	NA	NA	NA	E-MTAB-4321	A
U0045	>65	Male	Ta-T1	NA	Class_1	NA	NA	NA	NA	NA	NA	NA	E-MTAB-4321	A
U0048	>65	Male	Ta-T1	NA	Class_1	NA	NA	NA	NA	NA	NA	NA	E-MTAB-4321	A
U0057	>65	Male	Ta-T1	NA	Class_2a	NA	NA	NA	NA	NA	NA	NA	E-MTAB-4321	A
U0062	>65	Male	Ta-T1	NA	Class_1	NA	NA	NA	NA	NA	NA	NA	E-MTAB-4321	A
U0069	<=65	Female	Ta-T1	NA	Class_1	NA	NA	NA	NA	NA	NA	NA	E-MTAB-4321	A
U0071	<=65	Male	Ta-T1	NA	Class_2a	NA	NA	NA	NA	NA	NA	NA	E-MTAB-4321	A
U0072	<=65	Male	Ta-T1	NA	Class_2a	NA	NA	NA	NA	NA	NA	NA	E-MTAB-4321	A
U0073	>65	Female	Ta-T1	NA	Class_1	NA	NA	NA	NA	NA	NA	NA	E-MTAB-4321	A
U0074	>65	Male	Ta-T1	NA	Class_2b	NA	NA	NA	NA	NA	NA	NA	E-MTAB-4321	A
U0078	<=65	Male	Ta-T1	NA	Class_1	NA	NA	NA	NA	NA	NA	NA	E-MTAB-4321	A
U0083	>65	Male	Ta-T1	NA	Class_2a	NA	NA	NA	NA	NA	NA	NA	E-MTAB-4321	A
U0086	>65	Male	Ta-T1	NA	Class_2a	NA	NA	NA	NA	NA	NA	NA	E-MTAB-4321	A
U0087	>65	Male	Ta-T1	NA	Class_2a	NA	NA	NA	NA	NA	NA	NA	E-MTAB-4321	A
U0102	<=65	Male	Ta-T1	NA	Class_1	NA	NA	NA	NA	NA	NA	NA	E-MTAB-4321	A
U0104	>65	Male	Ta-T1	NA	Class_2a	NA	NA	NA	NA	NA	NA	NA	E-MTAB-4321	A
U0109	>65	Male	Ta-T1	NA	Class_2b	NA	NA	NA	NA	NA	NA	NA	E-MTAB-4321	A
U0114	<=65	Male	Ta-T1	NA	Class_2b	NA	NA	NA	NA	NA	NA	NA	E-MTAB-4321	A
U0115	>65	Female	Ta-T1	NA	Class_2b	NA	NA	NA	NA	NA	NA	NA	E-MTAB-4321	A
U0117	>65	Male	Ta-T1	NA	Class_1	NA	NA	NA	NA	NA	NA	NA	E-MTAB-4321	A
U0118	<=65	Female	Ta-T1	NA	Class_1	NA	NA	NA	NA	NA	NA	NA	E-MTAB-4321	A
U0122	>65	Male	Ta-T1	NA	Class_3	NA	NA	NA	NA	NA	NA	NA	E-MTAB-4321	A
U0125	>65	Male	Ta-T1	NA	Class_1	NA	NA	NA	NA	NA	NA	NA	E-MTAB-4321	A
U0134	>65	Male	Ta-T1	NA	Class_1	NA	NA	NA	NA	NA	NA	NA	E-MTAB-4321	A
U0137	>65	Male	Ta-T1	NA	Class_2b	NA	NA	NA	NA	NA	NA	NA	E-MTAB-4321	A
U0138	>65	Female	Ta-T1	NA	Class_2a	NA	NA	NA	NA	NA	NA	NA	E-MTAB-4321	A
U0139	<=65	Male	Ta-T1	NA	Class_2a	NA	NA	NA	NA	NA	NA	NA	E-MTAB-4321	A
U0140	>65	Male	Ta-T1	NA	Class_2b	NA	NA	NA	NA	NA	NA	NA	E-MTAB-4321	A
U0141	<=65	Male	Ta-T1	NA	Class_2a	NA	NA	NA	NA	NA	NA	NA	E-MTAB-4321	A
U0150	<=65	Male	T2-4	NA	NA	Ba/Sq	Luminal	p53-like	Ba/Sq	MC7	Luminal	Differentiated	E-MTAB-4321	A
U0151	<=65	Male	Ta-T1	NA	Class_3	NA	NA	NA	NA	NA	NA	NA	E-MTAB-4321	A
U0152	<=65	Female	T2-4	NA	NA	LumU	Basal_squamous	basal	GU-Inf	MC3	Luminal	Differentiated	E-MTAB-4321	A
U0153	>65	Male	Ta-T1	NA	Class_3	NA	NA	NA	NA	NA	NA	NA	E-MTAB-4321	A
U0154	>65	Male	Ta-T1	NA	Class_3	NA	NA	NA	NA	NA	NA	NA	E-MTAB-4321	A
U0156	>65	Male	Ta-T1	NA	Class_2a	NA	NA	NA	NA	NA	NA	NA	E-MTAB-4321	A
U0160	<=65	Male	Ta-T1	NA	Class_2b	NA	NA	NA	NA	NA	NA	NA	E-MTAB-4321	A
U0161	>65	Male	Ta-T1	NA	Class_1	NA	NA	NA	NA	NA	NA	NA	E-MTAB-4321	A
U0178	>65	Female	T2-4	NA	NA	LumU	Luminal	luminal	GU	MC3	Luminal	Differentiated	E-MTAB-4321	A
U0182	>65	Male	Ta-T1	NA	Class_1	NA	NA	NA	NA	NA	NA	NA	E-MTAB-4321	A
U0183	>65	Female	Ta-T1	NA	Class_2b	NA	NA	NA	NA	NA	NA	NA	E-MTAB-4321	A
U0184	>65	Male	Ta-T1	NA	Class_3	NA	NA	NA	NA	NA	NA	NA	E-MTAB-4321	A
U0186	<=65	Male	T2-4	NA	NA	Stroma-rich	Luminal_infiltrated	luminal	GU-Inf	MC3	Basal	Differentiated	E-MTAB-4321	A
U0188	>65	Male	Ta-T1	NA	Class_3	NA	NA	NA	NA	NA	NA	NA	E-MTAB-4321	A
U0189	>65	Female	Ta-T1	NA	Class_2a	NA	NA	NA	NA	NA	NA	NA	E-MTAB-4321	A
U0190	>65	Male	Ta-T1	NA	Class_1	NA	NA	NA	NA	NA	NA	NA	E-MTAB-4321	A
U0199	<=65	Male	Ta-T1	NA	Class_3	NA	NA	NA	NA	NA	NA	NA	E-MTAB-4321	A
U0200	<=65	Male	Ta-T1	NA	Class_2a	NA	NA	NA	NA	NA	NA	NA	E-MTAB-4321	A
U0201	<=65	Male	Ta-T1	NA	Class_2b	NA	NA	NA	NA	NA	NA	NA	E-MTAB-4321	A
U0207	>65	Female	Ta-T1	NA	Class_2a	NA	NA	NA	NA	NA	NA	NA	E-MTAB-4321	A
U0219	>65	Male	Ta-T1	NA	Class_2a	NA	NA	NA	NA	NA	NA	NA	E-MTAB-4321	A
U0224	<=65	Male	Ta-T1	NA	Class_2b	NA	NA	NA	NA	NA	NA	NA	E-MTAB-4321	A
U0226	>65	Male	Ta-T1	NA	Class_2b	NA	NA	NA	NA	NA	NA	NA	E-MTAB-4321	A
U0233	<=65	Female	Ta-T1	NA	Class_2b	NA	NA	NA	NA	NA	NA	NA	E-MTAB-4321	A
U0261	<=65	Male	Ta-T1	NA	Class_3	NA	NA	NA	NA	NA	NA	NA	E-MTAB-4321	A
U0262	<=65	Male	Ta-T1	NA	Class_3	NA	NA	NA	NA	NA	NA	NA	E-MTAB-4321	A
U0264	<=65	Female	Ta-T1	NA	Class_3	NA	NA	NA	NA	NA	NA	NA	E-MTAB-4321	A
U0267	>65	Male	Ta-T1	NA	Class_3	NA	NA	NA	NA	NA	NA	NA	E-MTAB-4321	A
U0268	>65	Male	Ta-T1	NA	Class_1	NA	NA	NA	NA	NA	NA	NA	E-MTAB-4321	A
U0273	<=65	Female	Ta-T1	NA	Class_2b	NA	NA	NA	NA	NA	NA	NA	E-MTAB-4321	A
U0275	<=65	Male	Ta-T1	NA	Class_2a	NA	NA	NA	NA	NA	NA	NA	E-MTAB-4321	A
U0278	<=65	Male	Ta-T1	NA	Class_1	NA	NA	NA	NA	NA	NA	NA	E-MTAB-4321	A
U0283	>65	Female	Ta-T1	NA	Class_2b	NA	NA	NA	NA	NA	NA	NA	E-MTAB-4321	A
U0290	>65	Male	Ta-T1	NA	Class_2b	NA	NA	NA	NA	NA	NA	NA	E-MTAB-4321	A
U0291	>65	Male	Ta-T1	NA	Class_2a	NA	NA	NA	NA	NA	NA	NA	E-MTAB-4321	A
U0307	<=65	Male	Ta-T1	NA	Class_3	NA	NA	NA	NA	NA	NA	NA	E-MTAB-4321	A
U0312	>65	Male	Ta-T1	NA	Class_3	NA	NA	NA	NA	NA	NA	NA	E-MTAB-4321	A
U0316	<=65	Male	Ta-T1	NA	Class_3	NA	NA	NA	NA	NA	NA	NA	E-MTAB-4321	A
U0317	>65	Female	Ta-T1	NA	Class_2b	NA	NA	NA	NA	NA	NA	NA	E-MTAB-4321	A
U0322	<=65	Male	Ta-T1	NA	Class_1	NA	NA	NA	NA	NA	NA	NA	E-MTAB-4321	A
U0323	<=65	Male	Ta-T1	NA	Class_2b	NA	NA	NA	NA	NA	NA	NA	E-MTAB-4321	A
U0326	>65	Male	Ta-T1	NA	Class_2b	NA	NA	NA	NA	NA	NA	NA	E-MTAB-4321	A
U0328	>65	Male	Ta-T1	NA	Class_2b	NA	NA	NA	NA	NA	NA	NA	E-MTAB-4321	A
U0329	>65	Male	Ta-T1	NA	Class_3	NA	NA	NA	NA	NA	NA	NA	E-MTAB-4321	A
U0330	>65	Male	Ta-T1	NA	Class_2b	NA	NA	NA	NA	NA	NA	NA	E-MTAB-4321	A
U0332	<=65	Female	Ta-T1	NA	Class_2a	NA	NA	NA	NA	NA	NA	NA	E-MTAB-4321	A
U0334	<=65	Male	Ta-T1	NA	Class_2a	NA	NA	NA	NA	NA	NA	NA	E-MTAB-4321	A
U0337	<=65	Male	Ta-T1	NA	Class_3	NA	NA	NA	NA	NA	NA	NA	E-MTAB-4321	A
U0344	>65	Male	Ta-T1	NA	Class_3	NA	NA	NA	NA	NA	NA	NA	E-MTAB-4321	A
U0346	>65	Female	Ta-T1	NA	Class_2b	NA	NA	NA	NA	NA	NA	NA	E-MTAB-4321	A
U0348	>65	Male	Ta-T1	NA	Class_1	NA	NA	NA	NA	NA	NA	NA	E-MTAB-4321	A
U0349	>65	Male	Ta-T1	NA	Class_3	NA	NA	NA	NA	NA	NA	NA	E-MTAB-4321	A
U0350	<=65	Male	Ta-T1	NA	Class_1	NA	NA	NA	NA	NA	NA	NA	E-MTAB-4321	A
U0378	<=65	Female	Ta-T1	NA	Class_1	NA	NA	NA	NA	NA	NA	NA	E-MTAB-4321	A
U0380	>65	Male	Ta-T1	NA	Class_1	NA	NA	NA	NA	NA	NA	NA	E-MTAB-4321	A
U0383	>65	Male	Ta-T1	NA	Class_2a	NA	NA	NA	NA	NA	NA	NA	E-MTAB-4321	A
U0385	>65	Male	Ta-T1	NA	Class_2a	NA	NA	NA	NA	NA	NA	NA	E-MTAB-4321	A
U0392	>65	Male	Ta-T1	NA	Class_2b	NA	NA	NA	NA	NA	NA	NA	E-MTAB-4321	A
U0394	<=65	Male	Ta-T1	NA	Class_2a	NA	NA	NA	NA	NA	NA	NA	E-MTAB-4321	A
U0397	>65	Male	Ta-T1	NA	Class_2b	NA	NA	NA	NA	NA	NA	NA	E-MTAB-4321	A
U0399	>65	Male	Ta-T1	NA	Class_2a	NA	NA	NA	NA	NA	NA	NA	E-MTAB-4321	A
U0400	>65	Male	Ta-T1	NA	Class_1	NA	NA	NA	NA	NA	NA	NA	E-MTAB-4321	A
U0411	>65	Male	Ta-T1	NA	Class_3	NA	NA	NA	NA	NA	NA	NA	E-MTAB-4321	A
U0412	>65	Male	Ta-T1	NA	Class_2b	NA	NA	NA	NA	NA	NA	NA	E-MTAB-4321	A
U0414	>65	Male	Ta-T1	NA	Class_2b	NA	NA	NA	NA	NA	NA	NA	E-MTAB-4321	A
U0416	<=65	Male	Ta-T1	NA	Class_2a	NA	NA	NA	NA	NA	NA	NA	E-MTAB-4321	A
U0421	>65	Male	Ta-T1	NA	Class_3	NA	NA	NA	NA	NA	NA	NA	E-MTAB-4321	A
U0425	<=65	Male	Ta-T1	NA	Class_3	NA	NA	NA	NA	NA	NA	NA	E-MTAB-4321	A
U0426	>65	Female	Ta-T1	NA	Class_1	NA	NA	NA	NA	NA	NA	NA	E-MTAB-4321	A
U0427	>65	Male	Ta-T1	NA	Class_2a	NA	NA	NA	NA	NA	NA	NA	E-MTAB-4321	A
U0430	>65	Male	Ta-T1	NA	Class_2a	NA	NA	NA	NA	NA	NA	NA	E-MTAB-4321	A
U0433	>65	Male	Ta-T1	NA	Class_2a	NA	NA	NA	NA	NA	NA	NA	E-MTAB-4321	A
U0434	>65	Male	Ta-T1	NA	Class_2a	NA	NA	NA	NA	NA	NA	NA	E-MTAB-4321	A
U0435	<=65	Female	Ta-T1	NA	Class_2a	NA	NA	NA	NA	NA	NA	NA	E-MTAB-4321	A
U0436	>65	Male	Ta-T1	NA	Class_2b	NA	NA	NA	NA	NA	NA	NA	E-MTAB-4321	A
U0437	<=65	Male	Ta-T1	NA	Class_3	NA	NA	NA	NA	NA	NA	NA	E-MTAB-4321	A
U0438	>65	Male	Ta-T1	NA	Class_2a	NA	NA	NA	NA	NA	NA	NA	E-MTAB-4321	A
U0439	<=65	Female	Ta-T1	NA	Class_3	NA	NA	NA	NA	NA	NA	NA	E-MTAB-4321	A
U0442	>65	Female	Ta-T1	NA	Class_2a	NA	NA	NA	NA	NA	NA	NA	E-MTAB-4321	A
U0447	<=65	Male	Ta-T1	NA	Class_2b	NA	NA	NA	NA	NA	NA	NA	E-MTAB-4321	A
U0448	>65	Female	Ta-T1	NA	Class_2a	NA	NA	NA	NA	NA	NA	NA	E-MTAB-4321	A
U0450	>65	Male	Ta-T1	NA	Class_2a	NA	NA	NA	NA	NA	NA	NA	E-MTAB-4321	A
U0453	>65	Male	Ta-T1	NA	Class_2a	NA	NA	NA	NA	NA	NA	NA	E-MTAB-4321	A
U0454	>65	Male	Ta-T1	NA	Class_3	NA	NA	NA	NA	NA	NA	NA	E-MTAB-4321	A
U0455	>65	Male	Ta-T1	NA	Class_2a	NA	NA	NA	NA	NA	NA	NA	E-MTAB-4321	A
U0457	>65	Male	Ta-T1	NA	Class_2a	NA	NA	NA	NA	NA	NA	NA	E-MTAB-4321	A
U0458	<=65	Male	Ta-T1	NA	Class_2b	NA	NA	NA	NA	NA	NA	NA	E-MTAB-4321	A
U0459	<=65	Male	Ta-T1	NA	Class_3	NA	NA	NA	NA	NA	NA	NA	E-MTAB-4321	A
U0461	<=65	Male	Ta-T1	NA	Class_2a	NA	NA	NA	NA	NA	NA	NA	E-MTAB-4321	A
U0466	<=65	Male	Ta-T1	NA	Class_2b	NA	NA	NA	NA	NA	NA	NA	E-MTAB-4321	A
U0469	<=65	Male	Ta-T1	NA	Class_3	NA	NA	NA	NA	NA	NA	NA	E-MTAB-4321	A
U0473	<=65	Male	Ta-T1	NA	Class_1	NA	NA	NA	NA	NA	NA	NA	E-MTAB-4321	A
U0475	>65	Male	Ta-T1	NA	Class_1	NA	NA	NA	NA	NA	NA	NA	E-MTAB-4321	A
U0476	<=65	Male	Ta-T1	NA	Class_2a	NA	NA	NA	NA	NA	NA	NA	E-MTAB-4321	A
U0479	>65	Male	T2-4	NA	NA	LumU	Luminal_papillary	luminal	GU	MC2	Luminal	Differentiated	E-MTAB-4321	A
U0494	>65	Female	Ta-T1	NA	Class_3	NA	NA	NA	NA	NA	NA	NA	E-MTAB-4321	A
U0496	<=65	Male	Ta-T1	NA	Class_2a	NA	NA	NA	NA	NA	NA	NA	E-MTAB-4321	A
U0497	>65	Female	Ta-T1	NA	Class_3	NA	NA	NA	NA	NA	NA	NA	E-MTAB-4321	A
U0512	>65	Female	Ta-T1	NA	Class_2a	NA	NA	NA	NA	NA	NA	NA	E-MTAB-4321	A
U0515	<=65	Male	Ta-T1	NA	Class_2a	NA	NA	NA	NA	NA	NA	NA	E-MTAB-4321	A
U0516	<=65	Female	Ta-T1	NA	Class_1	NA	NA	NA	NA	NA	NA	NA	E-MTAB-4321	A
U0519	>65	Male	Ta-T1	NA	Class_1	NA	NA	NA	NA	NA	NA	NA	E-MTAB-4321	A
U0531	<=65	Male	Ta-T1	NA	Class_3	NA	NA	NA	NA	NA	NA	NA	E-MTAB-4321	A
U0534	<=65	Male	Ta-T1	NA	Class_3	NA	NA	NA	NA	NA	NA	NA	E-MTAB-4321	A
U0535	<=65	Male	Ta-T1	NA	Class_1	NA	NA	NA	NA	NA	NA	NA	E-MTAB-4321	A
U0538	>65	Male	Ta-T1	NA	Class_2a	NA	NA	NA	NA	NA	NA	NA	E-MTAB-4321	A
U0541	<=65	Male	Ta-T1	NA	Class_1	NA	NA	NA	NA	NA	NA	NA	E-MTAB-4321	A
U0542	>65	Male	Ta-T1	NA	Class_1	NA	NA	NA	NA	NA	NA	NA	E-MTAB-4321	A
U0550	>65	Male	Ta-T1	NA	Class_3	NA	NA	NA	NA	NA	NA	NA	E-MTAB-4321	A
U0551	>65	Male	Ta-T1	NA	Class_1	NA	NA	NA	NA	NA	NA	NA	E-MTAB-4321	A
U0556	<=65	Male	Ta-T1	NA	Class_2a	NA	NA	NA	NA	NA	NA	NA	E-MTAB-4321	A
U0562	<=65	Female	Ta-T1	NA	Class_2b	NA	NA	NA	NA	NA	NA	NA	E-MTAB-4321	A
U0566	>65	Female	Ta-T1	NA	Class_2b	NA	NA	NA	NA	NA	NA	NA	E-MTAB-4321	A
U0570	<=65	Male	Ta-T1	NA	Class_2b	NA	NA	NA	NA	NA	NA	NA	E-MTAB-4321	A
U0577	<=65	Female	Ta-T1	NA	Class_1	NA	NA	NA	NA	NA	NA	NA	E-MTAB-4321	A
U0583	>65	Male	Ta-T1	NA	Class_1	NA	NA	NA	NA	NA	NA	NA	E-MTAB-4321	A
U0584	<=65	Male	Ta-T1	NA	Class_1	NA	NA	NA	NA	NA	NA	NA	E-MTAB-4321	A
U0585	>65	Male	Ta-T1	NA	Class_3	NA	NA	NA	NA	NA	NA	NA	E-MTAB-4321	A
U0587	<=65	Female	Ta-T1	NA	Class_3	NA	NA	NA	NA	NA	NA	NA	E-MTAB-4321	A
U0589	>65	Female	Ta-T1	NA	Class_3	NA	NA	NA	NA	NA	NA	NA	E-MTAB-4321	A
U0598	>65	Female	Ta-T1	NA	Class_2b	NA	NA	NA	NA	NA	NA	NA	E-MTAB-4321	A
U0600	>65	Male	Ta-T1	NA	Class_1	NA	NA	NA	NA	NA	NA	NA	E-MTAB-4321	A
U0603	>65	Male	Ta-T1	NA	Class_2a	NA	NA	NA	NA	NA	NA	NA	E-MTAB-4321	A
U0605	<=65	Male	Ta-T1	NA	Class_1	NA	NA	NA	NA	NA	NA	NA	E-MTAB-4321	A
U0606	>65	Male	Ta-T1	NA	Class_2a	NA	NA	NA	NA	NA	NA	NA	E-MTAB-4321	A
U0608	>65	Male	Ta-T1	NA	Class_2a	NA	NA	NA	NA	NA	NA	NA	E-MTAB-4321	A
U0611	<=65	Male	Ta-T1	NA	Class_2a	NA	NA	NA	NA	NA	NA	NA	E-MTAB-4321	A
U0614	<=65	Female	Ta-T1	NA	Class_3	NA	NA	NA	NA	NA	NA	NA	E-MTAB-4321	A
U0615	>65	Male	Ta-T1	NA	Class_3	NA	NA	NA	NA	NA	NA	NA	E-MTAB-4321	A
U0618	>65	Male	Ta-T1	NA	Class_3	NA	NA	NA	NA	NA	NA	NA	E-MTAB-4321	A
U0623	>65	Male	Ta-T1	NA	Class_2a	NA	NA	NA	NA	NA	NA	NA	E-MTAB-4321	A
U0624	<=65	Male	Ta-T1	NA	Class_2b	NA	NA	NA	NA	NA	NA	NA	E-MTAB-4321	A
U0625	>65	Female	Ta-T1	NA	Class_2a	NA	NA	NA	NA	NA	NA	NA	E-MTAB-4321	A
U0627	<=65	Female	Ta-T1	NA	Class_3	NA	NA	NA	NA	NA	NA	NA	E-MTAB-4321	A
U0631	>65	Male	Ta-T1	NA	Class_1	NA	NA	NA	NA	NA	NA	NA	E-MTAB-4321	A
U0635	<=65	Male	Ta-T1	NA	Class_3	NA	NA	NA	NA	NA	NA	NA	E-MTAB-4321	A
U0638	>65	Male	Ta-T1	NA	Class_1	NA	NA	NA	NA	NA	NA	NA	E-MTAB-4321	A
U0641	>65	Male	Ta-T1	NA	Class_1	NA	NA	NA	NA	NA	NA	NA	E-MTAB-4321	A
U0642	>65	Male	Ta-T1	NA	Class_1	NA	NA	NA	NA	NA	NA	NA	E-MTAB-4321	A
U0643	<=65	Female	Ta-T1	NA	Class_2b	NA	NA	NA	NA	NA	NA	NA	E-MTAB-4321	A
U0646	<=65	Male	Ta-T1	NA	Class_1	NA	NA	NA	NA	NA	NA	NA	E-MTAB-4321	A
U0648	>65	Male	Ta-T1	NA	Class_3	NA	NA	NA	NA	NA	NA	NA	E-MTAB-4321	A
U0653	>65	Female	Ta-T1	NA	Class_3	NA	NA	NA	NA	NA	NA	NA	E-MTAB-4321	A
U0654	>65	Male	Ta-T1	NA	Class_1	NA	NA	NA	NA	NA	NA	NA	E-MTAB-4321	A
U0655	<=65	Male	Ta-T1	NA	Class_1	NA	NA	NA	NA	NA	NA	NA	E-MTAB-4321	A
U0657	<=65	Female	Ta-T1	NA	Class_1	NA	NA	NA	NA	NA	NA	NA	E-MTAB-4321	A
U0666	>65	Male	Ta-T1	NA	Class_3	NA	NA	NA	NA	NA	NA	NA	E-MTAB-4321	A
U0670	<=65	Male	Ta-T1	NA	Class_2a	NA	NA	NA	NA	NA	NA	NA	E-MTAB-4321	A
U0706	<=65	Male	Ta-T1	NA	Class_2a	NA	NA	NA	NA	NA	NA	NA	E-MTAB-4321	A
U0765	<=65	Male	Ta-T1	NA	Class_2b	NA	NA	NA	NA	NA	NA	NA	E-MTAB-4321	A
U0766	>65	Female	Ta-T1	NA	Class_2a	NA	NA	NA	NA	NA	NA	NA	E-MTAB-4321	A
U0772	<=65	Male	Ta-T1	NA	Class_1	NA	NA	NA	NA	NA	NA	NA	E-MTAB-4321	A
U0777	>65	Male	Ta-T1	NA	Class_2a	NA	NA	NA	NA	NA	NA	NA	E-MTAB-4321	A
U0794	>65	Male	Ta-T1	NA	Class_3	NA	NA	NA	NA	NA	NA	NA	E-MTAB-4321	A
U0844	<=65	Male	Ta-T1	NA	Class_2a	NA	NA	NA	NA	NA	NA	NA	E-MTAB-4321	A
U0867	<=65	Male	Ta-T1	NA	Class_2a	NA	NA	NA	NA	NA	NA	NA	E-MTAB-4321	A
U0870	>65	Male	Ta-T1	NA	Class_1	NA	NA	NA	NA	NA	NA	NA	E-MTAB-4321	A
U0903	>65	Male	Ta-T1	NA	Class_3	NA	NA	NA	NA	NA	NA	NA	E-MTAB-4321	A
U0904	>65	Male	Ta-T1	NA	Class_1	NA	NA	NA	NA	NA	NA	NA	E-MTAB-4321	A
U0905	>65	Male	Ta-T1	NA	Class_2b	NA	NA	NA	NA	NA	NA	NA	E-MTAB-4321	A
U0909	<=65	Male	Ta-T1	NA	Class_2b	NA	NA	NA	NA	NA	NA	NA	E-MTAB-4321	A
U0912	>65	Male	Ta-T1	NA	Class_3	NA	NA	NA	NA	NA	NA	NA	E-MTAB-4321	A
U0913	>65	Male	Ta-T1	NA	Class_1	NA	NA	NA	NA	NA	NA	NA	E-MTAB-4321	A
U0915	<=65	Female	Ta-T1	NA	Class_1	NA	NA	NA	NA	NA	NA	NA	E-MTAB-4321	A
U0918	<=65	Male	Ta-T1	NA	Class_1	NA	NA	NA	NA	NA	NA	NA	E-MTAB-4321	A
U0928	<=65	Male	Ta-T1	NA	Class_3	NA	NA	NA	NA	NA	NA	NA	E-MTAB-4321	A
U0932	<=65	Male	Ta-T1	NA	Class_2b	NA	NA	NA	NA	NA	NA	NA	E-MTAB-4321	A
U0965	>65	Male	Ta-T1	NA	Class_3	NA	NA	NA	NA	NA	NA	NA	E-MTAB-4321	A
U0972	>65	Female	Ta-T1	NA	Class_1	NA	NA	NA	NA	NA	NA	NA	E-MTAB-4321	A
U0973	>65	Male	Ta-T1	NA	Class_2b	NA	NA	NA	NA	NA	NA	NA	E-MTAB-4321	A
U0975	>65	Female	Ta-T1	NA	Class_2a	NA	NA	NA	NA	NA	NA	NA	E-MTAB-4321	A
U0976	<=65	Female	Ta-T1	NA	Class_1	NA	NA	NA	NA	NA	NA	NA	E-MTAB-4321	A
U0977	<=65	Male	Ta-T1	NA	Class_2b	NA	NA	NA	NA	NA	NA	NA	E-MTAB-4321	A
U0986	<=65	Female	Ta-T1	NA	Class_1	NA	NA	NA	NA	NA	NA	NA	E-MTAB-4321	A
U0993	>65	Male	Ta-T1	NA	Class_2b	NA	NA	NA	NA	NA	NA	NA	E-MTAB-4321	A
U0998	<=65	Male	Ta-T1	NA	Class_2b	NA	NA	NA	NA	NA	NA	NA	E-MTAB-4321	A
U0999	>65	Female	Ta-T1	NA	Class_2b	NA	NA	NA	NA	NA	NA	NA	E-MTAB-4321	A
U1002	<=65	Female	Ta-T1	NA	Class_2b	NA	NA	NA	NA	NA	NA	NA	E-MTAB-4321	A
U1005	<=65	Male	Ta-T1	NA	Class_1	NA	NA	NA	NA	NA	NA	NA	E-MTAB-4321	A
U1006	>65	Male	Ta-T1	NA	Class_2a	NA	NA	NA	NA	NA	NA	NA	E-MTAB-4321	A
U1011	<=65	Male	Ta-T1	NA	Class_2b	NA	NA	NA	NA	NA	NA	NA	E-MTAB-4321	A
U1018	<=65	Male	Ta-T1	NA	Class_1	NA	NA	NA	NA	NA	NA	NA	E-MTAB-4321	A
U1019	<=65	Male	Ta-T1	NA	Class_2a	NA	NA	NA	NA	NA	NA	NA	E-MTAB-4321	A
U1020	>65	Male	Ta-T1	NA	Class_2b	NA	NA	NA	NA	NA	NA	NA	E-MTAB-4321	A
U1025	>65	Female	Ta-T1	NA	Class_2a	NA	NA	NA	NA	NA	NA	NA	E-MTAB-4321	A
U1031	<=65	Male	Ta-T1	NA	Class_1	NA	NA	NA	NA	NA	NA	NA	E-MTAB-4321	A
U1032	<=65	Female	Ta-T1	NA	Class_3	NA	NA	NA	NA	NA	NA	NA	E-MTAB-4321	A
U1037	>65	Male	Ta-T1	NA	Class_2a	NA	NA	NA	NA	NA	NA	NA	E-MTAB-4321	A
U1043	<=65	Female	Ta-T1	NA	Class_1	NA	NA	NA	NA	NA	NA	NA	E-MTAB-4321	A
U1046	<=65	Male	Ta-T1	NA	Class_2b	NA	NA	NA	NA	NA	NA	NA	E-MTAB-4321	A
U1050	<=65	Male	Ta-T1	NA	Class_1	NA	NA	NA	NA	NA	NA	NA	E-MTAB-4321	A
U1052	>65	Female	Ta-T1	NA	Class_1	NA	NA	NA	NA	NA	NA	NA	E-MTAB-4321	A
U1057	>65	Male	Ta-T1	NA	Class_1	NA	NA	NA	NA	NA	NA	NA	E-MTAB-4321	A
U1061	<=65	Male	Ta-T1	NA	Class_1	NA	NA	NA	NA	NA	NA	NA	E-MTAB-4321	A
U1064	>65	Male	Ta-T1	NA	Class_2b	NA	NA	NA	NA	NA	NA	NA	E-MTAB-4321	A
U1067	>65	Male	Ta-T1	NA	Class_2b	NA	NA	NA	NA	NA	NA	NA	E-MTAB-4321	A
U1084	>65	Male	Ta-T1	NA	Class_3	NA	NA	NA	NA	NA	NA	NA	E-MTAB-4321	A
U1089	<=65	Male	Ta-T1	NA	Class_1	NA	NA	NA	NA	NA	NA	NA	E-MTAB-4321	A
U1099	>65	Female	Ta-T1	NA	Class_2a	NA	NA	NA	NA	NA	NA	NA	E-MTAB-4321	A
U1100	>65	Male	Ta-T1	NA	Class_2a	NA	NA	NA	NA	NA	NA	NA	E-MTAB-4321	A
U1103	>65	Female	Ta-T1	NA	Class_3	NA	NA	NA	NA	NA	NA	NA	E-MTAB-4321	A
U1105	>65	Male	Ta-T1	NA	Class_2a	NA	NA	NA	NA	NA	NA	NA	E-MTAB-4321	A
U1106	>65	Male	Ta-T1	NA	Class_2b	NA	NA	NA	NA	NA	NA	NA	E-MTAB-4321	A
U1108	<=65	Male	Ta-T1	NA	Class_3	NA	NA	NA	NA	NA	NA	NA	E-MTAB-4321	A
U1113	>65	Male	Ta-T1	NA	Class_3	NA	NA	NA	NA	NA	NA	NA	E-MTAB-4321	A
U1135	<=65	Male	Ta-T1	NA	Class_1	NA	NA	NA	NA	NA	NA	NA	E-MTAB-4321	A
U1146	>65	Male	Ta-T1	NA	Class_3	NA	NA	NA	NA	NA	NA	NA	E-MTAB-4321	A
U1171	>65	Female	Ta-T1	NA	Class_2a	NA	NA	NA	NA	NA	NA	NA	E-MTAB-4321	A
U1177	<=65	Male	Ta-T1	NA	Class_1	NA	NA	NA	NA	NA	NA	NA	E-MTAB-4321	A
U1182	<=65	Male	Ta-T1	NA	Class_3	NA	NA	NA	NA	NA	NA	NA	E-MTAB-4321	A
U1189	>65	Male	Ta-T1	NA	Class_2b	NA	NA	NA	NA	NA	NA	NA	E-MTAB-4321	A
U1206	>65	Male	Ta-T1	NA	Class_2b	NA	NA	NA	NA	NA	NA	NA	E-MTAB-4321	A
U1207	<=65	Male	Ta-T1	NA	Class_1	NA	NA	NA	NA	NA	NA	NA	E-MTAB-4321	A
U1209	<=65	Male	Ta-T1	NA	Class_3	NA	NA	NA	NA	NA	NA	NA	E-MTAB-4321	A
U1230	<=65	Female	Ta-T1	NA	Class_1	NA	NA	NA	NA	NA	NA	NA	E-MTAB-4321	A
U1231	<=65	Female	Ta-T1	NA	Class_1	NA	NA	NA	NA	NA	NA	NA	E-MTAB-4321	A
U1232	>65	Male	Ta-T1	NA	Class_2a	NA	NA	NA	NA	NA	NA	NA	E-MTAB-4321	A
U1235	<=65	Female	Ta-T1	NA	Class_2a	NA	NA	NA	NA	NA	NA	NA	E-MTAB-4321	A
U1237	<=65	Male	Ta-T1	NA	Class_1	NA	NA	NA	NA	NA	NA	NA	E-MTAB-4321	A
U1240	>65	Male	Ta-T1	NA	Class_1	NA	NA	NA	NA	NA	NA	NA	E-MTAB-4321	A
U1248	<=65	Female	Ta-T1	NA	Class_3	NA	NA	NA	NA	NA	NA	NA	E-MTAB-4321	A
U1256	>65	Male	Ta-T1	NA	Class_1	NA	NA	NA	NA	NA	NA	NA	E-MTAB-4321	A
U1264	>65	Male	Ta-T1	NA	Class_2a	NA	NA	NA	NA	NA	NA	NA	E-MTAB-4321	A
U1267	>65	Male	Ta-T1	NA	Class_1	NA	NA	NA	NA	NA	NA	NA	E-MTAB-4321	A
U1270	<=65	Male	Ta-T1	NA	Class_1	NA	NA	NA	NA	NA	NA	NA	E-MTAB-4321	A
U1271	>65	Male	Ta-T1	NA	Class_1	NA	NA	NA	NA	NA	NA	NA	E-MTAB-4321	A
U1279	<=65	Female	Ta-T1	NA	Class_1	NA	NA	NA	NA	NA	NA	NA	E-MTAB-4321	A
U1282	<=65	Male	Ta-T1	NA	Class_1	NA	NA	NA	NA	NA	NA	NA	E-MTAB-4321	A
U1286	>65	Male	Ta-T1	NA	Class_2a	NA	NA	NA	NA	NA	NA	NA	E-MTAB-4321	A
U1297	>65	Male	Ta-T1	NA	Class_1	NA	NA	NA	NA	NA	NA	NA	E-MTAB-4321	A
U1304	>65	Male	Ta-T1	NA	Class_1	NA	NA	NA	NA	NA	NA	NA	E-MTAB-4321	A
U1305	<=65	Male	Ta-T1	NA	Class_1	NA	NA	NA	NA	NA	NA	NA	E-MTAB-4321	A
U1307	>65	Male	Ta-T1	NA	Class_1	NA	NA	NA	NA	NA	NA	NA	E-MTAB-4321	A
U1308	<=65	Female	Ta-T1	NA	Class_2b	NA	NA	NA	NA	NA	NA	NA	E-MTAB-4321	A
U1309	>65	Male	Ta-T1	NA	Class_1	NA	NA	NA	NA	NA	NA	NA	E-MTAB-4321	A
U1314	<=65	Female	Ta-T1	NA	Class_2b	NA	NA	NA	NA	NA	NA	NA	E-MTAB-4321	A
U1317	>65	Female	Ta-T1	NA	Class_1	NA	NA	NA	NA	NA	NA	NA	E-MTAB-4321	A
U1330	>65	Male	Ta-T1	NA	Class_1	NA	NA	NA	NA	NA	NA	NA	E-MTAB-4321	A
U1332	>65	Male	Ta-T1	NA	Class_1	NA	NA	NA	NA	NA	NA	NA	E-MTAB-4321	A
U1343	>65	Male	Ta-T1	NA	Class_2b	NA	NA	NA	NA	NA	NA	NA	E-MTAB-4321	A
U1345	<=65	Male	Ta-T1	NA	Class_1	NA	NA	NA	NA	NA	NA	NA	E-MTAB-4321	A
U1346	>65	Female	Ta-T1	NA	Class_1	NA	NA	NA	NA	NA	NA	NA	E-MTAB-4321	A
U1356	>65	Male	Ta-T1	NA	Class_2b	NA	NA	NA	NA	NA	NA	NA	E-MTAB-4321	A
U1363	>65	Male	Ta-T1	NA	Class_1	NA	NA	NA	NA	NA	NA	NA	E-MTAB-4321	A
U1368	<=65	Male	Ta-T1	NA	Class_1	NA	NA	NA	NA	NA	NA	NA	E-MTAB-4321	A
U1388	>65	Male	Ta-T1	NA	Class_3	NA	NA	NA	NA	NA	NA	NA	E-MTAB-4321	A
U1403	<=65	Female	Ta-T1	NA	Class_1	NA	NA	NA	NA	NA	NA	NA	E-MTAB-4321	A
U1404	<=65	Male	Ta-T1	NA	Class_3	NA	NA	NA	NA	NA	NA	NA	E-MTAB-4321	A
U1408	<=65	Female	Ta-T1	NA	Class_1	NA	NA	NA	NA	NA	NA	NA	E-MTAB-4321	A
U1409	<=65	Male	Ta-T1	NA	Class_3	NA	NA	NA	NA	NA	NA	NA	E-MTAB-4321	A
U1412	<=65	Male	Ta-T1	NA	Class_2a	NA	NA	NA	NA	NA	NA	NA	E-MTAB-4321	A
U1413	<=65	Male	Ta-T1	NA	Class_1	NA	NA	NA	NA	NA	NA	NA	E-MTAB-4321	A
U1415	>65	Male	Ta-T1	NA	Class_2a	NA	NA	NA	NA	NA	NA	NA	E-MTAB-4321	A
U1425	>65	Male	Ta-T1	NA	Class_1	NA	NA	NA	NA	NA	NA	NA	E-MTAB-4321	A
U1426	>65	Female	Ta-T1	NA	Class_2b	NA	NA	NA	NA	NA	NA	NA	E-MTAB-4321	A
U1430	>65	Male	Ta-T1	NA	Class_3	NA	NA	NA	NA	NA	NA	NA	E-MTAB-4321	A
U1432	<=65	Male	Ta-T1	NA	Class_2a	NA	NA	NA	NA	NA	NA	NA	E-MTAB-4321	A
U1434	>65	Male	Ta-T1	NA	Class_2a	NA	NA	NA	NA	NA	NA	NA	E-MTAB-4321	A
U1435	<=65	Female	Ta-T1	NA	Class_1	NA	NA	NA	NA	NA	NA	NA	E-MTAB-4321	A
U1458	>65	Male	Ta-T1	NA	Class_1	NA	NA	NA	NA	NA	NA	NA	E-MTAB-4321	A
U1476	>65	Male	Ta-T1	NA	Class_2a	NA	NA	NA	NA	NA	NA	NA	E-MTAB-4321	A
U1478	>65	Male	Ta-T1	NA	Class_2a	NA	NA	NA	NA	NA	NA	NA	E-MTAB-4321	A
U1480	>65	Female	Ta-T1	NA	Class_2a	NA	NA	NA	NA	NA	NA	NA	E-MTAB-4321	A
GSM340605	>65	Male	Ta-T1	N0	Class_3	NA	NA	NA	NA	NA	NA	NA	GSE19423	A
GSM340608	>65	Male	Ta-T1	N0	Class_3	NA	NA	NA	NA	NA	NA	NA	GSE19423	A
GSM340619	>65	Male	Ta-T1	N0	Class_3	NA	NA	NA	NA	NA	NA	NA	GSE19423	A
GSM340621	<=65	Male	Ta-T1	N0	Class_1	NA	NA	NA	NA	NA	NA	NA	GSE19423	A
GSM340627	>65	Female	Ta-T1	N0	Class_3	NA	NA	NA	NA	NA	NA	NA	GSE19423	A
GSM340632	<=65	Male	Ta-T1	N0	Class_1	NA	NA	NA	NA	NA	NA	NA	GSE19423	A
GSM340638	>65	Male	Ta-T1	N0	Class_3	NA	NA	NA	NA	NA	NA	NA	GSE19423	A
GSM340642	<=65	Male	Ta-T1	N0	Class_1	NA	NA	NA	NA	NA	NA	NA	GSE19423	A
GSM340643	>65	Male	Ta-T1	N0	Class_3	NA	NA	NA	NA	NA	NA	NA	GSE19423	A
GSM340646	>65	Female	Ta-T1	N0	Class_2a	NA	NA	NA	NA	NA	NA	NA	GSE19423	A
GSM340650	<=65	Male	Ta-T1	N0	Class_2b	NA	NA	NA	NA	NA	NA	NA	GSE19423	A
GSM340651	>65	Male	Ta-T1	N0	Class_1	NA	NA	NA	NA	NA	NA	NA	GSE19423	A
GSM340657	>65	Male	Ta-T1	N0	Class_1	NA	NA	NA	NA	NA	NA	NA	GSE19423	A
GSM340659	<=65	Male	Ta-T1	N0	Class_1	NA	NA	NA	NA	NA	NA	NA	GSE19423	A
GSM340666	<=65	Male	Ta-T1	N0	Class_2a	NA	NA	NA	NA	NA	NA	NA	GSE19423	A
GSM340667	<=65	Female	Ta-T1	N0	Class_1	NA	NA	NA	NA	NA	NA	NA	GSE19423	A
GSM340679	>65	Male	Ta-T1	N0	Class_2a	NA	NA	NA	NA	NA	NA	NA	GSE19423	A
GSM340682	>65	Male	Ta-T1	N0	Class_2a	NA	NA	NA	NA	NA	NA	NA	GSE19423	A
GSM340683	<=65	Male	Ta-T1	N0	Class_2a	NA	NA	NA	NA	NA	NA	NA	GSE19423	A
GSM340686	>65	Male	Ta-T1	N0	Class_1	NA	NA	NA	NA	NA	NA	NA	GSE19423	A
GSM340688	>65	Male	Ta-T1	N0	Class_2a	NA	NA	NA	NA	NA	NA	NA	GSE19423	A
GSM340689	>65	Female	Ta-T1	N0	Class_2a	NA	NA	NA	NA	NA	NA	NA	GSE19423	A
GSM340691	<=65	Female	Ta-T1	N0	Class_1	NA	NA	NA	NA	NA	NA	NA	GSE19423	A
GSM340713	<=65	Male	Ta-T1	N0	Class_2a	NA	NA	NA	NA	NA	NA	NA	GSE19423	A
GSM340716	>65	Female	Ta-T1	N0	Class_1	NA	NA	NA	NA	NA	NA	NA	GSE19423	A
GSM340717	<=65	Male	Ta-T1	N0	Class_3	NA	NA	NA	NA	NA	NA	NA	GSE19423	A
GSM340719	<=65	Male	Ta-T1	N0	Class_1	NA	NA	NA	NA	NA	NA	NA	GSE19423	A
GSM340722	>65	Female	Ta-T1	N0	Class_2b	NA	NA	NA	NA	NA	NA	NA	GSE19423	A
GSM340735	>65	Male	Ta-T1	N0	Class_3	NA	NA	NA	NA	NA	NA	NA	GSE19423	A
GSM340736	>65	Male	Ta-T1	N0	Class_2a	NA	NA	NA	NA	NA	NA	NA	GSE19423	A
GSM340737	<=65	Male	Ta-T1	N0	Class_3	NA	NA	NA	NA	NA	NA	NA	GSE19423	A
GSM340740	>65	Male	Ta-T1	N0	Class_1	NA	NA	NA	NA	NA	NA	NA	GSE19423	A
GSM340741	<=65	Male	Ta-T1	N0	Class_1	NA	NA	NA	NA	NA	NA	NA	GSE19423	A
GSM340743	>65	Male	Ta-T1	N0	Class_1	NA	NA	NA	NA	NA	NA	NA	GSE19423	A
GSM340751	<=65	Male	Ta-T1	N0	Class_2a	NA	NA	NA	NA	NA	NA	NA	GSE19423	A
GSM340754	<=65	Male	Ta-T1	N0	Class_1	NA	NA	NA	NA	NA	NA	NA	GSE19423	A
GSM340755	<=65	Male	Ta-T1	N0	Class_2a	NA	NA	NA	NA	NA	NA	NA	GSE19423	A
GSM786493	<=65	Female	T2	NA	NA	LumP	Luminal_papillary	luminal	UroA-Prog	MC1	Luminal	Differentiated	GSE31684	A
GSM786495	>65	Female	T4	NA	NA	LumP	Luminal_papillary	luminal	UroA-Prog	MC1	Luminal	Differentiated	GSE31684	A
GSM786496	>65	Male	T3	NA	NA	LumP	Luminal_papillary	p53-like	UroA-Prog	MC1	Luminal	Differentiated	GSE31684	A
GSM786497	<=65	Male	Ta-T1	NA	Class_2b	NA	NA	NA	NA	NA	NA	NA	GSE31684	A
GSM786498	>65	Male	T3	NA	NA	LumP	Luminal_papillary	luminal	GU	MC1	Luminal	Differentiated	GSE31684	A
GSM786499	<=65	Male	T2	NA	NA	LumP	Luminal_papillary	luminal	UroA-Prog	MC1	Luminal	Differentiated	GSE31684	A
GSM786501	>65	Male	Ta-T1	NA	Class_1	NA	NA	NA	NA	NA	NA	NA	GSE31684	A
GSM786502	<=65	Male	T2	NA	NA	LumU	Luminal_papillary	luminal	GU	MC1	Luminal	Differentiated	GSE31684	A
GSM786507	<=65	Female	T3	NA	NA	LumP	Luminal_papillary	luminal	UroA-Prog	MC1	Luminal	Differentiated	GSE31684	A
GSM786508	<=65	Male	T3	NA	NA	LumP	Luminal	p53-like	UroA-Prog	MC1	Luminal	Differentiated	GSE31684	A
GSM786510	<=65	Male	T4	NA	NA	LumP	Luminal_papillary	p53-like	UroA-Prog	MC1	Luminal	Differentiated	GSE31684	A
GSM786512	>65	Male	T3	NA	NA	LumP	Luminal	p53-like	UroA-Prog	MC1	Luminal	Differentiated	GSE31684	A
GSM786514	<=65	Male	T4	NA	NA	Ba/Sq	Basal_squamous	basal	Ba/Sq-Inf	MC7	Basal	Basal	GSE31684	A
GSM786515	>65	Female	T3	NA	NA	LumP	Luminal_papillary	luminal	UroA-Prog	MC1	Luminal	Differentiated	GSE31684	A
GSM786516	>65	Female	T4	NA	NA	Ba/Sq	Luminal_infiltrated	p53-like	Ba/Sq-Inf	MC4	Basal	Basal	GSE31684	A
GSM786517	<=65	Male	Ta-T1	NA	Class_2a	NA	NA	NA	NA	NA	NA	NA	GSE31684	A
GSM786519	<=65	Male	T3	NA	NA	Stroma-rich	Luminal_infiltrated	p53-like	Uro-Inf	MC4	Basal	Differentiated	GSE31684	A
GSM786527	>65	Female	Ta-T1	NA	Class_2a	NA	NA	NA	NA	NA	NA	NA	GSE31684	A
GSM786529	<=65	Male	T3	NA	NA	LumU	Luminal	p53-like	GU	MC1	Luminal	Differentiated	GSE31684	A
GSM786530	>65	Female	T3	NA	NA	LumP	Luminal_infiltrated	luminal	UroC	MC1	Luminal	Differentiated	GSE31684	A
GSM786531	>65	Male	T3	NA	NA	LumNS	Luminal	p53-like	Uro-Inf	MC5	Luminal	Differentiated	GSE31684	A
GSM786533	>65	Male	T3	NA	NA	LumP	Luminal	p53-like	Uro-Inf	MC1	Luminal	Differentiated	GSE31684	A
GSM786534	>65	Male	Ta-T1	NA	Class_1	NA	NA	NA	NA	NA	NA	NA	GSE31684	A
GSM786535	>65	Male	T3	NA	NA	LumU	Luminal	luminal	GU	MC1	Luminal	Differentiated	GSE31684	A
GSM786536	>65	Male	T4	NA	NA	Ba/Sq	Luminal_infiltrated	basal	UroB	MC7	Basal	Basal	GSE31684	A
GSM786539	>65	Female	Ta-T1	NA	Class_1	NA	NA	NA	NA	NA	NA	NA	GSE31684	A
GSM786540	<=65	Male	T4	NA	NA	LumP	Luminal_papillary	p53-like	UroA-Prog	MC1	Luminal	Differentiated	GSE31684	A
GSM786541	>65	Male	Ta-T1	NA	Class_3	NA	NA	NA	NA	NA	NA	NA	GSE31684	A
GSM786542	>65	Female	T4	NA	NA	LumP	Luminal_papillary	p53-like	UroC	MC1	Luminal	Differentiated	GSE31684	A
GSM786544	>65	Female	T3	NA	NA	Stroma-rich	Luminal_infiltrated	p53-like	Uro-Inf	MC4	Luminal	Differentiated	GSE31684	A
GSM786545	>65	Female	T3	NA	NA	LumNS	Luminal_infiltrated	p53-like	GU-Inf	MC2	Luminal	Differentiated	GSE31684	A
GSM786546	>65	Male	T4	NA	NA	LumP	Luminal_papillary	p53-like	GU-Inf	MC1	Luminal	Differentiated	GSE31684	A
GSM786547	>65	Male	T3	NA	NA	LumU	Luminal	luminal	UroC	MC1	Luminal	Differentiated	GSE31684	A
GSM786548	>65	Male	T2	NA	NA	LumP	Luminal_papillary	luminal	GU	MC1	Luminal	Differentiated	GSE31684	A
GSM786549	<=65	Male	T3	NA	NA	Stroma-rich	Luminal_infiltrated	p53-like	Ba/Sq-Inf	MC4	Basal	Basal	GSE31684	A
GSM786552	>65	Male	T3	NA	NA	LumP	Luminal	p53-like	UroC	MC2	Luminal	Differentiated	GSE31684	A
GSM786554	>65	Male	T3	NA	NA	LumP	Luminal_papillary	luminal	UroA-Prog	MC1	Luminal	Differentiated	GSE31684	A
GSM786555	<=65	Male	Ta-T1	NA	Class_1	NA	NA	NA	NA	NA	NA	NA	GSE31684	A
GSM786556	<=65	Male	Ta-T1	NA	Class_1	NA	NA	NA	NA	NA	NA	NA	GSE31684	A
GSM786558	>65	Female	Ta-T1	NA	Class_1	NA	NA	NA	NA	NA	NA	NA	GSE31684	A
GSM786559	>65	Female	Ta-T1	NA	Class_2a	NA	NA	NA	NA	NA	NA	NA	GSE31684	A
GSM786560	>65	Male	T3	NA	NA	Ba/Sq	Basal_squamous	basal	Ba/Sq-Inf	MC7	Basal	Basal	GSE31684	A
GSM786561	>65	Male	T4	NA	NA	Ba/Sq	Luminal_infiltrated	p53-like	Ba/Sq-Inf	MC4	Basal	Basal	GSE31684	A
GSM786563	>65	Male	T3	NA	NA	LumP	Luminal_papillary	luminal	UroC	MC3	Luminal	Differentiated	GSE31684	A
GSM786564	>65	Male	T3	NA	NA	LumP	Luminal_papillary	luminal	UroC	MC3	Luminal	Differentiated	GSE31684	A
GSM786565	<=65	Male	Ta-T1	NA	Class_1	NA	NA	NA	NA	NA	NA	NA	GSE31684	A
GSM786566	>65	Male	T2	NA	NA	Ba/Sq	Luminal_papillary	basal	UroB	MC7	Luminal	Differentiated	GSE31684	A
GSM786567	<=65	Male	T2	NA	NA	LumP	Luminal_papillary	luminal	UroA-Prog	MC1	Luminal	Differentiated	GSE31684	A
GSM786568	>65	Male	T3	NA	NA	LumNS	Luminal	p53-like	UroC	MC5	Luminal	Differentiated	GSE31684	A
GSM786570	>65	Male	T3	NA	NA	LumP	Luminal_papillary	luminal	UroC	MC1	Luminal	Differentiated	GSE31684	A
GSM786571	<=65	Female	T3	NA	NA	LumNS	Luminal	p53-like	GU-Inf	MC2	Luminal	Differentiated	GSE31684	A
GSM786572	>65	Male	Ta-T1	NA	Class_2a	NA	NA	NA	NA	NA	NA	NA	GSE31684	A
GSM786573	<=65	Male	T2	NA	NA	LumP	Luminal_papillary	p53-like	UroB	MC1	Luminal	Differentiated	GSE31684	A
GSM786574	<=65	Male	T2	NA	NA	LumP	Luminal_papillary	luminal	UroA-Prog	MC1	Luminal	Differentiated	GSE31684	A
GSM786576	<=65	Male	T3	NA	NA	LumP	Luminal_papillary	luminal	UroA-Prog	MC1	Luminal	Differentiated	GSE31684	A
GSM786578	>65	Male	T3	NA	NA	LumU	Luminal_papillary	luminal	GU	MC1	Luminal	Differentiated	GSE31684	A
GSM786579	>65	Male	Ta-T1	NA	Class_2a	NA	NA	NA	NA	NA	NA	NA	GSE31684	A
GSM786581	>65	Female	T2	NA	NA	LumP	Luminal_papillary	basal	UroB	MC1	Luminal	Basal	GSE31684	A
GSM786583	>65	Male	T2	NA	NA	LumU	Luminal_infiltrated	luminal	GU-Inf	MC5	Luminal	Differentiated	GSE31684	A
GSM1167333	NA	Male	Ta-T1	NA	Class_3	NA	NA	NA	NA	NA	NA	NA	GSE48075	A
GSM1167334	>65	NA	T2	N0	NA	LumNS	Luminal	luminal	UroC	MC1	Luminal	Differentiated	GSE48075	A
GSM1167335	<=65	NA	T3	N0	NA	LumP	Luminal_papillary	luminal	GU	MC1	Luminal	Differentiated	GSE48075	A
GSM1167337	NA	Female	Ta-T1	NA	Class_1	NA	NA	NA	NA	NA	NA	NA	GSE48075	A
GSM1167338	NA	Male	Ta-T1	N0	Class_2a	NA	NA	NA	NA	NA	NA	NA	GSE48075	A
GSM1167339	>65	NA	T3	N0	NA	LumP	Luminal_papillary	luminal	UroA-Prog	MC1	Luminal	Differentiated	GSE48075	A
GSM1167340	NA	Male	Ta-T1	NA	Class_2a	NA	NA	NA	NA	NA	NA	NA	GSE48075	A
GSM1167341	NA	Male	Ta-T1	N0	Class_3	NA	NA	NA	NA	NA	NA	NA	GSE48075	A
GSM1167343	NA	Male	Ta-T1	N0	Class_2a	NA	NA	NA	NA	NA	NA	NA	GSE48075	A
GSM1167344	<=65	NA	T2	N0	NA	LumU	Luminal	luminal	GU-Inf	MC7	Luminal	Differentiated	GSE48075	A
GSM1167345	NA	Male	Ta-T1	N0	Class_2a	NA	NA	NA	NA	NA	NA	NA	GSE48075	A
GSM1167348	NA	Male	Ta-T1	NA	Class_2a	NA	NA	NA	NA	NA	NA	NA	GSE48075	A
GSM1167349	NA	Male	Ta-T1	NA	Class_1	NA	NA	NA	NA	NA	NA	NA	GSE48075	A
GSM1167351	NA	Male	Ta-T1	NA	Class_1	NA	NA	NA	NA	NA	NA	NA	GSE48075	A
GSM1167352	NA	Male	Ta-T1	N0	Class_3	NA	NA	NA	NA	NA	NA	NA	GSE48075	A
GSM1167353	NA	Female	Ta-T1	N0	Class_3	NA	NA	NA	NA	NA	NA	NA	GSE48075	A
GSM1167356	NA	Male	Ta-T1	N0	Class_1	NA	NA	NA	NA	NA	NA	NA	GSE48075	A
GSM1167357	NA	Female	Ta-T1	N0	Class_2a	NA	NA	NA	NA	NA	NA	NA	GSE48075	A
GSM1167358	NA	Male	Ta-T1	N0	Class_3	NA	NA	NA	NA	NA	NA	NA	GSE48075	A
GSM1167359	NA	Male	Ta-T1	N0	Class_2b	NA	NA	NA	NA	NA	NA	NA	GSE48075	A
GSM1167360	>65	NA	T4	N0	NA	Ba/Sq	Luminal_infiltrated	p53-like	Ba/Sq-Inf	MC7	Basal	Basal	GSE48075	A
GSM1167362	NA	Male	Ta-T1	N0	Class_1	NA	NA	NA	NA	NA	NA	NA	GSE48075	A
GSM1167365	NA	Male	Ta-T1	N0	Class_1	NA	NA	NA	NA	NA	NA	NA	GSE48075	A
GSM1167366	NA	Male	Ta-T1	N0	Class_1	NA	NA	NA	NA	NA	NA	NA	GSE48075	A
GSM1167367	NA	Female	Ta-T1	N0	Class_1	NA	NA	NA	NA	NA	NA	NA	GSE48075	A
GSM1167368	NA	Male	Ta-T1	N0	Class_2a	NA	NA	NA	NA	NA	NA	NA	GSE48075	A
GSM1167369	NA	Female	Ta-T1	N0	Class_2b	NA	NA	NA	NA	NA	NA	NA	GSE48075	A
GSM1167370	NA	Female	Ta-T1	N0	Class_3	NA	NA	NA	NA	NA	NA	NA	GSE48075	A
GSM1167371	NA	Female	Ta-T1	NA	Class_1	NA	NA	NA	NA	NA	NA	NA	GSE48075	A
GSM1167374	NA	Male	Ta-T1	N0	Class_2a	NA	NA	NA	NA	NA	NA	NA	GSE48075	A
GSM1167376	>65	NA	T3	N0	NA	LumNS	Luminal	p53-like	UroC	MC2	Luminal	Differentiated	GSE48075	A
GSM1167377	<=65	NA	T4	N0	NA	LumP	Luminal_papillary	luminal	GU	MC1	Luminal	Differentiated	GSE48075	A
GSM1167381	>65	NA	T2	N0	NA	LumU	Luminal	luminal	UroC	MC1	Luminal	Differentiated	GSE48075	A
GSM1167382	NA	Male	Ta-T1	N0	Class_1	NA	NA	NA	NA	NA	NA	NA	GSE48075	A
GSM1167384	>65	NA	T3	N+	NA	LumU	Luminal_infiltrated	luminal	GU-Inf	MC1	Luminal	Differentiated	GSE48075	A
GSM1167385	>65	NA	T3	N0	NA	LumU	Luminal	luminal	UroC	MC2	Luminal	Differentiated	GSE48075	A
GSM1167386	NA	Female	Ta-T1	N0	Class_1	NA	NA	NA	NA	NA	NA	NA	GSE48075	A
GSM1167389	<=65	NA	T3	N+	NA	LumU	Luminal_papillary	luminal	UroC	MC1	Luminal	Differentiated	GSE48075	A
GSM1167390	>65	NA	T3	N0	NA	LumP	Luminal_infiltrated	p53-like	Uro-Inf	MC1	Basal	Differentiated	GSE48075	A
GSM1167392	NA	Male	Ta-T1	N0	Class_2a	NA	NA	NA	NA	NA	NA	NA	GSE48075	A
GSM1167394	NA	Female	Ta-T1	N0	Class_1	NA	NA	NA	NA	NA	NA	NA	GSE48075	A
GSM1167395	NA	Male	Ta-T1	N0	Class_1	NA	NA	NA	NA	NA	NA	NA	GSE48075	A
GSM1167397	NA	Female	Ta-T1	N0	Class_2a	NA	NA	NA	NA	NA	NA	NA	GSE48075	A
GSM1167400	<=65	NA	T2	N0	NA	LumP	Luminal_infiltrated	p53-like	UroB	MC1	Luminal	Basal	GSE48075	A
GSM1167401	>65	NA	T2	N0	NA	LumP	Luminal	p53-like	Uro-Inf	MC5	Luminal	Basal	GSE48075	A
GSM1167404	>65	NA	T3	N0	NA	LumNS	Luminal	p53-like	Uro-Inf	MC5	Luminal	Differentiated	GSE48075	A
GSM1167405	NA	Female	Ta-T1	N0	Class_3	NA	NA	NA	NA	NA	NA	NA	GSE48075	A
GSM1167407	NA	Male	Ta-T1	N0	Class_1	NA	NA	NA	NA	NA	NA	NA	GSE48075	A
GSM1167408	NA	Male	Ta-T1	N0	Class_1	NA	NA	NA	NA	NA	NA	NA	GSE48075	A
GSM1167409	NA	Female	Ta-T1	N0	Class_2a	NA	NA	NA	NA	NA	NA	NA	GSE48075	A
GSM1167410	>65	NA	T2	N0	NA	Stroma-rich	Luminal_infiltrated	p53-like	Mes-like	MC4	Basal	Basal	GSE48075	A
GSM1167411	NA	Male	Ta-T1	N0	Class_1	NA	NA	NA	NA	NA	NA	NA	GSE48075	A
GSM1167412	NA	Male	Ta-T1	N0	Class_2a	NA	NA	NA	NA	NA	NA	NA	GSE48075	A
GSM1167413	NA	Male	Ta-T1	N0	Class_3	NA	NA	NA	NA	NA	NA	NA	GSE48075	A
GSM1167414	>65	NA	T2	N0	NA	LumP	Luminal_infiltrated	p53-like	Uro-Inf	MC4	Luminal	Differentiated	GSE48075	A
GSM1167415	NA	Male	Ta-T1	N0	Class_2a	NA	NA	NA	NA	NA	NA	NA	GSE48075	A
GSM1167419	<=65	NA	T2	N0	NA	LumU	Luminal_papillary	luminal	GU	MC1	Luminal	Differentiated	GSE48075	A
GSM1167420	>65	NA	T2	N0	NA	LumP	Luminal_papillary	luminal	UroA-Prog	MC1	Luminal	Differentiated	GSE48075	A
GSM1167421	NA	Male	Ta-T1	N0	Class_2b	NA	NA	NA	NA	NA	NA	NA	GSE48075	A
GSM1167422	>65	NA	T2	N0	NA	LumU	Luminal_infiltrated	p53-like	GU-Inf	MC3	Luminal	Differentiated	GSE48075	A
GSM1167423	NA	Male	Ta-T1	N0	Class_2b	NA	NA	NA	NA	NA	NA	NA	GSE48075	A
GSM1167426	NA	Male	Ta-T1	N0	Class_1	NA	NA	NA	NA	NA	NA	NA	GSE48075	A
GSM1167427	NA	Male	Ta-T1	N0	Class_1	NA	NA	NA	NA	NA	NA	NA	GSE48075	A
GSM1167428	<=65	NA	T2	N0	NA	LumP	Luminal_papillary	luminal	UroC	MC1	Luminal	Differentiated	GSE48075	A
GSM1167430	NA	Male	Ta-T1	N0	Class_1	NA	NA	NA	NA	NA	NA	NA	GSE48075	A
GSM1167431	NA	Female	Ta-T1	N0	Class_1	NA	NA	NA	NA	NA	NA	NA	GSE48075	A
GSM1167432	NA	Male	Ta-T1	N0	Class_1	NA	NA	NA	NA	NA	NA	NA	GSE48075	A
GSM1167433	>65	NA	T4	N0	NA	Stroma-rich	Luminal_infiltrated	p53-like	GU-Inf	MC4	Luminal	Differentiated	GSE48075	A
GSM1167435	>65	NA	T3	N0	NA	LumP	Luminal_papillary	luminal	GU	MC1	Luminal	Differentiated	GSE48075	A
GSM1167436	>65	NA	T2	N0	NA	LumNS	Luminal	luminal	UroC	MC1	Luminal	Differentiated	GSE48075	A
GSM1167438	NA	Male	Ta-T1	N0	Class_2b	NA	NA	NA	NA	NA	NA	NA	GSE48075	A
GSM1167440	NA	Male	Ta-T1	N0	Class_2a	NA	NA	NA	NA	NA	NA	NA	GSE48075	A
GSM1167444	>65	NA	T2	N0	NA	Ba/Sq	Luminal_papillary	luminal	UroB	MC7	Basal	Differentiated	GSE48075	A
GSM1167445	>65	NA	T2	N0	NA	LumP	Luminal_papillary	luminal	UroB	MC1	Luminal	Basal	GSE48075	A
GSM1167446	NA	Male	Ta-T1	N0	Class_2a	NA	NA	NA	NA	NA	NA	NA	GSE48075	A
GSM1167447	NA	Male	Ta-T1	N0	Class_1	NA	NA	NA	NA	NA	NA	NA	GSE48075	A
GSM1167448	NA	Female	Ta-T1	N0	Class_1	NA	NA	NA	NA	NA	NA	NA	GSE48075	A
GSM1167449	<=65	NA	T4	N0	NA	LumP	Luminal_papillary	luminal	UroA-Prog	MC1	Luminal	Differentiated	GSE48075	A
GSM1167450	NA	Male	Ta-T1	N0	Class_1	NA	NA	NA	NA	NA	NA	NA	GSE48075	A
GSM1167451	<=65	NA	T2	N0	NA	LumP	Luminal_papillary	luminal	UroA-Prog	MC1	Luminal	Differentiated	GSE48075	A
GSM1167452	NA	Male	Ta-T1	N0	Class_1	NA	NA	NA	NA	NA	NA	NA	GSE48075	A
GSM1167454	>65	NA	T2	N0	NA	LumNS	Luminal_papillary	luminal	UroC	MC1	Luminal	Differentiated	GSE48075	A
GSM1167455	<=65	NA	T2	N0	NA	LumP	Luminal_papillary	luminal	UroC	MC1	Luminal	Differentiated	GSE48075	A
GSM1167456	NA	Male	Ta-T1	N0	Class_3	NA	NA	NA	NA	NA	NA	NA	GSE48075	A
GSM1167458	<=65	NA	T2	N0	NA	Ba/Sq	Luminal_infiltrated	basal	Ba/Sq	MC7	Basal	Basal	GSE48075	A
GSM1167459	NA	Male	Ta-T1	N+	Class_2a	NA	NA	NA	NA	NA	NA	NA	GSE48075	A
GSM1167460	NA	Male	Ta-T1	N0	Class_2a	NA	NA	NA	NA	NA	NA	NA	GSE48075	A
GSM1167462	<=65	NA	T2	N+	NA	LumP	Luminal_papillary	luminal	UroA-Prog	MC1	Luminal	Differentiated	GSE48075	A
GSM1167463	NA	Male	Ta-T1	N0	Class_2a	NA	NA	NA	NA	NA	NA	NA	GSE48075	A
GSM1167464	NA	Male	Ta-T1	N0	Class_3	NA	NA	NA	NA	NA	NA	NA	GSE48075	A
GSM1167465	>65	NA	Ta-T1	N0	Class_2b	NA	NA	NA	NA	NA	NA	NA	GSE48075	A
GSM1167466	<=65	NA	T2	N0	NA	LumP	Luminal	p53-like	UroC	MC1	Luminal	Differentiated	GSE48075	A
GSM1167467	NA	Male	NA	NA	NA	NA	NA	NA	NA	NA	NA	NA	GSE48075	A
GSM1167469	<=65	NA	T2	N0	NA	LumP	Luminal_papillary	p53-like	UroA-Prog	MC1	Luminal	Differentiated	GSE48075	A
GSM1167470	NA	Female	Ta-T1	N0	Class_2a	NA	NA	NA	NA	NA	NA	NA	GSE48075	A
GSM1167471	NA	Male	Ta-T1	N0	Class_2b	NA	NA	NA	NA	NA	NA	NA	GSE48075	A
GSM1167472	NA	Male	Ta-T1	N0	Class_1	NA	NA	NA	NA	NA	NA	NA	GSE48075	A
GSM1167473	>65	NA	T2	N0	NA	LumP	Luminal_papillary	p53-like	UroA-Prog	MC1	Luminal	Differentiated	GSE48075	A
GSM1167474	NA	Female	NA	NA	NA	NA	NA	NA	NA	NA	NA	NA	GSE48075	A
GSM1173902	<=65	Male	T3	N+	NA	LumP	Luminal_papillary	luminal	UroA-Prog	MC1	Luminal	Differentiated	GSE48276	A
GSM1173903	<=65	Male	T3	N+	NA	LumU	Luminal	luminal	UroC	MC1	Luminal	Differentiated	GSE48276	A
GSM1173904	>65	Male	T3	N+	NA	LumP	Luminal_papillary	p53-like	UroA-Prog	MC1	Luminal	Differentiated	GSE48276	A
GSM1173906	>65	Male	T3	N+	NA	LumP	Luminal_infiltrated	p53-like	UroA-Prog	MC1	Luminal	Differentiated	GSE48276	A
GSM1173907	<=65	Male	T3	N+	NA	Stroma-rich	Luminal_infiltrated	p53-like	Mes-like	MC4	Basal	Differentiated	GSE48276	A
GSM1173909	<=65	Female	T3	N+	NA	LumP	Luminal	basal	Uro-Inf	MC1	Luminal	Differentiated	GSE48276	A
GSM1173910	>65	Male	T3	N0	NA	LumP	Basal_squamous	luminal	Ba/Sq-Inf	MC7	Basal	Basal	GSE48276	A
GSM1173912	>65	Male	T3	N0	NA	LumP	Luminal_papillary	luminal	UroC	MC1	Luminal	Differentiated	GSE48276	A
GSM1173913	>65	Male	T2	N0	NA	LumP	Luminal_papillary	luminal	UroA-Prog	MC1	Luminal	Differentiated	GSE48276	A
GSM1173914	<=65	Male	T3	N0	NA	LumP	Luminal	luminal	GU-Inf	MC1	Luminal	Differentiated	GSE48276	A
GSM1173915	<=65	Male	T3	N0	NA	LumP	Luminal_papillary	luminal	GU-Inf	MC1	Luminal	Differentiated	GSE48276	A
GSM1173918	<=65	Male	T2	N+	NA	LumP	Luminal_papillary	p53-like	UroA-Prog	MC1	Luminal	Differentiated	GSE48276	A
GSM1173920	>65	Male	T3	N+	NA	LumP	Luminal_papillary	p53-like	UroC	MC1	Luminal	Differentiated	GSE48276	A
GSM1173923	>65	Male	T3	N+	NA	LumP	Luminal_papillary	p53-like	UroA-Prog	MC1	Luminal	Differentiated	GSE48276	A
GSM1173925	<=65	Male	T3	N+	NA	LumU	Luminal	luminal	GU-Inf	MC2	Luminal	Differentiated	GSE48276	A
GSM1173926	<=65	Male	T3	N+	NA	LumP	Luminal_infiltrated	p53-like	Uro-Inf	MC4	Basal	Differentiated	GSE48276	A
GSM1173928	>65	Male	T3	N0	NA	LumP	Luminal_infiltrated	p53-like	Uro-Inf	MC2	Luminal	Basal	GSE48276	A
GSM1173930	<=65	Male	T2	N+	NA	LumP	Luminal_papillary	p53-like	UroA-Prog	MC1	Luminal	Differentiated	GSE48276	A
GSM1173931	<=65	Male	T3	N+	NA	LumP	Luminal	luminal	UroC	MC1	Luminal	Differentiated	GSE48276	A
GSM1173932	>65	Male	T2	N0	NA	LumU	Luminal_infiltrated	p53-like	GU-Inf	MC4	Luminal	Differentiated	GSE48276	A
GSM1173935	>65	Male	T2	N0	NA	LumNS	Luminal	p53-like	Uro-Inf	MC4	Luminal	Differentiated	GSE48276	A
GSM1173936	>65	Male	T3	N+	NA	LumP	Luminal_infiltrated	p53-like	Uro-Inf	MC4	Luminal	Differentiated	GSE48276	A
GSM1173937	>65	Male	T3	N+	NA	LumP	Luminal_papillary	luminal	GU	MC1	Luminal	Differentiated	GSE48276	A
GSM1173938	>65	Male	T3	N+	NA	LumNS	Luminal	p53-like	Uro-Inf	MC4	Luminal	Differentiated	GSE48276	A
GSM1173940	>65	Male	T3	N+	NA	Stroma-rich	Luminal_infiltrated	p53-like	GU-Inf	MC4	Luminal	Differentiated	GSE48276	A
GSM1173941	>65	Male	T3	N+	NA	LumP	Luminal_papillary	luminal	UroA-Prog	MC1	Luminal	Differentiated	GSE48276	A
GSM1173944	>65	Male	T3	N+	NA	LumP	Luminal_infiltrated	luminal	UroB	MC1	Luminal	Differentiated	GSE48276	A
GSM1173945	>65	Female	T4	N+	NA	LumP	Luminal_papillary	luminal	GU	MC3	Luminal	Differentiated	GSE48276	A
GSM1173946	<=65	Male	T2	N+	NA	LumP	Luminal	p53-like	Uro-Inf	MC1	Luminal	Differentiated	GSE48276	A
GSM1173947	<=65	Male	T4	N0	NA	LumP	Luminal	p53-like	Uro-Inf	MC4	Luminal	Basal	GSE48276	A
GSM1173948	<=65	Male	Ta-T1	N0	Class_2b	NA	NA	NA	NA	NA	NA	NA	GSE48276	A
GSM1173951	>65	Male	T2	N+	NA	LumP	Luminal_infiltrated	p53-like	Uro-Inf	MC1	Luminal	Differentiated	GSE48276	A
GSM1173953	<=65	Male	T4	N0	NA	LumP	Luminal	p53-like	GU	MC1	Luminal	Differentiated	GSE48276	A
GSM1173954	<=65	Male	T2	N0	NA	LumP	Luminal_papillary	p53-like	UroA-Prog	MC1	Luminal	Differentiated	GSE48276	A
GSM1173955	<=65	Male	Ta-T1	N0	Class_2a	NA	NA	NA	NA	NA	NA	NA	GSE48276	A
GSM1173969	<=65	Male	T3	N0	NA	LumP	Luminal_papillary	p53-like	UroA-Prog	MC1	Luminal	Differentiated	GSE48276	A
GSM1173970	>65	Female	T3	N+	NA	LumP	Luminal_papillary	luminal	UroA-Prog	MC1	Luminal	Differentiated	GSE48276	A
GSM1173973	>65	Male	T3	N0	NA	LumP	Luminal_papillary	p53-like	UroA-Prog	MC1	Luminal	Differentiated	GSE48276	A
GSM1173974	>65	Male	T3	N+	NA	LumP	Luminal_papillary	p53-like	GU	MC1	Luminal	Differentiated	GSE48276	A
GSM1173975	<=65	Female	Ta-T1	N0	Class_1	NA	NA	NA	NA	NA	NA	NA	GSE48276	A
GSM1173977	>65	Male	Ta-T1	N0	Class_1	NA	NA	NA	NA	NA	NA	NA	GSE48276	A
GSM1173978	<=65	Male	Ta-T1	N0	Class_2a	NA	NA	NA	NA	NA	NA	NA	GSE48276	A
GSM1173979	>65	Female	T4	N+	NA	LumP	Luminal_papillary	p53-like	UroA-Prog	MC1	Luminal	Differentiated	GSE48276	A
GSM1173980	<=65	Male	Ta-T1	N0	Class_2a	NA	NA	NA	NA	NA	NA	NA	GSE48276	A
GSM1173981	<=65	Female	T4	N+	NA	LumP	Luminal_papillary	p53-like	UroA-Prog	MC1	Luminal	Differentiated	GSE48276	A
GSM1173983	<=65	Male	T3	N0	NA	LumP	Luminal	luminal	UroA-Prog	MC1	Luminal	Differentiated	GSE48276	A
GSM1173986	NA	NA	NA	NA	NA	NA	NA	NA	NA	NA	NA	NA	GSE48276	A
GSM1173987	NA	NA	NA	NA	NA	NA	NA	NA	NA	NA	NA	NA	GSE48276	A
GSM1173988	NA	NA	NA	NA	NA	NA	NA	NA	NA	NA	NA	NA	GSE48276	A
GSM1173990	NA	NA	NA	NA	NA	NA	NA	NA	NA	NA	NA	NA	GSE48276	A
GSM1173991	NA	NA	NA	NA	NA	NA	NA	NA	NA	NA	NA	NA	GSE48276	A
GSM1173993	NA	NA	NA	NA	NA	NA	NA	NA	NA	NA	NA	NA	GSE48276	A
GSM1173994	NA	NA	NA	NA	NA	NA	NA	NA	NA	NA	NA	NA	GSE48276	A
GSM1173995	NA	NA	NA	NA	NA	NA	NA	NA	NA	NA	NA	NA	GSE48276	A
GSM1173996	NA	NA	NA	NA	NA	NA	NA	NA	NA	NA	NA	NA	GSE48276	A
GSM1173997	NA	NA	NA	NA	NA	NA	NA	NA	NA	NA	NA	NA	GSE48276	A
GSM1173998	NA	NA	NA	NA	NA	NA	NA	NA	NA	NA	NA	NA	GSE48276	A
GSM1173999	NA	NA	NA	NA	NA	NA	NA	NA	NA	NA	NA	NA	GSE48276	A
GSM1174000	NA	NA	NA	NA	NA	NA	NA	NA	NA	NA	NA	NA	GSE48276	A
GSM1174002	NA	NA	NA	NA	NA	NA	NA	NA	NA	NA	NA	NA	GSE48276	A
GSM1174003	NA	NA	NA	NA	NA	NA	NA	NA	NA	NA	NA	NA	GSE48276	A
GSM1174004	NA	NA	NA	NA	NA	NA	NA	NA	NA	NA	NA	NA	GSE48276	A
GSM1174005	NA	NA	NA	NA	NA	NA	NA	NA	NA	NA	NA	NA	GSE48276	A
GSM1174006	NA	NA	NA	NA	NA	NA	NA	NA	NA	NA	NA	NA	GSE48276	A
GSM1174009	NA	NA	NA	NA	NA	NA	NA	NA	NA	NA	NA	NA	GSE48276	A
GSM1174010	NA	NA	NA	NA	NA	NA	NA	NA	NA	NA	NA	NA	GSE48276	A
GSM1174011	NA	NA	NA	NA	NA	NA	NA	NA	NA	NA	NA	NA	GSE48276	A
GSM1174014	NA	NA	NA	NA	NA	NA	NA	NA	NA	NA	NA	NA	GSE48276	A
GSM1174015	NA	NA	NA	NA	NA	NA	NA	NA	NA	NA	NA	NA	GSE48276	A
GSM1174017	NA	NA	NA	NA	NA	NA	NA	NA	NA	NA	NA	NA	GSE48276	A
GSM1174018	NA	NA	NA	NA	NA	NA	NA	NA	NA	NA	NA	NA	GSE48276	A
GSM1174019	NA	NA	NA	NA	NA	NA	NA	NA	NA	NA	NA	NA	GSE48276	A
GSM1174020	NA	NA	NA	NA	NA	NA	NA	NA	NA	NA	NA	NA	GSE48276	A
GSM1174022	NA	NA	NA	NA	NA	NA	NA	NA	NA	NA	NA	NA	GSE48276	A
GSM1174023	NA	NA	NA	NA	NA	NA	NA	NA	NA	NA	NA	NA	GSE48276	A
GSM1174024	NA	NA	NA	NA	NA	NA	NA	NA	NA	NA	NA	NA	GSE48276	A
GSM1174025	NA	NA	NA	NA	NA	NA	NA	NA	NA	NA	NA	NA	GSE48276	A
GSM1174028	NA	NA	NA	NA	NA	NA	NA	NA	NA	NA	NA	NA	GSE48276	A
GSM2470226	<=65	NA	T2	N+	NA	LumP	Luminal_papillary	luminal	UroC	MC1	Luminal	Differentiated	GSE87304	A
GSM2470227	<=65	NA	T4	N0	NA	LumP	Luminal_infiltrated	p53-like	UroA-Prog	MC4	Luminal	Basal	GSE87304	A
GSM2470228	>65	NA	T4	N+	NA	Stroma-rich	Luminal_infiltrated	p53-like	Uro-Inf	MC4	Luminal	Differentiated	GSE87304	A
GSM2470230	<=65	NA	T4	N+	NA	LumU	Luminal_papillary	luminal	GU	MC1	Luminal	Differentiated	GSE87304	A
GSM2470231	<=65	NA	T2	N+	NA	LumNS	Luminal	p53-like	GU-Inf	MC2	Luminal	Differentiated	GSE87304	A
GSM2470233	<=65	NA	T2	N+	NA	LumP	Luminal_papillary	luminal	UroC	MC1	Luminal	Differentiated	GSE87304	A
GSM2470234	>65	NA	T3	N+	NA	LumP	Luminal_papillary	luminal	GU	MC1	Luminal	Differentiated	GSE87304	A
GSM2470237	>65	NA	T2	N+	NA	LumU	Luminal_papillary	luminal	GU	MC1	Luminal	Differentiated	GSE87304	A
GSM2470239	<=65	NA	T2	N+	NA	LumP	Luminal_papillary	luminal	UroB	MC1	Luminal	Basal	GSE87304	A
GSM2470241	>65	NA	T3	N+	NA	LumP	Luminal_papillary	luminal	UroA-Prog	MC1	Luminal	Differentiated	GSE87304	A
GSM2470242	<=65	NA	T3	N+	NA	LumP	Luminal_papillary	p53-like	UroB	MC1	Luminal	Basal	GSE87304	A
GSM2470244	<=65	NA	T3	N0	NA	LumP	Luminal_papillary	luminal	UroA-Prog	MC1	Luminal	Basal	GSE87304	A
GSM2470247	>65	NA	T3	N0	NA	LumP	Luminal_papillary	p53-like	GU	MC1	Luminal	Differentiated	GSE87304	A
GSM2470248	<=65	NA	T2	N0	NA	LumNS	Luminal_papillary	luminal	UroC	MC1	Luminal	Differentiated	GSE87304	A
GSM2470250	<=65	NA	T3	N0	NA	LumP	Luminal	p53-like	UroC	MC1	Luminal	Differentiated	GSE87304	A
GSM2470251	<=65	NA	T3	N+	NA	LumP	Luminal_papillary	luminal	UroA-Prog	MC1	Luminal	Differentiated	GSE87304	A
GSM2470254	>65	NA	T4	N+	NA	LumP	Luminal_papillary	luminal	UroB	MC1	Luminal	Basal	GSE87304	A
GSM2470256	<=65	NA	T4	N0	NA	Ba/Sq	Luminal_papillary	basal	UroB	MC7	Basal	Basal	GSE87304	A
GSM2470257	<=65	NA	T4	N0	NA	LumP	Luminal_papillary	p53-like	UroA-Prog	MC1	Luminal	Differentiated	GSE87304	A
GSM2470258	<=65	NA	T3	N+	NA	LumP	Luminal	luminal	UroA-Prog	MC1	Luminal	Differentiated	GSE87304	A
GSM2470259	>65	NA	T3	N+	NA	LumNS	Luminal_infiltrated	p53-like	UroC	MC5	Luminal	Differentiated	GSE87304	A
GSM2470260	<=65	NA	T4	N0	NA	LumU	Luminal_papillary	luminal	GU	MC1	Luminal	Differentiated	GSE87304	A
GSM2470261	>65	NA	T3	N+	NA	LumU	Luminal_papillary	luminal	UroC	MC1	Luminal	Differentiated	GSE87304	A
GSM2470263	<=65	NA	T3	N+	NA	LumU	Luminal_papillary	luminal	GU	MC1	Luminal	Differentiated	GSE87304	A
GSM2470264	>65	NA	T3	N0	NA	Stroma-rich	Luminal_infiltrated	p53-like	Uro-Inf	MC4	Basal	Differentiated	GSE87304	A
GSM2470265	<=65	NA	T3	N+	NA	LumP	Luminal_papillary	luminal	UroB	MC1	Luminal	Differentiated	GSE87304	A
GSM2470266	<=65	NA	T4	N+	NA	LumP	Luminal_papillary	p53-like	UroC	MC1	Luminal	Differentiated	GSE87304	A
GSM2470267	>65	NA	T3	N0	NA	LumU	Luminal_papillary	luminal	UroC	MC1	Luminal	Differentiated	GSE87304	A
GSM2470268	<=65	NA	T3	N+	NA	LumU	Luminal_papillary	luminal	GU	MC1	Luminal	Differentiated	GSE87304	A
GSM2470270	<=65	NA	T2	N+	NA	LumP	Luminal	p53-like	UroA-Prog	MC1	Luminal	Differentiated	GSE87304	A
GSM2470274	>65	NA	T2	N+	NA	LumP	Luminal_papillary	luminal	GU	MC1	Luminal	Differentiated	GSE87304	A
GSM2470276	<=65	NA	T4	N+	NA	LumP	Luminal_papillary	luminal	UroC	MC1	Luminal	Differentiated	GSE87304	A
GSM2470277	>65	NA	T3	N0	NA	LumP	Luminal_papillary	p53-like	UroC	MC1	Luminal	Differentiated	GSE87304	A
GSM2470279	>65	NA	T3	N+	NA	LumP	Luminal_papillary	luminal	UroC	MC1	Luminal	Differentiated	GSE87304	A
GSM2470280	<=65	NA	T3	N0	NA	LumP	Luminal_papillary	luminal	UroA-Prog	MC1	Luminal	Differentiated	GSE87304	A
GSM2470281	<=65	NA	T2	N+	NA	LumP	Luminal_papillary	luminal	UroC	MC1	Luminal	Differentiated	GSE87304	A
GSM2470285	<=65	NA	T2	N0	NA	LumP	Luminal_papillary	luminal	UroA-Prog	MC1	Luminal	Differentiated	GSE87304	A
GSM2470288	<=65	NA	T2	N0	NA	LumU	Luminal_papillary	luminal	UroC	MC3	Luminal	Differentiated	GSE87304	A
GSM2470291	<=65	NA	T2	N0	NA	LumP	Luminal_papillary	luminal	UroA-Prog	MC1	Luminal	Differentiated	GSE87304	A
GSM2470293	<=65	NA	T4	N0	NA	LumP	Luminal_infiltrated	p53-like	UroA-Prog	MC4	Luminal	Differentiated	GSE87304	A
GSM2470294	<=65	NA	T3	N0	NA	LumP	Luminal_papillary	luminal	UroA-Prog	MC1	Luminal	Differentiated	GSE87304	A
GSM2470295	>65	NA	T2	N0	NA	LumP	Luminal_papillary	luminal	UroC	MC1	Luminal	Differentiated	GSE87304	A
GSM2470297	<=65	NA	T3	N0	NA	LumP	Luminal_papillary	p53-like	UroA-Prog	MC1	Luminal	Basal	GSE87304	A
GSM2470298	NA	NA	T3	N0	NA	LumP	Basal_squamous	basal	Mes-like	MC1	Basal	Differentiated	GSE87304	A
GSM2470299	<=65	NA	T3	N0	NA	LumU	Luminal_papillary	luminal	UroC	MC1	Luminal	Differentiated	GSE87304	A
GSM2470303	>65	NA	T3	N0	NA	LumP	Luminal_papillary	p53-like	UroB	MC1	Luminal	Differentiated	GSE87304	A
GSM2470305	<=65	NA	T2	N0	NA	LumU	Luminal_papillary	luminal	GU	MC1	Luminal	Differentiated	GSE87304	A
GSM2470306	<=65	NA	T2	N0	NA	LumP	Luminal_papillary	luminal	UroA-Prog	MC1	Luminal	Differentiated	GSE87304	A
GSM2470307	>65	NA	T2	N+	NA	LumP	Luminal_papillary	p53-like	UroC	MC1	Luminal	Differentiated	GSE87304	A
GSM2470308	>65	NA	T3	N0	NA	LumP	Luminal	p53-like	GU-Inf	MC5	Luminal	Differentiated	GSE87304	A
GSM2470309	>65	NA	T2	N0	NA	LumP	Luminal_papillary	p53-like	Sc/NE-like	MC1	Luminal	Differentiated	GSE87304	A
GSM2470311	>65	NA	T3	N+	NA	LumP	Luminal_papillary	luminal	UroA-Prog	MC1	Luminal	Differentiated	GSE87304	A
GSM2470312	<=65	NA	T3	N0	NA	LumP	Luminal_papillary	luminal	UroA-Prog	MC1	Luminal	Differentiated	GSE87304	A
GSM2470314	>65	NA	T3	N0	NA	LumP	Luminal_papillary	luminal	UroA-Prog	MC1	Luminal	Differentiated	GSE87304	A
GSM2470317	NA	NA	NA	NA	NA	NA	NA	NA	NA	NA	NA	NA	GSE87304	A
GSM2470318	NA	NA	NA	NA	NA	NA	NA	NA	NA	NA	NA	NA	GSE87304	A
GSM2470319	NA	NA	NA	NA	NA	NA	NA	NA	NA	NA	NA	NA	GSE87304	A
GSM2470320	NA	NA	NA	NA	NA	NA	NA	NA	NA	NA	NA	NA	GSE87304	A
GSM2470323	<=65	NA	T2	N+	NA	LumNS	Luminal	p53-like	UroC	MC5	Luminal	Differentiated	GSE87304	A
GSM2470325	<=65	NA	T3	N+	NA	LumNS	Luminal	p53-like	UroC	MC1	Luminal	Differentiated	GSE87304	A
GSM2470326	>65	NA	T2	N+	NA	LumP	Luminal_papillary	p53-like	GU	MC1	Luminal	Differentiated	GSE87304	A
GSM2470328	<=65	NA	T2	N0	NA	LumP	Luminal_papillary	luminal	UroC	MC1	Luminal	Differentiated	GSE87304	A
GSM2470329	>65	NA	T4	N0	NA	LumP	Luminal_papillary	luminal	UroC	MC1	Luminal	Differentiated	GSE87304	A
GSM2470330	<=65	NA	T2	N0	NA	LumP	Luminal	p53-like	UroA-Prog	MC1	Luminal	Differentiated	GSE87304	A
GSM2470331	>65	NA	T3	N+	NA	LumNS	Luminal	luminal	UroC	MC1	Luminal	Differentiated	GSE87304	A
GSM2470332	<=65	NA	T4	N0	NA	Stroma-rich	Luminal_infiltrated	p53-like	Mes-like	MC4	Basal	Basal	GSE87304	A
GSM2470333	<=65	NA	T4	N+	NA	LumNS	Luminal	p53-like	GU-Inf	MC2	Luminal	Differentiated	GSE87304	A
GSM2470336	<=65	NA	T3	N0	NA	LumP	Luminal_papillary	luminal	UroA-Prog	MC1	Luminal	Differentiated	GSE87304	A
GSM2470337	<=65	NA	T3	N0	NA	LumP	Luminal_papillary	p53-like	Uro-Inf	MC1	Luminal	Differentiated	GSE87304	A
GSM2470338	>65	NA	T2	N+	NA	LumU	Luminal	luminal	GU	MC1	Luminal	Differentiated	GSE87304	A
GSM2470339	>65	NA	T3	N0	NA	LumU	Luminal_papillary	luminal	GU	MC3	Luminal	Differentiated	GSE87304	A
GSM2470340	<=65	NA	T2	N+	NA	LumU	Luminal_papillary	luminal	UroC	MC1	Luminal	Differentiated	GSE87304	A
GSM2470342	<=65	NA	T3	N+	NA	LumP	Luminal	p53-like	UroC	MC5	Luminal	Differentiated	GSE87304	A
GSM2470343	<=65	NA	T3	N+	NA	LumP	Luminal_papillary	luminal	GU	MC1	Luminal	Differentiated	GSE87304	A
GSM2470344	>65	NA	T4	N+	NA	LumP	Luminal_papillary	basal	UroB	MC1	Luminal	Basal	GSE87304	A
GSM2470345	<=65	NA	T4	N0	NA	LumNS	Luminal	p53-like	Uro-Inf	MC5	Luminal	Differentiated	GSE87304	A
GSM2470346	<=65	NA	T2	N+	NA	LumP	Luminal_papillary	luminal	UroA-Prog	MC1	Luminal	Differentiated	GSE87304	A
GSM2470348	<=65	NA	T2	NA	NA	LumP	Luminal_papillary	luminal	UroA-Prog	MC1	Luminal	Differentiated	GSE87304	A
GSM2470349	>65	NA	T3	N0	NA	LumP	Luminal_papillary	p53-like	UroC	MC1	Luminal	Differentiated	GSE87304	A
GSM2470350	<=65	NA	T2	N+	NA	LumU	Luminal_infiltrated	luminal	GU-Inf	MC5	Luminal	Basal	GSE87304	A
GSM2470351	<=65	NA	T3	N+	NA	LumU	Luminal	luminal	GU	MC3	Luminal	Differentiated	GSE87304	A
GSM2470352	>65	NA	T2	NA	NA	Ba/Sq	Basal_squamous	basal	Sc/NE-like	MC7	Basal	Differentiated	GSE87304	A
GSM2470353	>65	NA	T2	NA	NA	LumNS	Luminal	p53-like	Ba/Sq-Inf	MC5	Luminal	Basal	GSE87304	A
GSM2470356	<=65	NA	T2	NA	NA	LumNS	Luminal	p53-like	UroC	MC1	Luminal	Differentiated	GSE87304	A
GSM2470357	>65	NA	T3	N+	NA	Stroma-rich	Luminal_infiltrated	p53-like	Mes-like	MC4	Luminal	Differentiated	GSE87304	A
GSM2470358	<=65	NA	T2	N0	NA	LumU	Luminal_papillary	p53-like	GU	MC1	Luminal	Differentiated	GSE87304	A
GSM2470359	>65	NA	T2	NA	NA	LumP	Luminal_papillary	luminal	UroC	MC1	Luminal	Differentiated	GSE87304	A
GSM2470360	<=65	NA	T3	N0	NA	LumP	Luminal_papillary	luminal	UroA-Prog	MC1	Luminal	Differentiated	GSE87304	A
GSM2470361	<=65	NA	T3	N+	NA	LumP	Luminal_papillary	luminal	UroA-Prog	MC1	Luminal	Differentiated	GSE87304	A
GSM2470362	<=65	NA	T4	N0	NA	Stroma-rich	Luminal	p53-like	Uro-Inf	MC4	Luminal	Differentiated	GSE87304	A
GSM2470367	<=65	NA	T2	N0	NA	LumU	Luminal_papillary	luminal	GU	MC1	Luminal	Differentiated	GSE87304	A
GSM2470368	>65	NA	T3	N+	NA	Stroma-rich	Luminal_infiltrated	p53-like	Sc/NE-like	MC4	Luminal	Differentiated	GSE87304	A
GSM2470369	<=65	NA	T3	N+	NA	Ba/Sq	Luminal_infiltrated	basal	Ba/Sq	MC7	Basal	Basal	GSE87304	A
GSM2470372	<=65	NA	T2	N+	NA	LumP	Luminal_papillary	luminal	UroA-Prog	MC1	Luminal	Differentiated	GSE87304	A
GSM2470375	>65	NA	T2	N0	NA	LumP	Luminal	p53-like	UroA-Prog	MC2	Luminal	Differentiated	GSE87304	A
GSM2470376	<=65	NA	T3	N0	NA	LumP	Luminal_papillary	p53-like	Uro-Inf	MC1	Luminal	Differentiated	GSE87304	A
GSM2470377	<=65	NA	T2	N0	NA	LumU	Luminal_papillary	luminal	GU	MC1	Luminal	Differentiated	GSE87304	A
GSM2470378	<=65	NA	T2	N0	NA	LumNS	Luminal_papillary	luminal	UroC	MC1	Luminal	Differentiated	GSE87304	A
GSM2470379	<=65	NA	T3	N0	NA	LumP	Luminal_papillary	luminal	UroA-Prog	MC1	Luminal	Differentiated	GSE87304	A
GSM2470381	<=65	NA	T2	N0	NA	LumP	Luminal_papillary	luminal	UroA-Prog	MC1	Luminal	Basal	GSE87304	A
GSM2470382	<=65	NA	T2	NA	NA	LumU	Luminal_papillary	luminal	GU	MC1	Luminal	Differentiated	GSE87304	A
GSM2470383	<=65	NA	T3	N0	NA	Ba/Sq	Basal_squamous	basal	UroB	MC7	Basal	Basal	GSE87304	A
GSM2470384	<=65	NA	T2	N0	NA	LumP	Luminal_papillary	luminal	UroA-Prog	MC1	Luminal	Differentiated	GSE87304	A
GSM2470385	<=65	NA	T2	N0	NA	LumP	Luminal_papillary	p53-like	Uro-Inf	MC1	Luminal	Differentiated	GSE87304	A
GSM2470386	>65	NA	T3	N0	NA	Ba/Sq	Basal_squamous	basal	Ba/Sq-Inf	MC7	Basal	Basal	GSE87304	A
GSM2470387	<=65	NA	T2	N0	NA	LumP	Luminal_papillary	p53-like	GU	MC1	Luminal	Differentiated	GSE87304	A
GSM2470388	>65	NA	T2	N0	NA	LumP	Luminal_papillary	basal	Ba/Sq-Inf	MC1	Luminal	Basal	GSE87304	A
GSM2470391	>65	NA	T2	N0	NA	LumNS	Luminal	p53-like	UroC	MC2	Luminal	Differentiated	GSE87304	A
GSM2470394	>65	NA	T3	N0	NA	LumP	Luminal	p53-like	Uro-Inf	MC2	Luminal	Differentiated	GSE87304	A
GSM2470395	>65	NA	T2	N0	NA	LumP	Luminal_papillary	basal	UroB	MC7	Basal	Basal	GSE87304	A
GSM2470396	>65	NA	T3	N0	NA	LumP	Luminal_papillary	luminal	UroA-Prog	MC1	Luminal	Differentiated	GSE87304	A
GSM2470399	<=65	NA	T2	N0	NA	LumP	Luminal_papillary	luminal	UroC	MC1	Luminal	Differentiated	GSE87304	A
GSM2470400	>65	NA	T3	N0	NA	Ba/Sq	Basal_squamous	basal	UroB	MC7	Basal	Basal	GSE87304	A
GSM2470401	<=65	NA	T2	N0	NA	LumP	Luminal_papillary	luminal	UroA-Prog	MC1	Luminal	Differentiated	GSE87304	A
GSM2470402	<=65	NA	T3	N+	NA	LumU	Luminal_papillary	luminal	UroC	MC1	Luminal	Differentiated	GSE87304	A
GSM2470403	>65	NA	T2	N0	NA	LumP	Luminal	p53-like	UroC	MC1	Luminal	Differentiated	GSE87304	A
GSM2470405	<=65	NA	T2	N0	NA	LumP	Luminal_papillary	p53-like	Uro-Inf	MC1	Luminal	Basal	GSE87304	A
GSM2470406	>65	NA	T2	N0	NA	LumU	Luminal_papillary	luminal	GU	MC1	Luminal	Differentiated	GSE87304	A
GSM2470408	<=65	NA	T3	N+	NA	LumP	Luminal_papillary	basal	UroA-Prog	MC1	Luminal	Differentiated	GSE87304	A
GSM2470409	<=65	NA	T2	N0	NA	LumU	Luminal_papillary	luminal	GU	MC1	Luminal	Differentiated	GSE87304	A
GSM2470410	<=65	NA	T2	N0	NA	LumU	Luminal_papillary	luminal	GU	MC1	Luminal	Differentiated	GSE87304	A
GSM2470412	<=65	NA	T2	N0	NA	LumU	Luminal_papillary	luminal	GU	MC1	Luminal	Differentiated	GSE87304	A
GSM2470414	<=65	NA	T2	N0	NA	LumP	Luminal_papillary	p53-like	UroA-Prog	MC1	Luminal	Differentiated	GSE87304	A
GSM2470416	>65	NA	T2	N0	NA	LumP	Luminal_papillary	p53-like	Uro-Inf	MC1	Luminal	Differentiated	GSE87304	A
GSM2470417	<=65	NA	T3	N0	NA	LumP	Luminal_papillary	p53-like	UroA-Prog	MC1	Luminal	Basal	GSE87304	A
GSM2470418	<=65	NA	T2	NA	NA	LumP	Luminal_papillary	luminal	UroA-Prog	MC1	Luminal	Differentiated	GSE87304	A
GSM2470420	<=65	NA	T4	N0	NA	Ba/Sq	Basal_squamous	basal	Ba/Sq-Inf	MC7	Basal	Basal	GSE87304	A
GSM2470421	<=65	NA	T3	N0	NA	Ba/Sq	Luminal_infiltrated	basal	Ba/Sq	MC7	Basal	Basal	GSE87304	A
GSM2470422	>65	NA	T3	N0	NA	LumP	Luminal_papillary	p53-like	GU	MC1	Luminal	Differentiated	GSE87304	A
GSM2470423	<=65	NA	T3	N0	NA	LumP	Luminal_papillary	p53-like	UroA-Prog	MC1	Luminal	Differentiated	GSE87304	A
GSM2470424	>65	NA	T2	N0	NA	Stroma-rich	Luminal_infiltrated	p53-like	GU-Inf	MC4	Luminal	Differentiated	GSE87304	A
GSM2470428	<=65	NA	T2	N0	NA	LumNS	Luminal	p53-like	Uro-Inf	MC1	Luminal	Differentiated	GSE87304	A
GSM2470430	<=65	NA	T3	N0	NA	LumP	Luminal_papillary	luminal	UroA-Prog	MC1	Luminal	Differentiated	GSE87304	A
GSM2470431	<=65	NA	T4	N0	NA	LumP	Luminal_papillary	p53-like	UroA-Prog	MC1	Luminal	Differentiated	GSE87304	A
GSM2470433	>65	NA	T2	N0	NA	LumP	Luminal_papillary	p53-like	GU-Inf	MC7	Luminal	Differentiated	GSE87304	A
GSM2470434	>65	NA	T2	N0	NA	LumP	Luminal_papillary	luminal	UroA-Prog	MC1	Luminal	Differentiated	GSE87304	A
GSM2470436	>65	NA	T2	N+	NA	LumU	Luminal_papillary	p53-like	GU	MC1	Luminal	Differentiated	GSE87304	A
GSM2470439	<=65	NA	T3	N0	NA	LumP	Luminal_papillary	luminal	UroA-Prog	MC1	Luminal	Differentiated	GSE87304	A
GSM2470440	<=65	NA	T4	N0	NA	LumU	Luminal_papillary	luminal	GU	MC1	Luminal	Differentiated	GSE87304	A
GSM2470441	>65	NA	T3	N+	NA	Stroma-rich	Luminal	p53-like	Uro-Inf	MC4	Luminal	Differentiated	GSE87304	A
GSM2470442	>65	NA	T4	N0	NA	LumP	Luminal_papillary	luminal	UroA-Prog	MC1	Luminal	Differentiated	GSE87304	A
GSM2470443	<=65	NA	T2	N0	NA	LumP	Luminal_papillary	luminal	UroA-Prog	MC1	Luminal	Differentiated	GSE87304	A
GSM2470444	>65	NA	T2	N0	NA	LumP	Luminal_papillary	p53-like	UroA-Prog	MC1	Luminal	Differentiated	GSE87304	A
GSM2470445	<=65	NA	T2	NA	NA	LumP	Luminal_papillary	luminal	UroC	MC1	Luminal	Differentiated	GSE87304	A
GSM2470446	<=65	NA	T2	N0	NA	LumU	Luminal_papillary	luminal	GU	MC1	Luminal	Basal	GSE87304	A
GSM2470448	>65	NA	T2	N0	NA	LumP	Luminal_papillary	p53-like	GU	MC1	Luminal	Differentiated	GSE87304	A
GSM2470449	<=65	NA	T2	N0	NA	LumU	Luminal_papillary	luminal	GU	MC1	Luminal	Differentiated	GSE87304	A
GSM2470450	>65	NA	T2	N0	NA	LumNS	Luminal_papillary	p53-like	UroC	MC2	Luminal	Differentiated	GSE87304	A
GSM2470456	<=65	NA	T3	N+	NA	LumU	Luminal_papillary	luminal	GU	MC1	Luminal	Differentiated	GSE87304	A
GSM2470457	>65	NA	T4	N0	NA	LumP	Luminal_papillary	p53-like	UroC	MC1	Luminal	Differentiated	GSE87304	A
GSM2470459	<=65	NA	T3	N+	NA	LumU	Luminal_papillary	luminal	GU	MC1	Luminal	Differentiated	GSE87304	A
GSM2470460	>65	NA	T2	N+	NA	LumP	Luminal_papillary	luminal	UroA-Prog	MC1	Luminal	Differentiated	GSE87304	A
GSM2470461	<=65	NA	T2	N+	NA	LumP	Luminal_papillary	luminal	UroC	MC1	Luminal	Differentiated	GSE87304	A
GSM2470463	<=65	NA	T2	N+	NA	LumU	Luminal	luminal	GU	MC1	Luminal	Differentiated	GSE87304	A
GSM2470464	<=65	NA	T4	N0	NA	LumU	Luminal_infiltrated	p53-like	GU-Inf	MC4	Luminal	Basal	GSE87304	A
GSM2470465	<=65	NA	T3	N0	NA	LumP	Luminal_papillary	p53-like	UroA-Prog	MC1	Luminal	Differentiated	GSE87304	A
GSM2470466	<=65	NA	T3	N0	NA	LumP	Luminal_papillary	luminal	GU	MC1	Luminal	Differentiated	GSE87304	A
GSM2470467	<=65	NA	T3	N0	NA	LumP	Luminal_papillary	luminal	UroC	MC1	Luminal	Differentiated	GSE87304	A
GSM2470470	<=65	NA	T3	N0	NA	Ba/Sq	Basal_squamous	basal	Ba/Sq-Inf	MC7	Basal	Differentiated	GSE87304	A
GSM2470471	<=65	NA	T3	N+	NA	LumU	Luminal_papillary	luminal	GU	MC1	Luminal	Differentiated	GSE87304	A
GSM2470476	<=65	NA	T4	N+	NA	LumNS	Luminal_infiltrated	p53-like	UroC	MC2	Luminal	Differentiated	GSE87304	A
GSM2470477	>65	NA	T4	N+	NA	Ba/Sq	Luminal_infiltrated	p53-like	Ba/Sq-Inf	MC7	Basal	Basal	GSE87304	A
GSM2470479	<=65	NA	T2	N+	NA	LumP	Luminal_papillary	luminal	UroA-Prog	MC1	Luminal	Basal	GSE87304	A
GSM2470480	<=65	NA	T4	N+	NA	LumP	Luminal_papillary	p53-like	UroA-Prog	MC1	Luminal	Differentiated	GSE87304	A
GSM2470482	<=65	NA	T2	NA	NA	LumU	Luminal_papillary	luminal	GU	MC1	Luminal	Differentiated	GSE87304	A
GSM2470483	>65	NA	T2	NA	NA	LumP	Luminal_papillary	luminal	GU	MC1	Luminal	Differentiated	GSE87304	A
GSM2470484	<=65	NA	T2	NA	NA	Ba/Sq	Luminal_infiltrated	p53-like	Ba/Sq-Inf	MC4	Basal	Basal	GSE87304	A
GSM2470489	<=65	NA	T2	NA	NA	LumP	Luminal_papillary	p53-like	UroA-Prog	MC1	Luminal	Differentiated	GSE87304	A
GSM2470490	>65	NA	T4	NA	NA	LumU	Luminal_papillary	luminal	GU	MC3	Luminal	Differentiated	GSE87304	A
GSM2470493	>65	NA	T2	NA	NA	LumU	Luminal_papillary	luminal	GU	MC1	Luminal	Differentiated	GSE87304	A
GSM2470494	>65	NA	T2	NA	NA	LumP	Luminal_papillary	p53-like	GU	MC1	Luminal	Differentiated	GSE87304	A
GSM2470495	<=65	NA	T2	NA	NA	LumP	Luminal_papillary	luminal	UroB	MC1	Luminal	Basal	GSE87304	A
GSM2470496	<=65	NA	T2	NA	NA	LumNS	Luminal_infiltrated	p53-like	GU-Inf	MC5	Luminal	Differentiated	GSE87304	A
GSM2470498	>65	NA	T2	NA	NA	Ba/Sq	Luminal_papillary	basal	UroB	MC1	Basal	Basal	GSE87304	A
GSM2470499	>65	NA	T2	NA	NA	LumP	Luminal_papillary	basal	GU-Inf	MC1	Luminal	Differentiated	GSE87304	A
GSM2470500	>65	NA	T2	NA	NA	LumP	Luminal_papillary	p53-like	UroA-Prog	MC1	Luminal	Differentiated	GSE87304	A
GSM2470501	<=65	NA	T2	NA	NA	LumP	Luminal_papillary	p53-like	UroA-Prog	MC1	Luminal	Differentiated	GSE87304	A
GSM2470502	<=65	NA	T2	NA	NA	LumU	Luminal_papillary	luminal	GU	MC3	Luminal	Differentiated	GSE87304	A
GSM2470503	<=65	NA	T2	NA	NA	LumU	Luminal_papillary	luminal	UroC	MC1	Luminal	Differentiated	GSE87304	A
GSM2470505	>65	NA	T2	NA	NA	LumP	Luminal_papillary	luminal	UroC	MC1	Luminal	Differentiated	GSE87304	A
GSM2470508	<=65	NA	T2	N0	NA	LumP	Luminal_papillary	p53-like	GU	MC1	Luminal	Differentiated	GSE87304	A
GSM2470510	<=65	NA	T2	N0	NA	LumP	Luminal_papillary	luminal	UroA-Prog	MC1	Luminal	Differentiated	GSE87304	A
GSM2470512	<=65	NA	T2	N0	NA	LumU	Luminal_infiltrated	p53-like	GU-Inf	MC1	Basal	Differentiated	GSE87304	A
GSM2470513	<=65	NA	T2	N0	NA	LumU	Luminal	luminal	GU	MC1	Luminal	Differentiated	GSE87304	A
GSM2470514	<=65	NA	T2	N0	NA	LumP	Luminal_papillary	p53-like	GU-Inf	MC1	Luminal	Differentiated	GSE87304	A
GSM2470515	>65	NA	T2	N0	NA	LumU	Luminal_papillary	p53-like	GU-Inf	MC3	Luminal	Differentiated	GSE87304	A
GSM2470519	<=65	NA	T4	N0	NA	LumP	Luminal_papillary	luminal	UroA-Prog	MC1	Luminal	Differentiated	GSE87304	A
GSM2470520	<=65	NA	T2	N0	NA	LumP	Luminal_papillary	p53-like	UroA-Prog	MC1	Luminal	Differentiated	GSE87304	A
GSM2470523	>65	NA	T2	N0	NA	LumP	Luminal_papillary	p53-like	UroC	MC1	Luminal	Differentiated	GSE87304	A
GSM2470525	>65	NA	T2	N0	NA	Ba/Sq	Luminal_papillary	basal	Ba/Sq	MC7	Basal	Basal	GSE87304	A
GSM2470526	<=65	NA	T2	N0	NA	LumP	Luminal_papillary	luminal	UroA-Prog	MC1	Luminal	Differentiated	GSE87304	A
GSM2470527	<=65	NA	T2	N0	NA	LumP	Luminal_papillary	luminal	UroA-Prog	MC1	Luminal	Differentiated	GSE87304	A
GSM2470528	>65	NA	T2	N0	NA	LumU	Luminal_papillary	luminal	GU	MC1	Luminal	Differentiated	GSE87304	A
GSM3683044	<=65	Male	T2	NA	NA	LumP	Luminal_papillary	luminal	UroC	MC1	Luminal	Differentiated	GSE128702	A
GSM3683048	<=65	Male	T3	NA	NA	LumP	Luminal_papillary	p53-like	GU	MC1	Luminal	Differentiated	GSE128702	A
GSM3683050	>65	Male	T3	NA	NA	LumU	Luminal_papillary	p53-like	GU	MC1	Luminal	Differentiated	GSE128702	A
GSM3683051	>65	Male	T3	NA	NA	LumNS	Luminal_infiltrated	p53-like	Uro-Inf	MC4	Luminal	Differentiated	GSE128702	A
GSM3683053	>65	Male	T2	NA	NA	LumU	Luminal_papillary	luminal	UroC	MC1	Luminal	Differentiated	GSE128702	A
GSM3683054	>65	Male	T4	NA	NA	LumP	Luminal	luminal	UroC	MC1	Luminal	Differentiated	GSE128702	A
GSM3683056	<=65	Male	T4	NA	NA	LumP	Luminal_papillary	p53-like	UroA-Prog	MC1	Luminal	Basal	GSE128702	A
GSM3683058	>65	Male	T2	NA	NA	Ba/Sq	Basal_squamous	basal	Ba/Sq	MC7	Basal	Basal	GSE128702	A
GSM3683059	<=65	Male	T2	NA	NA	LumP	Luminal	p53-like	UroC	MC1	Luminal	Differentiated	GSE128702	A
GSM3683060	<=65	Male	T3	NA	NA	LumNS	Luminal	p53-like	UroC	MC1	Luminal	Differentiated	GSE128702	A
GSM3683062	>65	Male	T3	NA	NA	LumP	Luminal_papillary	luminal	UroA-Prog	MC1	Luminal	Differentiated	GSE128702	A
GSM3683063	>65	Male	T3	NA	NA	LumP	Luminal_papillary	luminal	UroC	MC1	Luminal	Differentiated	GSE128702	A
GSM3683065	<=65	Male	T4	NA	NA	LumU	Luminal_papillary	luminal	UroC	MC3	Luminal	Differentiated	GSE128702	A
GSM3683066	>65	Male	T3	NA	NA	LumP	Luminal_papillary	p53-like	GU-Inf	MC3	Luminal	Differentiated	GSE128702	A
GSM3683068	<=65	Male	T4	NA	NA	Stroma-rich	Luminal_infiltrated	p53-like	Mes-like	MC7	Basal	Differentiated	GSE128702	A
GSM3683069	>65	Female	T3	NA	NA	LumP	Luminal_papillary	luminal	UroA-Prog	MC1	Luminal	Differentiated	GSE128702	A
GSM3683070	>65	Male	T3	NA	NA	LumP	Luminal_papillary	p53-like	UroA-Prog	MC1	Luminal	Differentiated	GSE128702	A
GSM3683071	>65	Male	T2	NA	NA	LumNS	Luminal	luminal	UroC	MC2	Luminal	Differentiated	GSE128702	A
GSM3683074	<=65	Male	T3	NA	NA	LumP	Luminal_infiltrated	luminal	UroC	MC1	Luminal	Differentiated	GSE128702	A
GSM3683075	>65	Male	T3	NA	NA	LumP	Luminal_papillary	luminal	UroA-Prog	MC1	Luminal	Differentiated	GSE128702	A
GSM3683077	>65	Male	T4	NA	NA	LumP	Luminal_papillary	luminal	UroA-Prog	MC1	Luminal	Differentiated	GSE128702	A
GSM3683078	>65	Male	T4	NA	NA	LumNS	Luminal_infiltrated	p53-like	GU-Inf	MC1	Luminal	Differentiated	GSE128702	A
GSM3683079	>65	Male	T4	NA	NA	LumP	Luminal	p53-like	UroC	MC1	Luminal	Differentiated	GSE128702	A
GSM3683080	>65	Male	T4	NA	NA	LumP	Luminal_papillary	luminal	UroC	MC1	Luminal	Differentiated	GSE128702	A
GSM3683091	<=65	Male	T4	NA	NA	LumP	Luminal_papillary	luminal	UroB	MC1	Luminal	Differentiated	GSE128702	A
GSM3683092	>65	Male	T2	NA	NA	Stroma-rich	Luminal_infiltrated	p53-like	Mes-like	MC4	Basal	Differentiated	GSE128702	A
GSM3683093	>65	Male	T3	NA	NA	LumU	Luminal_papillary	luminal	GU	MC1	Luminal	Differentiated	GSE128702	A
GSM3683094	>65	Male	T3	NA	NA	LumP	Luminal_papillary	p53-like	UroB	MC1	Luminal	Basal	GSE128702	A
GSM3683095	>65	Male	T2	NA	NA	LumP	Luminal_papillary	p53-like	UroA-Prog	MC1	Luminal	Differentiated	GSE128702	A
GSM3683097	<=65	Male	T3	NA	NA	Ba/Sq	Luminal_infiltrated	basal	UroB	MC7	Luminal	Basal	GSE128702	A
GSM3683098	>65	Female	T2	NA	NA	LumP	Luminal_papillary	p53-like	Uro-Inf	MC1	Luminal	Basal	GSE128702	A
GSM3683099	<=65	Female	T3	NA	NA	LumP	Luminal_infiltrated	p53-like	Uro-Inf	MC4	Luminal	Basal	GSE128702	A
GSM3683100	>65	Male	T4	NA	NA	LumU	Luminal_papillary	luminal	GU	MC1	Luminal	Differentiated	GSE128702	A
GSM3683102	>65	Male	T3	NA	NA	Stroma-rich	Luminal_infiltrated	p53-like	Ba/Sq	MC4	Luminal	Differentiated	GSE128702	A
GSM3683103	>65	Male	T3	NA	NA	LumP	Luminal_papillary	luminal	UroC	MC1	Luminal	Differentiated	GSE128702	A
GSM3683104	>65	Male	T2	NA	NA	LumP	Luminal_papillary	luminal	UroC	MC1	Luminal	Differentiated	GSE128702	A
GSM3683105	>65	Male	T2	NA	NA	LumP	Luminal_papillary	luminal	UroC	MC1	Luminal	Differentiated	GSE128702	A
GSM3683106	>65	Male	T3	NA	NA	LumP	Luminal_papillary	luminal	UroA-Prog	MC1	Luminal	Differentiated	GSE128702	A
GSM3683108	>65	Female	T3	NA	NA	LumP	Luminal_papillary	p53-like	UroA-Prog	MC1	Luminal	Differentiated	GSE128702	A
GSM3683111	>65	Male	T2	NA	NA	LumP	Luminal_papillary	p53-like	Uro-Inf	MC1	Luminal	Differentiated	GSE128702	A
GSM3683112	>65	Male	T4	NA	NA	LumU	Luminal	luminal	UroC	MC1	Luminal	Differentiated	GSE128702	A
GSM3683114	<=65	Male	T4	NA	NA	LumP	Luminal_papillary	p53-like	GU	MC1	Luminal	Differentiated	GSE128702	A
GSM3683115	>65	Male	T3	NA	NA	Stroma-rich	Luminal_infiltrated	p53-like	Mes-like	MC4	Basal	Basal	GSE128702	A
GSM3683116	>65	Male	T4	NA	NA	LumP	Luminal_papillary	luminal	GU	MC1	Luminal	Differentiated	GSE128702	A
GSM3683118	>65	Male	T3	NA	NA	LumP	Luminal_papillary	luminal	UroA-Prog	MC1	Luminal	Differentiated	GSE128702	A
GSM3683120	>65	Female	T4	NA	NA	LumP	Luminal_papillary	luminal	UroC	MC1	Luminal	Differentiated	GSE128702	A
GSM3683121	<=65	Male	T4	NA	NA	LumU	Luminal	luminal	UroC	MC1	Luminal	Differentiated	GSE128702	A
GSM3683123	>65	Female	T4	NA	NA	LumP	Luminal_papillary	luminal	UroB	MC1	Luminal	Basal	GSE128702	A
GSM3683126	<=65	Male	T3	NA	NA	LumP	Luminal_papillary	p53-like	UroA-Prog	MC1	Luminal	Differentiated	GSE128702	A
GSM3683127	<=65	Male	T3	NA	NA	LumU	Luminal_papillary	luminal	GU	MC1	Luminal	Differentiated	GSE128702	A
GSM3683128	>65	Male	T2	NA	NA	LumU	Luminal	luminal	GU	MC3	Luminal	Differentiated	GSE128702	A
GSM3683129	>65	Male	T3	NA	NA	LumP	Luminal_infiltrated	p53-like	UroC	MC4	Luminal	Basal	GSE128702	A
GSM3683130	<=65	Male	T3	NA	NA	LumP	Luminal_infiltrated	luminal	Uro-Inf	MC1	Luminal	Differentiated	GSE128702	A
GSM3683131	>65	Male	T4	NA	NA	LumP	Luminal_papillary	luminal	UroC	MC1	Luminal	Differentiated	GSE128702	A
GSM3683134	>65	Male	T2	NA	NA	LumP	Luminal_papillary	p53-like	UroA-Prog	MC1	Luminal	Differentiated	GSE128702	A
GSM3683135	>65	Male	T2	NA	NA	LumP	Luminal_papillary	luminal	UroA-Prog	MC1	Luminal	Differentiated	GSE128702	A
GSM3683136	>65	Male	T2	NA	NA	LumP	Luminal_papillary	luminal	UroA-Prog	MC1	Luminal	Differentiated	GSE128702	A
GSM3683137	<=65	Male	T4	NA	NA	LumP	Luminal_papillary	p53-like	UroC	MC1	Luminal	Differentiated	GSE128702	A
GSM3683138	>65	Male	T4	NA	NA	LumNS	Luminal	p53-like	UroC	MC1	Luminal	Differentiated	GSE128702	A
GSM3683139	>65	Male	T2	NA	NA	LumP	Luminal	p53-like	UroA-Prog	MC1	Luminal	Differentiated	GSE128702	A
GSM3683142	<=65	Male	T4	NA	NA	LumP	Luminal	p53-like	Uro-Inf	MC5	Luminal	Differentiated	GSE128702	A
GSM3683145	<=65	Female	T3	NA	NA	LumP	Luminal_papillary	luminal	UroB	MC1	Luminal	Differentiated	GSE128702	A
GSM3683146	<=65	Male	T3	NA	NA	Ba/Sq	Basal_squamous	p53-like	GU-Inf	MC1	Luminal	Differentiated	GSE128702	A
GSM3683147	>65	Male	T4	NA	NA	LumP	Luminal	p53-like	UroC	MC1	Luminal	Differentiated	GSE128702	A
GSM3683149	>65	Male	T3	NA	NA	LumP	Luminal_papillary	luminal	UroA-Prog	MC1	Luminal	Basal	GSE128702	A
GSM3683151	>65	Male	T3	NA	NA	LumP	Luminal_papillary	p53-like	GU-Inf	MC1	Luminal	Differentiated	GSE128702	A
GSM3683153	>65	Female	T3	NA	NA	LumNS	Luminal	p53-like	UroC	MC1	Luminal	Basal	GSE128702	A
GSM3683154	<=65	Male	T4	NA	NA	LumP	Luminal	p53-like	UroC	MC1	Luminal	Differentiated	GSE128702	A
GSM3683155	>65	Male	T2	NA	NA	LumP	Luminal_papillary	luminal	UroA-Prog	MC1	Luminal	Differentiated	GSE128702	A
GSM3683157	<=65	Male	T3	NA	NA	LumU	Luminal_papillary	p53-like	GU	MC1	Luminal	Differentiated	GSE128702	A
GSM3683161	<=65	Male	T3	NA	NA	LumP	Luminal_infiltrated	basal	GU-Inf	MC4	Luminal	Differentiated	GSE128702	A
GSM3683165	>65	Male	T2	NA	NA	LumNS	Luminal_papillary	p53-like	GU-Inf	MC2	Luminal	Differentiated	GSE128702	A
GSM3683169	NA	Male	T4	NA	NA	LumP	Luminal_papillary	luminal	UroA-Prog	MC1	Luminal	Differentiated	GSE128702	A
GSM3683174	>65	Male	T3	NA	NA	Stroma-rich	Luminal	p53-like	GU-Inf	MC4	Basal	Differentiated	GSE128702	A
GSM3683175	<=65	Female	T2	NA	NA	LumP	Luminal_papillary	luminal	UroA-Prog	MC1	Luminal	Differentiated	GSE128702	A
GSM3683176	<=65	Male	T2	NA	NA	LumP	Luminal	p53-like	UroC	MC1	Luminal	Differentiated	GSE128702	A
GSM3683178	<=65	Male	T3	NA	NA	LumP	Luminal_papillary	p53-like	Uro-Inf	MC1	Luminal	Differentiated	GSE128702	A
GSM3683180	>65	Male	T3	NA	NA	LumP	Luminal_papillary	luminal	GU	MC1	Luminal	Differentiated	GSE128702	A
GSM3683181	<=65	Male	T3	NA	NA	LumP	Luminal_papillary	p53-like	GU-Inf	MC3	Luminal	Differentiated	GSE128702	A
GSM3683182	>65	Female	T3	NA	NA	LumP	Luminal_papillary	p53-like	GU	MC1	Luminal	Differentiated	GSE128702	A
GSM3683185	>65	Male	T3	NA	NA	LumP	Luminal_papillary	p53-like	GU-Inf	MC1	Luminal	Differentiated	GSE128702	A
GSM3683186	<=65	Male	Ta-T1	NA	Class_1	NA	NA	NA	NA	NA	NA	NA	GSE128702	A
GSM3683188	<=65	Female	T2	NA	NA	LumP	Luminal_papillary	luminal	UroA-Prog	MC1	Luminal	Differentiated	GSE128702	A
GSM3683189	>65	Male	T2	NA	NA	LumU	Luminal_papillary	luminal	GU	MC3	Luminal	Differentiated	GSE128702	A
GSM3683190	>65	Male	T3	NA	NA	Stroma-rich	Luminal_infiltrated	p53-like	GU-Inf	MC4	Luminal	Differentiated	GSE128702	A
GSM3683192	>65	Female	T3	NA	NA	LumP	Luminal_papillary	luminal	UroC	MC1	Luminal	Differentiated	GSE128702	A
GSM3683193	>65	Male	T3	NA	NA	LumP	Luminal_papillary	luminal	UroC	MC1	Luminal	Basal	GSE128702	A
GSM3683194	>65	Male	T3	NA	NA	LumP	Luminal	luminal	UroA-Prog	MC1	Luminal	Differentiated	GSE128702	A
GSM3683199	>65	Male	T4	NA	NA	LumP	Luminal_papillary	luminal	UroB	MC7	Luminal	Differentiated	GSE128702	A
GSM3683201	>65	Male	T3	NA	NA	LumP	Luminal	luminal	UroC	MC1	Luminal	Differentiated	GSE128702	A
GSM3683202	<=65	Male	T3	NA	NA	LumP	Luminal_papillary	luminal	UroC	MC1	Luminal	Differentiated	GSE128702	A
GSM3683205	>65	Male	T2	NA	NA	LumP	Luminal_papillary	luminal	UroC	MC1	Luminal	Differentiated	GSE128702	A
GSM3683206	>65	Male	T4	NA	NA	LumP	Luminal_infiltrated	p53-like	Mes-like	MC4	Luminal	Basal	GSE128702	A
GSM3683208	>65	Female	T3	NA	NA	LumU	Luminal	luminal	GU	MC1	Luminal	Differentiated	GSE128702	A
GSM3683213	>65	Male	T2	NA	NA	LumP	Luminal_papillary	luminal	UroA-Prog	MC1	Luminal	Differentiated	GSE128702	A
GSM3683214	>65	Male	T2	NA	NA	LumU	Luminal_papillary	luminal	GU	MC1	Luminal	Differentiated	GSE128702	A
GSM3683215	>65	Male	T4	NA	NA	LumP	Luminal_papillary	luminal	GU	MC1	Luminal	Differentiated	GSE128702	A
GSM3683220	>65	Female	T3	NA	NA	LumP	Luminal	luminal	UroA-Prog	MC1	Luminal	Basal	GSE128702	A
GSM3683221	>65	Male	T3	NA	NA	LumU	Luminal_papillary	luminal	GU	MC1	Luminal	Differentiated	GSE128702	A
GSM3683224	>65	Female	T4	NA	NA	Ba/Sq	Basal_squamous	basal	Ba/Sq	MC7	Basal	Basal	GSE128702	A
GSM3683225	>65	Male	T4	NA	NA	LumP	Luminal_papillary	luminal	UroC	MC1	Luminal	Differentiated	GSE128702	A
GSM3683227	>65	Male	T2	NA	NA	LumP	Luminal_papillary	luminal	UroA-Prog	MC1	Luminal	Differentiated	GSE128702	A
GSM3683228	<=65	Male	T2	NA	NA	LumP	Luminal_infiltrated	p53-like	UroC	MC4	Luminal	Differentiated	GSE128702	A
GSM3683231	>65	Male	T2	NA	NA	LumP	Luminal_infiltrated	p53-like	Mes-like	MC1	Basal	Differentiated	GSE128702	A
GSM3683233	<=65	Male	T2	NA	NA	LumP	Luminal_papillary	luminal	GU	MC1	Luminal	Differentiated	GSE128702	A
GSM3683235	>65	Male	T2	NA	NA	LumP	Luminal_papillary	luminal	UroA-Prog	MC1	Luminal	Differentiated	GSE128702	A
GSM3683238	>65	Male	T3	NA	NA	LumP	Luminal	p53-like	UroA-Prog	MC1	Luminal	Differentiated	GSE128702	A
GSM3683239	>65	Male	T2	NA	NA	LumP	Luminal_papillary	luminal	UroC	MC1	Luminal	Differentiated	GSE128702	A
GSM3683240	<=65	Male	T3	NA	NA	LumP	Luminal_infiltrated	p53-like	Uro-Inf	MC4	Luminal	Differentiated	GSE128702	A
GSM3683243	>65	Male	T3	NA	NA	LumNS	Luminal_infiltrated	p53-like	UroC	MC5	Luminal	Differentiated	GSE128702	A
GSM3683246	<=65	Male	T2	NA	NA	LumP	Luminal_papillary	luminal	UroC	MC1	Luminal	Differentiated	GSE128702	A
GSM3683247	<=65	Female	T3	NA	NA	LumP	Luminal_papillary	p53-like	GU	MC1	Luminal	Basal	GSE128702	A
GSM3683248	>65	Male	T4	NA	NA	LumP	Luminal_papillary	luminal	UroA-Prog	MC1	Luminal	Differentiated	GSE128702	A
GSM3683253	>65	Male	T3	NA	NA	LumP	Luminal_papillary	luminal	UroA-Prog	MC1	Luminal	Differentiated	GSE128702	A
GSM3683254	>65	Male	T3	NA	NA	LumU	Luminal_papillary	luminal	GU	MC1	Luminal	Differentiated	GSE128702	A
GSM3683256	>65	Male	T3	NA	NA	LumP	Luminal_papillary	luminal	UroA-Prog	MC1	Luminal	Differentiated	GSE128702	A
GSM3683258	<=65	Female	T3	NA	NA	LumP	Luminal_papillary	p53-like	Uro-Inf	MC1	Luminal	Differentiated	GSE128702	A
GSM3683260	<=65	Male	T2	NA	NA	LumP	Luminal_papillary	luminal	UroA-Prog	MC1	Luminal	Differentiated	GSE128702	A
GSM3683263	<=65	Male	T4	NA	NA	LumU	Luminal_papillary	luminal	GU	MC3	Luminal	Differentiated	GSE128702	A
GSM3683264	>65	Male	T3	NA	NA	LumP	Luminal_infiltrated	p53-like	UroA-Prog	MC1	Luminal	Differentiated	GSE128702	A
GSM3683266	<=65	Male	T2	NA	NA	LumP	Luminal_infiltrated	luminal	GU-Inf	MC7	Basal	Differentiated	GSE128702	A
GSM3683269	>65	Female	T3	NA	NA	LumP	Luminal	p53-like	Uro-Inf	MC1	Luminal	Differentiated	GSE128702	A
GSM3683270	>65	Female	T3	NA	NA	Stroma-rich	Luminal_infiltrated	p53-like	Mes-like	MC4	Luminal	Basal	GSE128702	A
GSM3683273	>65	Male	T3	NA	NA	LumNS	Luminal_infiltrated	p53-like	Mes-like	MC5	Luminal	Basal	GSE128702	A
GSM3683274	<=65	Male	T2	NA	NA	Stroma-rich	Luminal_infiltrated	p53-like	Mes-like	MC4	Basal	Basal	GSE128702	A
GSM3683275	>65	Male	T3	NA	NA	LumP	Luminal_papillary	p53-like	UroA-Prog	MC1	Luminal	Differentiated	GSE128702	A
GSM3683277	>65	Male	T2	NA	NA	Ba/Sq	Basal_squamous	basal	Mes-like	MC7	Basal	Differentiated	GSE128702	A
GSM3683278	>65	Male	T4	NA	NA	LumNS	Luminal	p53-like	GU-Inf	MC1	Luminal	Differentiated	GSE128702	A
GSM3683280	>65	Male	T4	NA	NA	LumP	Luminal_papillary	p53-like	UroC	MC1	Luminal	Differentiated	GSE128702	A
GSM3683281	>65	Male	T3	NA	NA	LumP	Luminal_papillary	luminal	UroA-Prog	MC1	Luminal	Differentiated	GSE128702	A
GSM3683283	<=65	Female	T3	NA	NA	LumNS	Luminal	p53-like	UroC	MC2	Luminal	Differentiated	GSE128702	A
GSM3683284	>65	Male	T2	NA	NA	Ba/Sq	Basal_squamous	basal	Mes-like	MC7	Basal	Basal	GSE128702	A
GSM3683286	>65	Male	T2	NA	NA	LumP	Luminal_papillary	luminal	UroB	MC1	Luminal	Differentiated	GSE128702	A
GSM3683287	<=65	Male	T4	NA	NA	LumNS	Luminal_infiltrated	p53-like	GU-Inf	MC4	Luminal	Differentiated	GSE128702	A
GSM3683289	<=65	Male	T4	NA	NA	LumU	Luminal_papillary	luminal	GU	MC1	Luminal	Differentiated	GSE128702	A
GSM3683290	>65	Male	T2	NA	NA	LumP	Luminal_papillary	luminal	UroC	MC1	Luminal	Differentiated	GSE128702	A
GSM3683293	>65	Male	T2	NA	NA	LumP	Luminal_papillary	luminal	UroA-Prog	MC1	Luminal	Differentiated	GSE128702	A
GSM3683294	>65	Male	T2	NA	NA	LumP	Luminal_papillary	p53-like	UroA-Prog	MC1	Luminal	Differentiated	GSE128702	A
GSM3683298	<=65	Male	T3	NA	NA	LumP	Luminal_papillary	p53-like	UroA-Prog	MC1	Luminal	Differentiated	GSE128702	A
TCGA-G2-A3IB	>65	Male	NA	N+	NA	NA	NA	NA	NA	NA	NA	NA	TCGA	B
TCGA-DK-A3IT	<=65	Male	T3	N0	NA	LumNS	Luminal	p53-like	UroC	MC2	Luminal	Differentiated	TCGA	B
TCGA-GU-A762	>65	Male	T4	N+	NA	Ba/Sq	Basal_squamous	basal	Ba/Sq-Inf	MC7	Basal	Basal	TCGA	B
TCGA-XF-AAME	<=65	Female	T2	N0	NA	Ba/Sq	Luminal_infiltrated	p53-like	Ba/Sq-Inf	MC4	Basal	Basal	TCGA	B
TCGA-XF-AAN0	>65	Male	T4	N+	NA	LumP	Luminal_papillary	luminal	UroB	MC1	Luminal	Basal	TCGA	B
TCGA-XF-A9T3	>65	Female	T3	N+	NA	Stroma-rich	Basal_squamous	p53-like	Mes-like	MC4	Basal	Differentiated	TCGA	B
TCGA-PQ-A6FN	>65	Female	T3	N0	NA	Ba/Sq	Basal_squamous	basal	Ba/Sq	MC7	Basal	Basal	TCGA	B
TCGA-DK-A3WW	<=65	Male	T3	N0	NA	Ba/Sq	Basal_squamous	basal	Ba/Sq	MC7	Basal	Basal	TCGA	B
TCGA-FJ-A871	<=65	Male	T3	N+	NA	Stroma-rich	Neuronal	p53-like	Mes-like	MC7	Basal	Differentiated	TCGA	B
TCGA-ZF-A9RN	>65	Female	T3	N+	NA	Ba/Sq	Basal_squamous	p53-like	Sc/NE-like	MC3	Basal	Basal	TCGA	B
TCGA-G2-A2EJ	<=65	Female	NA	N0	NA	NA	NA	NA	NA	NA	NA	NA	TCGA	B
TCGA-CU-A0YR	>65	Male	T2	N+	NA	LumU	Luminal	luminal	UroC	MC1	Luminal	Differentiated	TCGA	B
TCGA-4Z-AA84	<=65	Male	T3	N+	NA	Ba/Sq	Luminal_papillary	luminal	GU-Inf	MC7	Basal	Differentiated	TCGA	B
TCGA-4Z-AA7Q	>65	Male	T3	N+	NA	Ba/Sq	Luminal_papillary	basal	UroB	MC7	Basal	Basal	TCGA	B
TCGA-FD-A5BT	>65	Male	T3	N0	NA	Stroma-rich	Basal_squamous	basal	Mes-like	MC4	Basal	Differentiated	TCGA	B
TCGA-FT-A61P	>65	Male	T3	N+	NA	Stroma-rich	Basal_squamous	p53-like	Mes-like	MC4	Basal	Differentiated	TCGA	B
TCGA-BT-A20O	>65	Male	T3	N0	NA	Ba/Sq	Basal_squamous	basal	Mes-like	MC7	Basal	Basal	TCGA	B
TCGA-GD-A3OS	<=65	Female	NA	N+	NA	NA	NA	NA	NA	NA	NA	NA	TCGA	B
TCGA-4Z-AA82	<=65	Male	T2	N+	NA	Ba/Sq	Basal_squamous	basal	Ba/Sq-Inf	MC7	Basal	Basal	TCGA	B
TCGA-FD-A5BU	>65	Female	T2	N0	NA	Ba/Sq	Basal_squamous	basal	Ba/Sq	MC7	Basal	Basal	TCGA	B
TCGA-C4-A0F7	>65	Male	T4	N+	NA	Ba/Sq	Neuronal	basal	UroB	MC7	Basal	Basal	TCGA	B
TCGA-C4-A0F0	<=65	Male	T2	N0	NA	Ba/Sq	Basal_squamous	basal	Ba/Sq-Inf	MC7	Basal	Basal	TCGA	B
TCGA-FD-A3N5	>65	Male	T2	N0	NA	Ba/Sq	Basal_squamous	basal	Ba/Sq	MC7	Basal	Basal	TCGA	B
TCGA-ZF-AA5H	<=65	Female	T3	N+	NA	Ba/Sq	Basal_squamous	basal	Ba/Sq-Inf	MC7	Basal	Differentiated	TCGA	B
TCGA-DK-A3WX	>65	Female	T3	N0	NA	Ba/Sq	Basal_squamous	basal	Ba/Sq	MC7	Basal	Basal	TCGA	B
TCGA-DK-A2I6	>65	Male	T2	N+	NA	Ba/Sq	Basal_squamous	luminal	Ba/Sq-Inf	MC7	Basal	Differentiated	TCGA	B
TCGA-FD-A5BX	>65	Male	T3	N+	NA	Stroma-rich	Basal_squamous	basal	Mes-like	MC4	Basal	Basal	TCGA	B
TCGA-PQ-A6FI	>65	Male	T2	N0	NA	Ba/Sq	Basal_squamous	basal	Ba/Sq	MC7	Basal	Basal	TCGA	B
TCGA-4Z-AA86	>65	Male	T3	N+	NA	Ba/Sq	Basal_squamous	basal	Ba/Sq-Inf	MC7	Basal	Basal	TCGA	B
TCGA-BT-A20R	>65	Female	T3	N+	NA	LumU	Luminal_infiltrated	p53-like	GU-Inf	MC4	Luminal	Differentiated	TCGA	B
TCGA-BL-A3JM	<=65	Male	T3	N0	NA	NE-like	Neuronal	basal	Sc/NE-like	MC3	Basal	Differentiated	TCGA	B
TCGA-FD-A3B7	>65	Male	T3	N0	NA	Ba/Sq	Basal_squamous	basal	Ba/Sq-Inf	MC7	Basal	Basal	TCGA	B
TCGA-FD-A5BS	>65	Male	T3	N0	NA	Stroma-rich	Basal_squamous	basal	Mes-like	MC4	Basal	Differentiated	TCGA	B
TCGA-CU-A0YN	<=65	Male	T3	N0	NA	Ba/Sq	Basal_squamous	basal	Ba/Sq	MC7	Basal	Basal	TCGA	B
TCGA-GV-A40E	>65	Male	NA	N+	NA	NA	NA	NA	NA	NA	NA	NA	TCGA	B
TCGA-DK-AA6R	>65	Male	T4	N+	NA	Ba/Sq	Basal_squamous	basal	Ba/Sq	MC7	Basal	Basal	TCGA	B
TCGA-BL-A13I	<=65	Female	T3	N0	NA	Ba/Sq	Basal_squamous	basal	Mes-like	MC4	Basal	Basal	TCGA	B
TCGA-XF-A9SJ	>65	Male	T3	N+	NA	LumP	Luminal_infiltrated	basal	GU-Inf	MC1	Luminal	Differentiated	TCGA	B
TCGA-DK-AA6T	<=65	Male	NA	N0	NA	NA	NA	NA	NA	NA	NA	NA	TCGA	B
TCGA-FD-A3B6	>65	Male	T2	N0	NA	Ba/Sq	Basal_squamous	basal	Ba/Sq-Inf	MC7	Basal	Basal	TCGA	B
TCGA-GC-A3YS	<=65	Male	T3	N+	NA	Ba/Sq	Basal_squamous	basal	Ba/Sq-Inf	MC7	Basal	Basal	TCGA	B
TCGA-XF-A9T2	<=65	Male	T3	N0	NA	Stroma-rich	Neuronal	p53-like	Sc/NE-like	MC7	Basal	Differentiated	TCGA	B
TCGA-XF-AAN5	<=65	Female	T3	N0	NA	Ba/Sq	Basal_squamous	basal	Ba/Sq	MC7	Basal	Basal	TCGA	B
TCGA-FD-A3SN	>65	Male	T3	N0	NA	Ba/Sq	Luminal_infiltrated	basal	Ba/Sq-Inf	MC7	Basal	Basal	TCGA	B
TCGA-XF-AAN3	>65	Male	T3	N+	NA	Ba/Sq	Luminal_infiltrated	basal	UroB	MC4	Basal	Basal	TCGA	B
TCGA-XF-AAMH	>65	Male	T3	N+	NA	LumP	Neuronal	basal	Sc/NE-like	MC1	Basal	Differentiated	TCGA	B
TCGA-FD-A3B8	<=65	Male	T2	N0	NA	Ba/Sq	Basal_squamous	basal	Ba/Sq-Inf	MC4	Basal	Basal	TCGA	B
TCGA-XF-A9SY	<=65	Female	T3	N+	NA	Ba/Sq	Basal_squamous	basal	Ba/Sq-Inf	MC7	Basal	Basal	TCGA	B
TCGA-DK-A6B5	<=65	Male	T4	N+	NA	Ba/Sq	Luminal_papillary	basal	UroB	MC7	Basal	Basal	TCGA	B
TCGA-GC-A3RC	<=65	Male	T2	N0	NA	Ba/Sq	Basal_squamous	basal	Ba/Sq	MC7	Basal	Basal	TCGA	B
TCGA-GU-A764	>65	Male	T2	N0	NA	Ba/Sq	Basal_squamous	basal	Ba/Sq-Inf	MC7	Basal	Differentiated	TCGA	B
TCGA-FD-A6TF	>65	Female	T3	N+	NA	Stroma-rich	Luminal_infiltrated	p53-like	GU-Inf	MC4	Basal	Differentiated	TCGA	B
TCGA-XF-A9T6	>65	Female	T3	N0	NA	Ba/Sq	Basal_squamous	basal	Ba/Sq-Inf	MC7	Basal	Basal	TCGA	B
TCGA-C4-A0EZ	>65	Female	T3	N+	NA	NE-like	Neuronal	p53-like	Sc/NE-like	MC6	Basal	Differentiated	TCGA	B
TCGA-FD-A62P	>65	Male	T2	N0	NA	Ba/Sq	Luminal_infiltrated	basal	Ba/Sq	MC7	Luminal	Differentiated	TCGA	B
TCGA-XF-A9SI	>65	Female	T2	N0	NA	Stroma-rich	Basal_squamous	basal	Mes-like	MC4	Basal	Differentiated	TCGA	B
TCGA-GU-A42Q	>65	Male	T3	N0	NA	Ba/Sq	Basal_squamous	basal	Ba/Sq	MC7	Basal	Basal	TCGA	B
TCGA-BT-A42F	<=65	Male	T4	N+	NA	Ba/Sq	Basal_squamous	basal	Ba/Sq	MC7	Basal	Basal	TCGA	B
TCGA-ZF-A9RF	>65	Male	Ta-T1	N+	Class_2b	NA	NA	NA	NA	NA	NA	NA	TCGA	B
TCGA-BT-A20U	>65	Female	T3	N0	NA	Ba/Sq	Basal_squamous	basal	Ba/Sq	MC7	Basal	Basal	TCGA	B
TCGA-XF-A9SW	>65	Male	T3	N+	NA	Stroma-rich	Luminal_infiltrated	p53-like	Mes-like	MC4	Basal	Basal	TCGA	B
TCGA-FD-A3B3	>65	Female	T3	N0	NA	Ba/Sq	Basal_squamous	basal	Ba/Sq	MC7	Basal	Basal	TCGA	B
TCGA-E5-A4TZ	<=65	Male	T4	N+	NA	LumP	Luminal_papillary	luminal	UroB	MC7	Luminal	Basal	TCGA	B
TCGA-BT-A0YX	>65	Female	T3	N0	NA	Ba/Sq	Basal_squamous	basal	UroB	MC7	Basal	Basal	TCGA	B
TCGA-ZF-A9RE	>65	Female	NA	NA	NA	NA	NA	NA	NA	NA	NA	NA	TCGA	B
TCGA-XF-AAMW	>65	Female	T2	N0	NA	Ba/Sq	Basal_squamous	basal	Ba/Sq-Inf	MC7	Basal	Basal	TCGA	B
TCGA-BT-A3PJ	>65	Male	T3	N0	NA	Ba/Sq	Basal_squamous	basal	Ba/Sq	MC7	Basal	Basal	TCGA	B
TCGA-FD-A3SO	>65	Male	T3	N+	NA	Ba/Sq	Basal_squamous	basal	Ba/Sq	MC7	Basal	Basal	TCGA	B
TCGA-E7-A97P	>65	Male	T2	N+	NA	Ba/Sq	Basal_squamous	basal	Ba/Sq	MC7	Basal	Basal	TCGA	B
TCGA-4Z-AA81	>65	Male	T2	N0	NA	Ba/Sq	Luminal_papillary	luminal	GU-Inf	MC7	Luminal	Differentiated	TCGA	B
TCGA-FD-A43Y	<=65	Male	T4	N0	NA	Ba/Sq	Basal_squamous	basal	Ba/Sq	MC7	Basal	Basal	TCGA	B
TCGA-BT-A42E	>65	Male	T3	N0	NA	Ba/Sq	Basal_squamous	basal	Ba/Sq	MC7	Basal	Basal	TCGA	B
TCGA-DK-A3WY	>65	Female	T3	N0	NA	Stroma-rich	Basal_squamous	basal	Mes-like	MC4	Basal	Differentiated	TCGA	B
TCGA-G2-A2EF	<=65	Male	NA	N0	NA	NA	NA	NA	NA	NA	NA	NA	TCGA	B
TCGA-BT-A20V	<=65	Female	T4	N+	NA	LumP	Luminal_papillary	basal	Sc/NE-like	MC1	Basal	Basal	TCGA	B
TCGA-K4-A3WV	>65	Female	T2	N0	NA	Ba/Sq	Neuronal	basal	Sc/NE-like	MC7	Basal	Basal	TCGA	B
TCGA-GU-AATQ	>65	Male	T3	N0	NA	Ba/Sq	Basal_squamous	basal	UroB	MC7	Basal	Basal	TCGA	B
TCGA-XF-AAN8	>65	Female	T3	N0	NA	Stroma-rich	Basal_squamous	p53-like	Mes-like	MC4	Basal	Basal	TCGA	B
TCGA-FD-A3B5	>65	Male	T2	N+	NA	Ba/Sq	Basal_squamous	basal	Ba/Sq	MC7	Basal	Basal	TCGA	B
TCGA-DK-A1AE	>65	Male	T3	N0	NA	Ba/Sq	Basal_squamous	luminal	UroB	MC7	Basal	Basal	TCGA	B
TCGA-GC-A4ZW	>65	Male	T3	N0	NA	LumP	Luminal_papillary	luminal	Sc/NE-like	MC1	Luminal	Differentiated	TCGA	B
TCGA-DK-AA74	>65	Male	T3	N0	NA	Ba/Sq	Basal_squamous	basal	Ba/Sq-Inf	MC7	Basal	Basal	TCGA	B
TCGA-DK-AA6W	>65	Male	T2	N0	NA	NE-like	Neuronal	luminal	Sc/NE-like	MC3	Basal	Differentiated	TCGA	B
TCGA-DK-A1A6	<=65	Male	T2	N+	NA	LumP	Luminal_papillary	luminal	UroC	MC1	Luminal	Differentiated	TCGA	B
TCGA-XF-A8HE	<=65	Male	T3	N0	NA	Ba/Sq	Basal_squamous	basal	Ba/Sq	MC7	Basal	Basal	TCGA	B
TCGA-DK-AA6Q	<=65	Female	T3	N+	NA	Ba/Sq	Basal_squamous	basal	Ba/Sq	MC7	Basal	Basal	TCGA	B
TCGA-ZF-AA5P	<=65	Male	T2	N+	NA	Stroma-rich	Luminal_infiltrated	p53-like	Mes-like	MC4	Luminal	Differentiated	TCGA	B
TCGA-GC-A3WC	>65	Female	T3	N0	NA	Ba/Sq	Basal_squamous	basal	Ba/Sq	MC7	Basal	Basal	TCGA	B
TCGA-K4-A4AC	>65	Male	T2	N0	NA	Ba/Sq	Basal_squamous	basal	Ba/Sq	MC7	Basal	Basal	TCGA	B
TCGA-K4-A5RH	>65	Male	T3	N0	NA	Ba/Sq	Basal_squamous	basal	Mes-like	MC4	Basal	Differentiated	TCGA	B
TCGA-FD-A5C1	<=65	Female	T3	N0	NA	Ba/Sq	Basal_squamous	basal	Ba/Sq-Inf	MC7	Basal	Basal	TCGA	B
TCGA-XF-AAN7	<=65	Male	T3	N+	NA	NE-like	Neuronal	p53-like	Sc/NE-like	MC6	Basal	Basal	TCGA	B
TCGA-DK-A3IM	>65	Male	T3	N0	NA	Ba/Sq	Basal_squamous	basal	Ba/Sq	MC7	Basal	Basal	TCGA	B
TCGA-UY-A8OC	>65	Male	T4	N+	NA	Ba/Sq	Basal_squamous	basal	Ba/Sq-Inf	MC7	Basal	Basal	TCGA	B
TCGA-XF-A9T8	<=65	Male	T3	N0	NA	Ba/Sq	Basal_squamous	basal	Ba/Sq	MC7	Basal	Basal	TCGA	B
TCGA-E7-A7XN	>65	Male	T3	N0	NA	Ba/Sq	Basal_squamous	basal	UroB	MC7	Basal	Basal	TCGA	B
TCGA-4Z-AA7W	<=65	Male	T2	N0	NA	Ba/Sq	Basal_squamous	basal	Ba/Sq-Inf	MC7	Basal	Differentiated	TCGA	B
TCGA-BT-A0S7	>65	Male	T4	N0	NA	Ba/Sq	Neuronal	basal	Ba/Sq	MC7	Basal	Differentiated	TCGA	B
TCGA-XF-A9SL	>65	Male	T3	N+	NA	Stroma-rich	Luminal_infiltrated	p53-like	Mes-like	MC4	Luminal	Differentiated	TCGA	B
TCGA-XF-AAN2	>65	Male	T2	N0	NA	Ba/Sq	Luminal_papillary	basal	Ba/Sq	MC7	Luminal	Differentiated	TCGA	B
TCGA-ZF-AA54	>65	Male	T3	N+	NA	Ba/Sq	Basal_squamous	basal	Mes-like	MC7	Basal	Basal	TCGA	B
TCGA-GU-A766	<=65	Male	T2	N0	NA	Ba/Sq	Basal_squamous	basal	Ba/Sq-Inf	MC7	Basal	Basal	TCGA	B
TCGA-FD-A6TD	>65	Male	T3	N0	NA	Ba/Sq	Basal_squamous	basal	Ba/Sq-Inf	MC7	Basal	Differentiated	TCGA	B
TCGA-FD-A3B4	<=65	Female	T4	N0	NA	Ba/Sq	Basal_squamous	basal	Ba/Sq	MC7	Basal	Basal	TCGA	B
TCGA-DK-A1AB	>65	Female	T4	N+	NA	Ba/Sq	Basal_squamous	p53-like	Ba/Sq-Inf	MC7	Basal	Basal	TCGA	B
TCGA-BT-A20X	<=65	Male	T4	N+	NA	Ba/Sq	Basal_squamous	basal	Ba/Sq	MC7	Basal	Basal	TCGA	B
TCGA-UY-A9PB	<=65	Male	T3	N0	NA	Ba/Sq	Basal_squamous	basal	Ba/Sq-Inf	MC7	Basal	Basal	TCGA	B
TCGA-ZF-AA58	<=65	Female	T3	N+	NA	Ba/Sq	Basal_squamous	basal	Mes-like	MC7	Basal	Basal	TCGA	B
TCGA-FD-A3SP	<=65	Male	T3	N0	NA	Ba/Sq	Basal_squamous	basal	Mes-like	MC4	Basal	Basal	TCGA	B
TCGA-YC-A9TC	>65	Male	NA	NA	NA	NA	NA	NA	NA	NA	NA	NA	TCGA	B
TCGA-K4-A6FZ	>65	Female	T3	N0	NA	LumP	Luminal_papillary	basal	UroB	MC1	Luminal	Differentiated	TCGA	B
TCGA-DK-AA6M	<=65	Female	T2	N0	NA	Ba/Sq	Basal_squamous	basal	Ba/Sq-Inf	MC7	Basal	Basal	TCGA	B
TCGA-K4-A5RJ	>65	Male	T2	N0	NA	Ba/Sq	Basal_squamous	basal	Mes-like	MC7	Basal	Basal	TCGA	B
TCGA-HQ-A5ND	>65	Male	T3	N+	NA	Ba/Sq	Luminal_papillary	basal	UroB	MC7	Basal	Basal	TCGA	B
TCGA-BT-A3PK	>65	Male	T2	N0	NA	Ba/Sq	Basal_squamous	basal	Ba/Sq	MC7	Basal	Basal	TCGA	B
TCGA-FD-A3N6	<=65	Female	T2	N0	NA	Ba/Sq	Basal_squamous	basal	Ba/Sq	MC7	Basal	Basal	TCGA	B
TCGA-UY-A78P	>65	Female	T2	N0	NA	Ba/Sq	Basal_squamous	basal	Ba/Sq	MC7	Basal	Basal	TCGA	B
TCGA-ZF-A9RD	>65	Female	T3	N+	NA	Ba/Sq	Basal_squamous	basal	Ba/Sq	MC7	Basal	Basal	TCGA	B
TCGA-DK-A2I2	<=65	Female	T3	N+	NA	Ba/Sq	Basal_squamous	basal	Ba/Sq	MC7	Basal	Basal	TCGA	B
TCGA-FD-A62S	<=65	Female	T3	N0	NA	Ba/Sq	Basal_squamous	basal	Ba/Sq-Inf	MC7	Basal	Basal	TCGA	B
TCGA-GC-A6I1	>65	Female	T2	N0	NA	Ba/Sq	Basal_squamous	basal	Ba/Sq	MC7	Basal	Basal	TCGA	B
TCGA-K4-A5RI	>65	Female	T3	N0	NA	Ba/Sq	Basal_squamous	basal	UroB	MC7	Basal	Basal	TCGA	B
TCGA-E7-A7DV	<=65	Male	T4	N+	NA	Ba/Sq	Basal_squamous	basal	Mes-like	MC7	Basal	Differentiated	TCGA	B
TCGA-G2-A2EL	>65	Male	NA	N0	NA	NA	NA	NA	NA	NA	NA	NA	TCGA	B
TCGA-UY-A8OB	<=65	Male	T3	N+	NA	Ba/Sq	Basal_squamous	basal	Ba/Sq	MC7	Basal	Basal	TCGA	B
TCGA-CU-A3KJ	>65	Male	T3	N0	NA	Ba/Sq	Basal_squamous	basal	Ba/Sq	MC7	Basal	Basal	TCGA	B
TCGA-DK-AA6S	<=65	Male	T3	N0	NA	Ba/Sq	Luminal_infiltrated	p53-like	Ba/Sq-Inf	MC4	Basal	Basal	TCGA	B
TCGA-G2-AA3C	>65	Male	T3	N+	NA	Ba/Sq	Basal_squamous	basal	Mes-like	MC7	Basal	Differentiated	TCGA	B
TCGA-XF-A9SM	>65	Male	T3	N0	NA	Ba/Sq	Basal_squamous	basal	Ba/Sq-Inf	MC7	Basal	Basal	TCGA	B
TCGA-ZF-AA4W	<=65	Male	T3	N0	NA	Ba/Sq	Basal_squamous	basal	Ba/Sq	MC7	Basal	Basal	TCGA	B
TCGA-LC-A66R	>65	Male	T4	N+	NA	Ba/Sq	Basal_squamous	basal	Ba/Sq-Inf	MC7	Basal	Basal	TCGA	B
TCGA-C4-A0F1	>65	Male	T3	N0	NA	Ba/Sq	Basal_squamous	basal	Ba/Sq	MC7	Basal	Basal	TCGA	B
TCGA-G2-A2ES	>65	Male	T3	N0	NA	Ba/Sq	Basal_squamous	basal	Ba/Sq	MC7	Basal	Basal	TCGA	B
TCGA-XF-AAN4	>65	Female	T3	N0	NA	Stroma-rich	Basal_squamous	p53-like	Mes-like	MC4	Basal	Basal	TCGA	B
TCGA-ZF-AA4V	>65	Male	T3	N0	NA	Ba/Sq	Basal_squamous	basal	GU-Inf	MC7	Basal	Differentiated	TCGA	B
TCGA-ZF-AA53	<=65	Male	T2	N+	NA	Ba/Sq	Basal_squamous	basal	Ba/Sq-Inf	MC7	Basal	Basal	TCGA	B
TCGA-CU-A72E	>65	Male	T3	N+	NA	Ba/Sq	Luminal_infiltrated	basal	UroB	MC7	Luminal	Basal	TCGA	B
TCGA-DK-A3IU	<=65	Male	T2	N0	NA	Ba/Sq	Basal_squamous	basal	Mes-like	MC4	Basal	Differentiated	TCGA	B
TCGA-BL-A5ZZ	>65	Female	T4	N0	NA	Ba/Sq	Basal_squamous	basal	Mes-like	MC7	Basal	Basal	TCGA	B
TCGA-FD-A62N	>65	Male	T3	N0	NA	Ba/Sq	Basal_squamous	basal	Ba/Sq-Inf	MC7	Basal	Basal	TCGA	B
TCGA-BT-A20J	>65	Male	T2	N0	NA	Ba/Sq	Basal_squamous	p53-like	Sc/NE-like	MC7	Basal	Basal	TCGA	B
TCGA-XF-AAMT	>65	Female	T3	N+	NA	Ba/Sq	Basal_squamous	basal	Ba/Sq-Inf	MC7	Basal	Basal	TCGA	B
TCGA-FD-A6TK	<=65	Male	T3	N0	NA	Ba/Sq	Basal_squamous	basal	Ba/Sq-Inf	MC7	Basal	Differentiated	TCGA	B
TCGA-UY-A78L	<=65	Male	NA	N+	NA	NA	NA	NA	NA	NA	NA	NA	TCGA	B
TCGA-XF-A9T5	>65	Female	T3	N+	NA	Ba/Sq	Basal_squamous	basal	Mes-like	MC7	Basal	Basal	TCGA	B
TCGA-XF-A9SX	<=65	Female	T3	N+	NA	Stroma-rich	Basal_squamous	basal	Mes-like	MC4	Basal	Differentiated	TCGA	B
U0001	>65	Male	Ta-T1	NA	Class_1	NA	NA	NA	NA	NA	NA	NA	E-MTAB-4321	B
U0002	>65	Male	Ta-T1	NA	Class_2b	NA	NA	NA	NA	NA	NA	NA	E-MTAB-4321	B
U0006	<=65	Male	Ta-T1	NA	Class_2b	NA	NA	NA	NA	NA	NA	NA	E-MTAB-4321	B
U0010	>65	Male	Ta-T1	NA	Class_2b	NA	NA	NA	NA	NA	NA	NA	E-MTAB-4321	B
U0011	>65	Male	Ta-T1	NA	Class_1	NA	NA	NA	NA	NA	NA	NA	E-MTAB-4321	B
U0012	>65	Female	Ta-T1	NA	Class_2a	NA	NA	NA	NA	NA	NA	NA	E-MTAB-4321	B
U0013	>65	Male	Ta-T1	NA	Class_2b	NA	NA	NA	NA	NA	NA	NA	E-MTAB-4321	B
U0018	>65	Male	Ta-T1	NA	Class_2b	NA	NA	NA	NA	NA	NA	NA	E-MTAB-4321	B
U0023	>65	Male	Ta-T1	NA	Class_2b	NA	NA	NA	NA	NA	NA	NA	E-MTAB-4321	B
U0027	>65	Female	Ta-T1	NA	Class_1	NA	NA	NA	NA	NA	NA	NA	E-MTAB-4321	B
U0028	>65	Female	Ta-T1	NA	Class_1	NA	NA	NA	NA	NA	NA	NA	E-MTAB-4321	B
U0032	<=65	Male	Ta-T1	NA	Class_1	NA	NA	NA	NA	NA	NA	NA	E-MTAB-4321	B
U0035	>65	Male	Ta-T1	NA	Class_2b	NA	NA	NA	NA	NA	NA	NA	E-MTAB-4321	B
U0037	>65	Male	Ta-T1	NA	Class_1	NA	NA	NA	NA	NA	NA	NA	E-MTAB-4321	B
U0039	<=65	Female	Ta-T1	NA	Class_2a	NA	NA	NA	NA	NA	NA	NA	E-MTAB-4321	B
U0046	<=65	Male	Ta-T1	NA	Class_1	NA	NA	NA	NA	NA	NA	NA	E-MTAB-4321	B
U0053	>65	Male	Ta-T1	NA	Class_2b	NA	NA	NA	NA	NA	NA	NA	E-MTAB-4321	B
U0054	>65	Female	Ta-T1	NA	Class_2b	NA	NA	NA	NA	NA	NA	NA	E-MTAB-4321	B
U0059	<=65	Male	Ta-T1	NA	Class_2a	NA	NA	NA	NA	NA	NA	NA	E-MTAB-4321	B
U0060	>65	Male	Ta-T1	NA	Class_1	NA	NA	NA	NA	NA	NA	NA	E-MTAB-4321	B
U0064	>65	Male	Ta-T1	NA	Class_2a	NA	NA	NA	NA	NA	NA	NA	E-MTAB-4321	B
U0067	>65	Male	Ta-T1	NA	Class_2a	NA	NA	NA	NA	NA	NA	NA	E-MTAB-4321	B
U0076	>65	Male	Ta-T1	NA	Class_2a	NA	NA	NA	NA	NA	NA	NA	E-MTAB-4321	B
U0077	<=65	Male	Ta-T1	NA	Class_2a	NA	NA	NA	NA	NA	NA	NA	E-MTAB-4321	B
U0080	<=65	Female	Ta-T1	NA	Class_2a	NA	NA	NA	NA	NA	NA	NA	E-MTAB-4321	B
U0088	>65	Male	Ta-T1	NA	Class_2b	NA	NA	NA	NA	NA	NA	NA	E-MTAB-4321	B
U0089	>65	Male	Ta-T1	NA	Class_2b	NA	NA	NA	NA	NA	NA	NA	E-MTAB-4321	B
U0090	>65	Male	Ta-T1	NA	Class_2b	NA	NA	NA	NA	NA	NA	NA	E-MTAB-4321	B
U0091	>65	Male	Ta-T1	NA	Class_2b	NA	NA	NA	NA	NA	NA	NA	E-MTAB-4321	B
U0092	>65	Male	Ta-T1	NA	Class_2b	NA	NA	NA	NA	NA	NA	NA	E-MTAB-4321	B
U0093	<=65	Male	Ta-T1	NA	Class_2a	NA	NA	NA	NA	NA	NA	NA	E-MTAB-4321	B
U0094	<=65	Male	Ta-T1	NA	Class_1	NA	NA	NA	NA	NA	NA	NA	E-MTAB-4321	B
U0095	<=65	Male	Ta-T1	NA	Class_1	NA	NA	NA	NA	NA	NA	NA	E-MTAB-4321	B
U0099	<=65	Male	Ta-T1	NA	Class_2b	NA	NA	NA	NA	NA	NA	NA	E-MTAB-4321	B
U0100	>65	Male	Ta-T1	NA	Class_1	NA	NA	NA	NA	NA	NA	NA	E-MTAB-4321	B
U0105	>65	Male	Ta-T1	NA	Class_1	NA	NA	NA	NA	NA	NA	NA	E-MTAB-4321	B
U0106	<=65	Male	Ta-T1	NA	Class_1	NA	NA	NA	NA	NA	NA	NA	E-MTAB-4321	B
U0110	>65	Male	Ta-T1	NA	Class_2a	NA	NA	NA	NA	NA	NA	NA	E-MTAB-4321	B
U0119	>65	Male	Ta-T1	NA	Class_2a	NA	NA	NA	NA	NA	NA	NA	E-MTAB-4321	B
U0120	>65	Female	Ta-T1	NA	Class_2a	NA	NA	NA	NA	NA	NA	NA	E-MTAB-4321	B
U0121	>65	Female	Ta-T1	NA	Class_1	NA	NA	NA	NA	NA	NA	NA	E-MTAB-4321	B
U0126	>65	Female	Ta-T1	NA	Class_2a	NA	NA	NA	NA	NA	NA	NA	E-MTAB-4321	B
U0128	>65	Male	Ta-T1	NA	Class_2b	NA	NA	NA	NA	NA	NA	NA	E-MTAB-4321	B
U0129	>65	Male	Ta-T1	NA	Class_2b	NA	NA	NA	NA	NA	NA	NA	E-MTAB-4321	B
U0130	<=65	Male	Ta-T1	NA	Class_2b	NA	NA	NA	NA	NA	NA	NA	E-MTAB-4321	B
U0142	>65	Male	Ta-T1	NA	Class_1	NA	NA	NA	NA	NA	NA	NA	E-MTAB-4321	B
U0143	<=65	Male	Ta-T1	NA	Class_2a	NA	NA	NA	NA	NA	NA	NA	E-MTAB-4321	B
U0144	<=65	Male	Ta-T1	NA	Class_2b	NA	NA	NA	NA	NA	NA	NA	E-MTAB-4321	B
U0147	<=65	Male	Ta-T1	NA	Class_2b	NA	NA	NA	NA	NA	NA	NA	E-MTAB-4321	B
U0149	>65	Male	Ta-T1	NA	Class_2a	NA	NA	NA	NA	NA	NA	NA	E-MTAB-4321	B
U0158	>65	Male	Ta-T1	NA	Class_2b	NA	NA	NA	NA	NA	NA	NA	E-MTAB-4321	B
U0159	>65	Male	Ta-T1	NA	Class_1	NA	NA	NA	NA	NA	NA	NA	E-MTAB-4321	B
U0168	>65	Female	T2-4	NA	NA	Ba/Sq	Luminal_infiltrated	luminal	Ba/Sq	MC7	Luminal	Differentiated	E-MTAB-4321	B
U0169	>65	Female	T2-4	NA	NA	Stroma-rich	Luminal_infiltrated	p53-like	Mes-like	MC4	Basal	Basal	E-MTAB-4321	B
U0170	<=65	Female	T2-4	NA	NA	Stroma-rich	Luminal_infiltrated	p53-like	Mes-like	MC4	Luminal	Differentiated	E-MTAB-4321	B
U0171	>65	Male	Ta-T1	NA	Class_1	NA	NA	NA	NA	NA	NA	NA	E-MTAB-4321	B
U0175	>65	Male	T2-4	NA	NA	Ba/Sq	Basal_squamous	basal	GU-Inf	MC7	Basal	Differentiated	E-MTAB-4321	B
U0177	<=65	Female	Ta-T1	NA	Class_2a	NA	NA	NA	NA	NA	NA	NA	E-MTAB-4321	B
U0179	>65	Male	Ta-T1	NA	Class_2a	NA	NA	NA	NA	NA	NA	NA	E-MTAB-4321	B
U0181	>65	Male	Ta-T1	NA	Class_2b	NA	NA	NA	NA	NA	NA	NA	E-MTAB-4321	B
U0193	<=65	Male	T2-4	NA	NA	LumU	Luminal	luminal	GU-Inf	MC3	Luminal	Differentiated	E-MTAB-4321	B
U0195	>65	Female	Ta-T1	NA	Class_2b	NA	NA	NA	NA	NA	NA	NA	E-MTAB-4321	B
U0204	<=65	Male	Ta-T1	NA	Class_2b	NA	NA	NA	NA	NA	NA	NA	E-MTAB-4321	B
U0214	>65	Male	Ta-T1	NA	Class_2b	NA	NA	NA	NA	NA	NA	NA	E-MTAB-4321	B
U0256	<=65	Male	Ta-T1	NA	Class_2b	NA	NA	NA	NA	NA	NA	NA	E-MTAB-4321	B
U0384	>65	Male	Ta-T1	NA	Class_2b	NA	NA	NA	NA	NA	NA	NA	E-MTAB-4321	B
U0401	<=65	Female	Ta-T1	NA	Class_2a	NA	NA	NA	NA	NA	NA	NA	E-MTAB-4321	B
U0408	>65	Female	Ta-T1	NA	Class_2a	NA	NA	NA	NA	NA	NA	NA	E-MTAB-4321	B
U0431	>65	Male	Ta-T1	NA	Class_2a	NA	NA	NA	NA	NA	NA	NA	E-MTAB-4321	B
U0446	>65	Male	Ta-T1	NA	Class_2b	NA	NA	NA	NA	NA	NA	NA	E-MTAB-4321	B
U0502	>65	Male	Ta-T1	NA	Class_2a	NA	NA	NA	NA	NA	NA	NA	E-MTAB-4321	B
U0514	<=65	Male	Ta-T1	NA	Class_2b	NA	NA	NA	NA	NA	NA	NA	E-MTAB-4321	B
U0544	<=65	Male	Ta-T1	NA	Class_2b	NA	NA	NA	NA	NA	NA	NA	E-MTAB-4321	B
U0549	<=65	Female	Ta-T1	NA	Class_1	NA	NA	NA	NA	NA	NA	NA	E-MTAB-4321	B
U0553	>65	Male	Ta-T1	NA	Class_2a	NA	NA	NA	NA	NA	NA	NA	E-MTAB-4321	B
U0555	<=65	Male	Ta-T1	NA	Class_3	NA	NA	NA	NA	NA	NA	NA	E-MTAB-4321	B
U0558	<=65	Male	Ta-T1	NA	Class_3	NA	NA	NA	NA	NA	NA	NA	E-MTAB-4321	B
U0559	<=65	Male	Ta-T1	NA	Class_1	NA	NA	NA	NA	NA	NA	NA	E-MTAB-4321	B
U0560	<=65	Female	Ta-T1	NA	Class_1	NA	NA	NA	NA	NA	NA	NA	E-MTAB-4321	B
U0573	<=65	Male	Ta-T1	NA	Class_2b	NA	NA	NA	NA	NA	NA	NA	E-MTAB-4321	B
U0580	<=65	Male	Ta-T1	NA	Class_2a	NA	NA	NA	NA	NA	NA	NA	E-MTAB-4321	B
U0590	>65	Male	Ta-T1	NA	Class_2b	NA	NA	NA	NA	NA	NA	NA	E-MTAB-4321	B
U0607	<=65	Male	Ta-T1	NA	Class_2b	NA	NA	NA	NA	NA	NA	NA	E-MTAB-4321	B
U0612	<=65	Female	Ta-T1	NA	Class_1	NA	NA	NA	NA	NA	NA	NA	E-MTAB-4321	B
U0613	>65	Male	Ta-T1	NA	Class_2b	NA	NA	NA	NA	NA	NA	NA	E-MTAB-4321	B
U0645	>65	Male	Ta-T1	NA	Class_2a	NA	NA	NA	NA	NA	NA	NA	E-MTAB-4321	B
U0659	>65	Female	Ta-T1	NA	Class_2a	NA	NA	NA	NA	NA	NA	NA	E-MTAB-4321	B
U0664	>65	Male	Ta-T1	NA	Class_1	NA	NA	NA	NA	NA	NA	NA	E-MTAB-4321	B
U0696	>65	Female	Ta-T1	NA	Class_2a	NA	NA	NA	NA	NA	NA	NA	E-MTAB-4321	B
U0709	>65	Male	Ta-T1	NA	Class_2a	NA	NA	NA	NA	NA	NA	NA	E-MTAB-4321	B
U0754	<=65	Male	Ta-T1	NA	Class_2b	NA	NA	NA	NA	NA	NA	NA	E-MTAB-4321	B
U0768	<=65	Male	Ta-T1	NA	Class_2a	NA	NA	NA	NA	NA	NA	NA	E-MTAB-4321	B
U0779	>65	Male	Ta-T1	NA	Class_2a	NA	NA	NA	NA	NA	NA	NA	E-MTAB-4321	B
U0796	>65	Male	Ta-T1	NA	Class_2b	NA	NA	NA	NA	NA	NA	NA	E-MTAB-4321	B
U0832	<=65	Male	Ta-T1	NA	Class_2b	NA	NA	NA	NA	NA	NA	NA	E-MTAB-4321	B
U0835	>65	Male	T2-4	NA	NA	Ba/Sq	Basal_squamous	basal	Mes-like	MC7	Basal	Basal	E-MTAB-4321	B
U0839	>65	Male	Ta-T1	NA	Class_1	NA	NA	NA	NA	NA	NA	NA	E-MTAB-4321	B
U0847	<=65	Male	Ta-T1	NA	Class_1	NA	NA	NA	NA	NA	NA	NA	E-MTAB-4321	B
U0850	>65	Male	Ta-T1	NA	Class_2b	NA	NA	NA	NA	NA	NA	NA	E-MTAB-4321	B
U0855	>65	Male	Ta-T1	NA	Class_2b	NA	NA	NA	NA	NA	NA	NA	E-MTAB-4321	B
U0856	>65	Male	Ta-T1	NA	Class_2b	NA	NA	NA	NA	NA	NA	NA	E-MTAB-4321	B
U0907	>65	Female	Ta-T1	NA	Class_2b	NA	NA	NA	NA	NA	NA	NA	E-MTAB-4321	B
U0910	>65	Male	Ta-T1	NA	Class_2a	NA	NA	NA	NA	NA	NA	NA	E-MTAB-4321	B
U0952	<=65	Male	Ta-T1	NA	Class_2b	NA	NA	NA	NA	NA	NA	NA	E-MTAB-4321	B
U0954	>65	Male	Ta-T1	NA	Class_2b	NA	NA	NA	NA	NA	NA	NA	E-MTAB-4321	B
U0963	>65	Female	T2-4	NA	NA	Ba/Sq	Basal_squamous	basal	GU-Inf	MC7	Basal	Differentiated	E-MTAB-4321	B
U0989	>65	Male	Ta-T1	NA	Class_2b	NA	NA	NA	NA	NA	NA	NA	E-MTAB-4321	B
U1023	<=65	Male	Ta-T1	NA	Class_2b	NA	NA	NA	NA	NA	NA	NA	E-MTAB-4321	B
U1026	<=65	Male	Ta-T1	NA	Class_2b	NA	NA	NA	NA	NA	NA	NA	E-MTAB-4321	B
U1030	>65	Female	Ta-T1	NA	Class_2b	NA	NA	NA	NA	NA	NA	NA	E-MTAB-4321	B
U1033	>65	Female	Ta-T1	NA	Class_2b	NA	NA	NA	NA	NA	NA	NA	E-MTAB-4321	B
U1055	>65	Female	Ta-T1	NA	Class_3	NA	NA	NA	NA	NA	NA	NA	E-MTAB-4321	B
U1082	>65	Male	Ta-T1	NA	Class_2b	NA	NA	NA	NA	NA	NA	NA	E-MTAB-4321	B
U1123	>65	Female	Ta-T1	NA	Class_2b	NA	NA	NA	NA	NA	NA	NA	E-MTAB-4321	B
U1136	>65	Female	Ta-T1	NA	Class_2b	NA	NA	NA	NA	NA	NA	NA	E-MTAB-4321	B
U1148	<=65	Male	Ta-T1	NA	Class_3	NA	NA	NA	NA	NA	NA	NA	E-MTAB-4321	B
U1150	<=65	Male	Ta-T1	NA	Class_1	NA	NA	NA	NA	NA	NA	NA	E-MTAB-4321	B
U1151	>65	Male	T2-4	NA	NA	NE-like	Neuronal	basal	Sc/NE-like	MC6	Basal	Differentiated	E-MTAB-4321	B
U1153	>65	Male	Ta-T1	NA	Class_3	NA	NA	NA	NA	NA	NA	NA	E-MTAB-4321	B
U1155	>65	Male	T2-4	NA	NA	NE-like	Neuronal	basal	Sc/NE-like	MC7	Basal	Differentiated	E-MTAB-4321	B
U1157	<=65	Male	Ta-T1	NA	Class_1	NA	NA	NA	NA	NA	NA	NA	E-MTAB-4321	B
U1158	<=65	Male	T2-4	NA	NA	Ba/Sq	Basal_squamous	basal	GU-Inf	MC7	Basal	Differentiated	E-MTAB-4321	B
U1161	>65	Male	Ta-T1	NA	Class_2a	NA	NA	NA	NA	NA	NA	NA	E-MTAB-4321	B
U1162	<=65	Male	Ta-T1	NA	Class_2a	NA	NA	NA	NA	NA	NA	NA	E-MTAB-4321	B
U1165	>65	Female	Ta-T1	NA	Class_1	NA	NA	NA	NA	NA	NA	NA	E-MTAB-4321	B
U1174	<=65	Female	Ta-T1	NA	Class_2a	NA	NA	NA	NA	NA	NA	NA	E-MTAB-4321	B
U1179	>65	Male	Ta-T1	NA	Class_2a	NA	NA	NA	NA	NA	NA	NA	E-MTAB-4321	B
U1188	>65	Male	Ta-T1	NA	Class_2a	NA	NA	NA	NA	NA	NA	NA	E-MTAB-4321	B
U1190	>65	Female	Ta-T1	NA	Class_2b	NA	NA	NA	NA	NA	NA	NA	E-MTAB-4321	B
U1191	>65	Male	Ta-T1	NA	Class_2b	NA	NA	NA	NA	NA	NA	NA	E-MTAB-4321	B
U1192	<=65	Male	Ta-T1	NA	Class_2a	NA	NA	NA	NA	NA	NA	NA	E-MTAB-4321	B
U1194	>65	Male	Ta-T1	NA	Class_2a	NA	NA	NA	NA	NA	NA	NA	E-MTAB-4321	B
U1196	>65	Male	Ta-T1	NA	Class_2b	NA	NA	NA	NA	NA	NA	NA	E-MTAB-4321	B
U1205	>65	Male	Ta-T1	NA	Class_2b	NA	NA	NA	NA	NA	NA	NA	E-MTAB-4321	B
U1211	>65	Male	T2-4	NA	NA	LumP	Luminal_papillary	p53-like	UroB	MC1	Basal	Differentiated	E-MTAB-4321	B
U1212	<=65	Female	Ta-T1	NA	Class_2b	NA	NA	NA	NA	NA	NA	NA	E-MTAB-4321	B
U1228	>65	Male	Ta-T1	NA	Class_1	NA	NA	NA	NA	NA	NA	NA	E-MTAB-4321	B
U1233	<=65	Male	Ta-T1	NA	Class_2a	NA	NA	NA	NA	NA	NA	NA	E-MTAB-4321	B
U1242	>65	Male	Ta-T1	NA	Class_2b	NA	NA	NA	NA	NA	NA	NA	E-MTAB-4321	B
U1243	<=65	Male	Ta-T1	NA	Class_2b	NA	NA	NA	NA	NA	NA	NA	E-MTAB-4321	B
U1244	>65	Male	Ta-T1	NA	Class_2a	NA	NA	NA	NA	NA	NA	NA	E-MTAB-4321	B
U1249	<=65	Female	Ta-T1	NA	Class_1	NA	NA	NA	NA	NA	NA	NA	E-MTAB-4321	B
U1263	>65	Male	Ta-T1	NA	Class_2b	NA	NA	NA	NA	NA	NA	NA	E-MTAB-4321	B
U1265	>65	Female	Ta-T1	NA	Class_1	NA	NA	NA	NA	NA	NA	NA	E-MTAB-4321	B
U1266	>65	Male	Ta-T1	NA	Class_2b	NA	NA	NA	NA	NA	NA	NA	E-MTAB-4321	B
U1272	<=65	Male	Ta-T1	NA	Class_2b	NA	NA	NA	NA	NA	NA	NA	E-MTAB-4321	B
U1275	>65	Male	Ta-T1	NA	Class_2b	NA	NA	NA	NA	NA	NA	NA	E-MTAB-4321	B
U1276	<=65	Female	Ta-T1	NA	Class_1	NA	NA	NA	NA	NA	NA	NA	E-MTAB-4321	B
U1277	>65	Male	Ta-T1	NA	Class_2a	NA	NA	NA	NA	NA	NA	NA	E-MTAB-4321	B
U1280	<=65	Female	Ta-T1	NA	Class_2b	NA	NA	NA	NA	NA	NA	NA	E-MTAB-4321	B
U1283	>65	Male	Ta-T1	NA	Class_2a	NA	NA	NA	NA	NA	NA	NA	E-MTAB-4321	B
U1284	>65	Male	Ta-T1	NA	Class_2b	NA	NA	NA	NA	NA	NA	NA	E-MTAB-4321	B
U1288	<=65	Male	Ta-T1	NA	Class_1	NA	NA	NA	NA	NA	NA	NA	E-MTAB-4321	B
U1289	>65	Male	Ta-T1	NA	Class_1	NA	NA	NA	NA	NA	NA	NA	E-MTAB-4321	B
U1291	>65	Male	Ta-T1	NA	Class_2b	NA	NA	NA	NA	NA	NA	NA	E-MTAB-4321	B
U1292	>65	Male	Ta-T1	NA	Class_2a	NA	NA	NA	NA	NA	NA	NA	E-MTAB-4321	B
U1293	>65	Female	Ta-T1	NA	Class_2b	NA	NA	NA	NA	NA	NA	NA	E-MTAB-4321	B
U1295	<=65	Male	Ta-T1	NA	Class_1	NA	NA	NA	NA	NA	NA	NA	E-MTAB-4321	B
U1298	>65	Female	Ta-T1	NA	Class_1	NA	NA	NA	NA	NA	NA	NA	E-MTAB-4321	B
U1300	>65	Male	Ta-T1	NA	Class_3	NA	NA	NA	NA	NA	NA	NA	E-MTAB-4321	B
U1301	>65	Male	Ta-T1	NA	Class_2b	NA	NA	NA	NA	NA	NA	NA	E-MTAB-4321	B
U1303	<=65	Male	Ta-T1	NA	Class_1	NA	NA	NA	NA	NA	NA	NA	E-MTAB-4321	B
U1311	>65	Male	Ta-T1	NA	Class_2b	NA	NA	NA	NA	NA	NA	NA	E-MTAB-4321	B
U1335	>65	Male	Ta-T1	NA	Class_2a	NA	NA	NA	NA	NA	NA	NA	E-MTAB-4321	B
U1336	>65	Male	Ta-T1	NA	Class_1	NA	NA	NA	NA	NA	NA	NA	E-MTAB-4321	B
U1337	>65	Male	Ta-T1	NA	Class_2b	NA	NA	NA	NA	NA	NA	NA	E-MTAB-4321	B
U1338	<=65	Male	Ta-T1	NA	Class_3	NA	NA	NA	NA	NA	NA	NA	E-MTAB-4321	B
U1341	<=65	Female	Ta-T1	NA	Class_2b	NA	NA	NA	NA	NA	NA	NA	E-MTAB-4321	B
U1349	>65	Male	Ta-T1	NA	Class_1	NA	NA	NA	NA	NA	NA	NA	E-MTAB-4321	B
U1354	>65	Male	Ta-T1	NA	Class_2a	NA	NA	NA	NA	NA	NA	NA	E-MTAB-4321	B
U1374	>65	Male	Ta-T1	NA	Class_2a	NA	NA	NA	NA	NA	NA	NA	E-MTAB-4321	B
U1396	>65	Male	Ta-T1	NA	Class_2a	NA	NA	NA	NA	NA	NA	NA	E-MTAB-4321	B
U1427	<=65	Male	Ta-T1	NA	Class_1	NA	NA	NA	NA	NA	NA	NA	E-MTAB-4321	B
U1431	>65	Female	Ta-T1	NA	Class_2b	NA	NA	NA	NA	NA	NA	NA	E-MTAB-4321	B
U1462	>65	Male	Ta-T1	NA	Class_2b	NA	NA	NA	NA	NA	NA	NA	E-MTAB-4321	B
U1464	>65	Male	Ta-T1	NA	Class_2b	NA	NA	NA	NA	NA	NA	NA	E-MTAB-4321	B
U1465	<=65	Male	Ta-T1	NA	Class_2a	NA	NA	NA	NA	NA	NA	NA	E-MTAB-4321	B
GSM340611	>65	Male	Ta-T1	N0	Class_2a	NA	NA	NA	NA	NA	NA	NA	GSE19423	B
GSM340655	>65	Female	Ta-T1	N0	Class_2a	NA	NA	NA	NA	NA	NA	NA	GSE19423	B
GSM340663	>65	Male	Ta-T1	N0	Class_2b	NA	NA	NA	NA	NA	NA	NA	GSE19423	B
GSM340671	>65	Male	Ta-T1	N0	Class_2a	NA	NA	NA	NA	NA	NA	NA	GSE19423	B
GSM340687	>65	Female	Ta-T1	N0	Class_2b	NA	NA	NA	NA	NA	NA	NA	GSE19423	B
GSM340698	>65	Male	Ta-T1	N0	Class_2a	NA	NA	NA	NA	NA	NA	NA	GSE19423	B
GSM340708	>65	Male	Ta-T1	N0	Class_2a	NA	NA	NA	NA	NA	NA	NA	GSE19423	B
GSM340711	<=65	Female	Ta-T1	N0	Class_2b	NA	NA	NA	NA	NA	NA	NA	GSE19423	B
GSM340742	<=65	Female	Ta-T1	N0	Class_2b	NA	NA	NA	NA	NA	NA	NA	GSE19423	B
GSM340744	>65	Male	Ta-T1	N0	Class_2b	NA	NA	NA	NA	NA	NA	NA	GSE19423	B
GSM340749	<=65	Male	Ta-T1	N0	Class_2b	NA	NA	NA	NA	NA	NA	NA	GSE19423	B
GSM786491	<=65	Male	T2	NA	NA	Ba/Sq	Basal_squamous	basal	Mes-like	MC7	Basal	Basal	GSE31684	B
GSM786492	<=65	Male	T2	NA	NA	Stroma-rich	Basal_squamous	basal	Mes-like	MC4	Basal	Basal	GSE31684	B
GSM786494	<=65	Male	T4	NA	NA	Ba/Sq	Basal_squamous	basal	Mes-like	MC7	Basal	Differentiated	GSE31684	B
GSM786500	>65	Female	T3	NA	NA	Ba/Sq	Basal_squamous	p53-like	Sc/NE-like	MC7	Basal	Basal	GSE31684	B
GSM786503	>65	Male	T3	NA	NA	Ba/Sq	Luminal_papillary	basal	Ba/Sq	MC7	Basal	Differentiated	GSE31684	B
GSM786504	>65	Male	T4	NA	NA	Ba/Sq	Basal_squamous	basal	Ba/Sq-Inf	MC7	Basal	Basal	GSE31684	B
GSM786505	>65	Female	T4	NA	NA	Ba/Sq	Basal_squamous	basal	Ba/Sq	MC7	Basal	Basal	GSE31684	B
GSM786506	>65	Male	T3	NA	NA	Ba/Sq	Basal_squamous	basal	Ba/Sq	MC7	Basal	Basal	GSE31684	B
GSM786509	>65	Male	T2	NA	NA	Ba/Sq	Basal_squamous	basal	Ba/Sq-Inf	MC7	Basal	Basal	GSE31684	B
GSM786511	>65	Male	T4	NA	NA	Stroma-rich	Basal_squamous	basal	Mes-like	MC4	Basal	Differentiated	GSE31684	B
GSM786513	>65	Male	T4	NA	NA	Ba/Sq	Basal_squamous	basal	GU-Inf	MC7	Basal	Basal	GSE31684	B
GSM786518	>65	Male	T3	NA	NA	Stroma-rich	Basal_squamous	basal	Mes-like	MC4	Basal	Differentiated	GSE31684	B
GSM786520	<=65	Female	T4	NA	NA	Ba/Sq	Basal_squamous	basal	Ba/Sq	MC7	Basal	Basal	GSE31684	B
GSM786521	<=65	Male	T4	NA	NA	NE-like	Neuronal	luminal	Sc/NE-like	MC3	Basal	Basal	GSE31684	B
GSM786522	<=65	Male	T3	NA	NA	Ba/Sq	Basal_squamous	basal	Ba/Sq-Inf	MC7	Basal	Basal	GSE31684	B
GSM786523	>65	Male	Ta-T1	NA	Class_2b	NA	NA	NA	NA	NA	NA	NA	GSE31684	B
GSM786524	>65	Male	T3	NA	NA	Ba/Sq	Basal_squamous	basal	Mes-like	MC4	Basal	Differentiated	GSE31684	B
GSM786525	>65	Female	T4	NA	NA	Ba/Sq	Luminal_papillary	luminal	UroB	MC7	Basal	Basal	GSE31684	B
GSM786526	>65	Male	T3	NA	NA	Ba/Sq	Luminal_infiltrated	p53-like	Ba/Sq	MC7	Basal	Basal	GSE31684	B
GSM786528	>65	Female	T3	NA	NA	Ba/Sq	Basal_squamous	basal	Ba/Sq-Inf	MC7	Basal	Basal	GSE31684	B
GSM786532	>65	Female	T3	NA	NA	Ba/Sq	Basal_squamous	basal	Ba/Sq-Inf	MC7	Basal	Basal	GSE31684	B
GSM786537	<=65	Female	T2	NA	NA	NE-like	Basal_squamous	basal	Sc/NE-like	MC6	Basal	Basal	GSE31684	B
GSM786538	>65	Male	T2	NA	NA	Ba/Sq	Basal_squamous	basal	Ba/Sq	MC7	Basal	Basal	GSE31684	B
GSM786543	<=65	Male	T3	NA	NA	Ba/Sq	Luminal_infiltrated	basal	Ba/Sq	MC7	Basal	Basal	GSE31684	B
GSM786550	>65	Male	T3	NA	NA	NE-like	Neuronal	p53-like	Sc/NE-like	MC6	Basal	Basal	GSE31684	B
GSM786551	>65	Female	T3	NA	NA	Ba/Sq	Basal_squamous	basal	Sc/NE-like	MC7	Basal	Basal	GSE31684	B
GSM786553	>65	Male	T4	NA	NA	Ba/Sq	Basal_squamous	basal	Ba/Sq	MC7	Basal	Basal	GSE31684	B
GSM786557	>65	Male	T3	NA	NA	Ba/Sq	Basal_squamous	basal	Ba/Sq	MC7	Basal	Basal	GSE31684	B
GSM786562	>65	Male	T2	NA	NA	LumP	Luminal_papillary	basal	GU-Inf	MC7	Luminal	Differentiated	GSE31684	B
GSM786569	>65	Female	T3	NA	NA	Ba/Sq	Basal_squamous	basal	Mes-like	MC7	Basal	Differentiated	GSE31684	B
GSM786575	<=65	Male	T4	NA	NA	Ba/Sq	Neuronal	basal	Mes-like	MC7	Basal	Basal	GSE31684	B
GSM786577	>65	Female	T3	NA	NA	Ba/Sq	Basal_squamous	basal	Mes-like	MC4	Basal	Basal	GSE31684	B
GSM786580	>65	Male	T2	NA	NA	NE-like	Neuronal	luminal	Sc/NE-like	MC3	Luminal	Differentiated	GSE31684	B
GSM786582	<=65	Male	T3	NA	NA	Ba/Sq	Basal_squamous	basal	Ba/Sq-Inf	MC7	Basal	Basal	GSE31684	B
GSM1167336	>65	NA	T3	N+	NA	Ba/Sq	Basal_squamous	basal	Ba/Sq	MC7	Basal	Basal	GSE48075	B
GSM1167342	>65	NA	T3	N0	NA	Stroma-rich	Luminal_infiltrated	p53-like	Ba/Sq-Inf	MC4	Basal	Basal	GSE48075	B
GSM1167346	>65	NA	T2	N0	NA	Ba/Sq	Basal_squamous	basal	Ba/Sq	MC7	Basal	Basal	GSE48075	B
GSM1167347	<=65	NA	T4	N0	NA	Ba/Sq	Basal_squamous	basal	Ba/Sq	MC7	Basal	Basal	GSE48075	B
GSM1167350	>65	NA	T2	N0	NA	LumU	Luminal_papillary	p53-like	Sc/NE-like	MC3	Luminal	Basal	GSE48075	B
GSM1167354	>65	NA	T2	N0	NA	LumP	Luminal_papillary	p53-like	GU-Inf	MC1	Luminal	Differentiated	GSE48075	B
GSM1167355	NA	Male	Ta-T1	N0	Class_2b	NA	NA	NA	NA	NA	NA	NA	GSE48075	B
GSM1167361	<=65	NA	T3	N0	NA	Ba/Sq	Basal_squamous	p53-like	Ba/Sq	MC7	Basal	Basal	GSE48075	B
GSM1167363	>65	NA	T3	N0	NA	Ba/Sq	Luminal_infiltrated	p53-like	Mes-like	MC7	Basal	Basal	GSE48075	B
GSM1167364	NA	Male	Ta-T1	N0	Class_2b	NA	NA	NA	NA	NA	NA	NA	GSE48075	B
GSM1167372	>65	NA	T2	N0	NA	Ba/Sq	Basal_squamous	basal	Ba/Sq-Inf	MC7	Basal	Differentiated	GSE48075	B
GSM1167373	<=65	NA	T2	N0	NA	Ba/Sq	Basal_squamous	basal	Ba/Sq-Inf	MC7	Basal	Basal	GSE48075	B
GSM1167375	<=65	NA	T2	N0	NA	Ba/Sq	Basal_squamous	basal	Mes-like	MC4	Basal	Differentiated	GSE48075	B
GSM1167378	>65	NA	T2	N0	NA	Ba/Sq	Basal_squamous	basal	Ba/Sq-Inf	MC7	Basal	Basal	GSE48075	B
GSM1167379	>65	NA	T4	N0	NA	Ba/Sq	Basal_squamous	basal	Ba/Sq-Inf	MC7	Basal	Basal	GSE48075	B
GSM1167380	>65	NA	T3	N+	NA	LumU	Luminal	luminal	GU	MC3	Luminal	Differentiated	GSE48075	B
GSM1167383	<=65	NA	T2	N0	NA	Ba/Sq	Basal_squamous	basal	Ba/Sq-Inf	MC7	Basal	Basal	GSE48075	B
GSM1167387	>65	NA	T2	N+	NA	Ba/Sq	Basal_squamous	basal	Ba/Sq-Inf	MC7	Basal	Basal	GSE48075	B
GSM1167388	>65	NA	T3	N0	NA	Ba/Sq	Basal_squamous	basal	Ba/Sq	MC7	Basal	Basal	GSE48075	B
GSM1167391	>65	NA	T2	N+	NA	Ba/Sq	Basal_squamous	basal	Ba/Sq	MC7	Basal	Basal	GSE48075	B
GSM1167393	>65	NA	T3	N+	NA	Stroma-rich	Luminal_infiltrated	p53-like	Mes-like	MC4	Basal	Basal	GSE48075	B
GSM1167396	>65	NA	T3	N+	NA	Ba/Sq	Basal_squamous	basal	Ba/Sq	MC7	Basal	Basal	GSE48075	B
GSM1167398	<=65	NA	T2	N+	NA	Ba/Sq	Basal_squamous	basal	Ba/Sq-Inf	MC7	Basal	Basal	GSE48075	B
GSM1167399	<=65	NA	T2	N0	NA	Stroma-rich	Luminal_infiltrated	p53-like	Mes-like	MC4	Basal	Basal	GSE48075	B
GSM1167402	>65	NA	T3	N0	NA	Ba/Sq	Basal_squamous	basal	Ba/Sq-Inf	MC7	Basal	Basal	GSE48075	B
GSM1167403	<=65	NA	T2	N0	NA	Stroma-rich	Luminal_infiltrated	p53-like	Mes-like	MC4	Basal	Basal	GSE48075	B
GSM1167406	>65	NA	T3	N0	NA	Ba/Sq	Basal_squamous	p53-like	Ba/Sq-Inf	MC7	Basal	Basal	GSE48075	B
GSM1167416	>65	NA	T3	N0	NA	Ba/Sq	Basal_squamous	basal	Ba/Sq-Inf	MC7	Basal	Basal	GSE48075	B
GSM1167417	NA	Male	Ta-T1	N0	Class_2b	NA	NA	NA	NA	NA	NA	NA	GSE48075	B
GSM1167418	NA	Male	Ta-T1	N0	Class_2b	NA	NA	NA	NA	NA	NA	NA	GSE48075	B
GSM1167424	>65	NA	T2	N0	NA	Ba/Sq	Basal_squamous	basal	Ba/Sq-Inf	MC7	Basal	Basal	GSE48075	B
GSM1167425	NA	Female	Ta-T1	N0	Class_2b	NA	NA	NA	NA	NA	NA	NA	GSE48075	B
GSM1167429	<=65	NA	T3	N0	NA	LumP	Luminal_papillary	luminal	UroB	MC7	Luminal	Differentiated	GSE48075	B
GSM1167434	<=65	NA	T2	N0	NA	Ba/Sq	Basal_squamous	basal	Mes-like	MC7	Basal	Basal	GSE48075	B
GSM1167437	<=65	NA	T2	N0	NA	Stroma-rich	Luminal_infiltrated	p53-like	Sc/NE-like	MC4	Basal	Basal	GSE48075	B
GSM1167439	>65	NA	T2	N0	NA	LumU	Luminal	p53-like	GU-Inf	MC3	Basal	Differentiated	GSE48075	B
GSM1167441	>65	NA	T3	N0	NA	Ba/Sq	Basal_squamous	basal	Mes-like	MC7	Basal	Basal	GSE48075	B
GSM1167442	NA	Male	Ta-T1	N0	Class_2b	NA	NA	NA	NA	NA	NA	NA	GSE48075	B
GSM1167443	>65	NA	T2	N0	NA	Ba/Sq	Luminal_infiltrated	p53-like	Ba/Sq-Inf	MC4	Basal	Basal	GSE48075	B
GSM1167453	<=65	NA	T4	N0	NA	Ba/Sq	Basal_squamous	basal	Ba/Sq	MC7	Basal	Basal	GSE48075	B
GSM1167457	<=65	NA	T4	N+	NA	LumP	Luminal_papillary	luminal	UroA-Prog	MC1	Luminal	Differentiated	GSE48075	B
GSM1167461	>65	NA	T3	N0	NA	Ba/Sq	Basal_squamous	basal	Ba/Sq-Inf	MC7	Basal	Basal	GSE48075	B
GSM1167468	>65	NA	T2	N0	NA	Ba/Sq	Basal_squamous	basal	Mes-like	MC4	Basal	Basal	GSE48075	B
GSM1173901	>65	Male	T3	N+	NA	LumNS	Luminal	p53-like	Uro-Inf	MC1	Luminal	Differentiated	GSE48276	B
GSM1173905	<=65	Male	T3	N+	NA	Ba/Sq	Basal_squamous	basal	Ba/Sq-Inf	MC7	Basal	Basal	GSE48276	B
GSM1173908	<=65	Male	T3	N+	NA	Ba/Sq	Basal_squamous	basal	Ba/Sq-Inf	MC7	Basal	Basal	GSE48276	B
GSM1173911	>65	Male	T4	N+	NA	Ba/Sq	Basal_squamous	basal	Ba/Sq	MC7	Basal	Basal	GSE48276	B
GSM1173916	>65	Female	T4	N0	NA	Ba/Sq	Basal_squamous	basal	Ba/Sq	MC7	Basal	Basal	GSE48276	B
GSM1173917	>65	Male	T4	N+	NA	Ba/Sq	Basal_squamous	basal	Ba/Sq-Inf	MC7	Basal	Basal	GSE48276	B
GSM1173919	<=65	Female	T3	N+	NA	Ba/Sq	Basal_squamous	basal	Mes-like	MC7	Basal	Basal	GSE48276	B
GSM1173921	<=65	Male	T2	N0	NA	LumNS	Luminal	p53-like	Uro-Inf	MC1	Luminal	Differentiated	GSE48276	B
GSM1173922	>65	Male	T4	N0	NA	Ba/Sq	Basal_squamous	luminal	Ba/Sq	MC7	Basal	Differentiated	GSE48276	B
GSM1173924	<=65	Male	T3	N+	NA	Stroma-rich	Basal_squamous	basal	Mes-like	MC7	Basal	Differentiated	GSE48276	B
GSM1173927	>65	Male	T3	N+	NA	LumNS	Luminal_infiltrated	p53-like	GU-Inf	MC4	Luminal	Differentiated	GSE48276	B
GSM1173929	<=65	Male	T3	N+	NA	Ba/Sq	Basal_squamous	p53-like	Ba/Sq-Inf	MC7	Basal	Basal	GSE48276	B
GSM1173933	>65	Female	T2	N0	NA	Stroma-rich	Luminal_infiltrated	p53-like	Mes-like	MC4	Basal	Differentiated	GSE48276	B
GSM1173934	>65	Female	T3	N0	NA	Stroma-rich	Luminal_infiltrated	p53-like	GU-Inf	MC7	Basal	Differentiated	GSE48276	B
GSM1173939	<=65	Male	T2	N+	NA	Stroma-rich	Luminal_infiltrated	p53-like	Mes-like	MC4	Basal	Basal	GSE48276	B
GSM1173942	>65	Male	T4	N+	NA	Stroma-rich	Luminal_infiltrated	p53-like	Mes-like	MC4	Basal	Basal	GSE48276	B
GSM1173943	>65	Male	T3	N+	NA	Ba/Sq	Basal_squamous	basal	Ba/Sq	MC7	Basal	Basal	GSE48276	B
GSM1173949	>65	Female	T3	N0	NA	Ba/Sq	Basal_squamous	basal	Ba/Sq	MC7	Basal	Basal	GSE48276	B
GSM1173950	>65	Male	T3	N0	NA	Ba/Sq	Basal_squamous	p53-like	Ba/Sq	MC7	Basal	Basal	GSE48276	B
GSM1173952	>65	Female	T3	N0	NA	Stroma-rich	Luminal_infiltrated	p53-like	Mes-like	MC4	Basal	Basal	GSE48276	B
GSM1173956	<=65	Male	T3	N0	NA	Ba/Sq	Basal_squamous	p53-like	Mes-like	MC4	Basal	Basal	GSE48276	B
GSM1173957	>65	Male	T2	N+	NA	Ba/Sq	Basal_squamous	basal	Ba/Sq	MC7	Basal	Basal	GSE48276	B
GSM1173968	<=65	Male	T2	N+	NA	Stroma-rich	Luminal_infiltrated	p53-like	Mes-like	MC4	Basal	Basal	GSE48276	B
GSM1173971	<=65	Female	Ta-T1	N0	Class_2b	NA	NA	NA	NA	NA	NA	NA	GSE48276	B
GSM1173972	<=65	Male	Ta-T1	N0	Class_2a	NA	NA	NA	NA	NA	NA	NA	GSE48276	B
GSM1173976	>65	Male	T3	N0	NA	Ba/Sq	Luminal_infiltrated	p53-like	Ba/Sq-Inf	MC4	Basal	Basal	GSE48276	B
GSM1173982	>65	Female	Ta-T1	N0	Class_2a	NA	NA	NA	NA	NA	NA	NA	GSE48276	B
GSM1173989	NA	NA	NA	NA	NA	NA	NA	NA	NA	NA	NA	NA	GSE48276	B
GSM1173992	NA	NA	NA	NA	NA	NA	NA	NA	NA	NA	NA	NA	GSE48276	B
GSM1174001	NA	NA	NA	NA	NA	NA	NA	NA	NA	NA	NA	NA	GSE48276	B
GSM1174007	NA	NA	NA	NA	NA	NA	NA	NA	NA	NA	NA	NA	GSE48276	B
GSM1174008	NA	NA	NA	NA	NA	NA	NA	NA	NA	NA	NA	NA	GSE48276	B
GSM1174012	NA	NA	NA	NA	NA	NA	NA	NA	NA	NA	NA	NA	GSE48276	B
GSM1174013	NA	NA	NA	NA	NA	NA	NA	NA	NA	NA	NA	NA	GSE48276	B
GSM1174016	NA	NA	NA	NA	NA	NA	NA	NA	NA	NA	NA	NA	GSE48276	B
GSM1174021	NA	NA	NA	NA	NA	NA	NA	NA	NA	NA	NA	NA	GSE48276	B
GSM1174026	NA	NA	NA	NA	NA	NA	NA	NA	NA	NA	NA	NA	GSE48276	B
GSM1174027	NA	NA	NA	NA	NA	NA	NA	NA	NA	NA	NA	NA	GSE48276	B
GSM2470229	<=65	NA	T4	N0	NA	Ba/Sq	Luminal_papillary	basal	UroB	MC7	Luminal	Basal	GSE87304	B
GSM2470232	<=65	NA	T4	N+	NA	Ba/Sq	Basal_squamous	basal	Ba/Sq	MC7	Basal	Basal	GSE87304	B
GSM2470235	<=65	NA	T3	N0	NA	Ba/Sq	Basal_squamous	basal	Ba/Sq-Inf	MC4	Basal	Differentiated	GSE87304	B
GSM2470236	>65	NA	T3	N+	NA	Ba/Sq	Basal_squamous	basal	Mes-like	MC7	Basal	Differentiated	GSE87304	B
GSM2470238	>65	NA	T3	N0	NA	Ba/Sq	Basal_squamous	p53-like	Ba/Sq-Inf	MC7	Basal	Basal	GSE87304	B
GSM2470240	<=65	NA	T4	N+	NA	LumP	Luminal	luminal	UroC	MC1	Luminal	Differentiated	GSE87304	B
GSM2470243	<=65	NA	T3	N0	NA	Ba/Sq	Basal_squamous	basal	Ba/Sq	MC7	Basal	Basal	GSE87304	B
GSM2470245	>65	NA	T3	N0	NA	Stroma-rich	Luminal_infiltrated	p53-like	Ba/Sq-Inf	MC4	Basal	Basal	GSE87304	B
GSM2470246	<=65	NA	T2	N0	NA	LumP	Luminal_papillary	luminal	Sc/NE-like	MC3	Luminal	Differentiated	GSE87304	B
GSM2470249	<=65	NA	T4	N0	NA	Stroma-rich	Luminal_infiltrated	p53-like	Mes-like	MC4	Basal	Basal	GSE87304	B
GSM2470252	>65	NA	T3	N+	NA	Ba/Sq	Basal_squamous	basal	Mes-like	MC7	Basal	Basal	GSE87304	B
GSM2470253	>65	NA	T4	N0	NA	Stroma-rich	Luminal_infiltrated	p53-like	Mes-like	MC4	Basal	Basal	GSE87304	B
GSM2470255	>65	NA	T4	N+	NA	LumU	Luminal_papillary	luminal	GU-Inf	MC1	Luminal	Differentiated	GSE87304	B
GSM2470262	>65	NA	T4	N0	NA	Ba/Sq	Basal_squamous	basal	Ba/Sq-Inf	MC7	Basal	Basal	GSE87304	B
GSM2470269	>65	NA	T4	N+	NA	Ba/Sq	Basal_squamous	basal	Mes-like	MC7	Basal	Basal	GSE87304	B
GSM2470271	>65	NA	T3	N+	NA	Stroma-rich	Luminal_infiltrated	p53-like	UroC	MC4	Luminal	Differentiated	GSE87304	B
GSM2470272	<=65	NA	T4	N0	NA	Ba/Sq	Basal_squamous	basal	Ba/Sq	MC7	Basal	Basal	GSE87304	B
GSM2470273	>65	NA	T3	N0	NA	Ba/Sq	Basal_squamous	basal	Mes-like	MC4	Basal	Basal	GSE87304	B
GSM2470275	<=65	NA	T3	N+	NA	Ba/Sq	Basal_squamous	p53-like	Ba/Sq-Inf	MC4	Basal	Basal	GSE87304	B
GSM2470278	<=65	NA	Ta-T1	N+	Class_1	NA	NA	NA	NA	NA	NA	NA	GSE87304	B
GSM2470282	>65	NA	T2	N0	NA	Ba/Sq	Basal_squamous	basal	Ba/Sq-Inf	MC7	Basal	Differentiated	GSE87304	B
GSM2470283	<=65	NA	T2	N0	NA	Ba/Sq	Basal_squamous	basal	Ba/Sq	MC7	Basal	Basal	GSE87304	B
GSM2470284	<=65	NA	T2	N0	NA	Ba/Sq	Luminal_papillary	basal	Ba/Sq	MC7	Basal	Basal	GSE87304	B
GSM2470286	<=65	NA	T3	N+	NA	Ba/Sq	Basal_squamous	basal	Ba/Sq-Inf	MC7	Basal	Basal	GSE87304	B
GSM2470287	<=65	NA	T3	N0	NA	Ba/Sq	Basal_squamous	basal	Ba/Sq-Inf	MC7	Basal	Basal	GSE87304	B
GSM2470289	<=65	NA	T3	N0	NA	Ba/Sq	Luminal_papillary	basal	UroB	MC7	Basal	Basal	GSE87304	B
GSM2470290	<=65	NA	T2	N+	NA	Ba/Sq	Basal_squamous	basal	GU-Inf	MC7	Basal	Differentiated	GSE87304	B
GSM2470292	>65	NA	T2	N0	NA	Ba/Sq	Basal_squamous	basal	Ba/Sq-Inf	MC7	Basal	Basal	GSE87304	B
GSM2470296	<=65	NA	T4	N0	NA	Ba/Sq	Basal_squamous	p53-like	UroB	MC7	Basal	Basal	GSE87304	B
GSM2470300	<=65	NA	T3	N+	NA	NE-like	Neuronal	luminal	Sc/NE-like	MC3	Basal	Basal	GSE87304	B
GSM2470301	>65	NA	T2	N0	NA	Ba/Sq	Basal_squamous	basal	Ba/Sq	MC7	Basal	Basal	GSE87304	B
GSM2470302	<=65	NA	T2	N+	NA	Ba/Sq	Basal_squamous	basal	Ba/Sq	MC7	Basal	Basal	GSE87304	B
GSM2470304	>65	NA	T4	N0	NA	Ba/Sq	Basal_squamous	basal	UroB	MC7	Basal	Differentiated	GSE87304	B
GSM2470310	<=65	NA	T3	N+	NA	LumP	Luminal_infiltrated	p53-like	GU-Inf	MC7	Luminal	Differentiated	GSE87304	B
GSM2470313	<=65	NA	T4	N0	NA	Ba/Sq	Basal_squamous	basal	Ba/Sq	MC7	Basal	Basal	GSE87304	B
GSM2470315	>65	NA	T2	N0	NA	LumP	Luminal_papillary	luminal	UroB	MC7	Luminal	Differentiated	GSE87304	B
GSM2470316	>65	NA	T2	N0	NA	Ba/Sq	Basal_squamous	basal	Ba/Sq-Inf	MC7	Basal	Basal	GSE87304	B
GSM2470321	<=65	NA	T3	N+	NA	Ba/Sq	Basal_squamous	basal	Ba/Sq-Inf	MC7	Basal	Differentiated	GSE87304	B
GSM2470322	<=65	NA	T3	N0	NA	Ba/Sq	Basal_squamous	basal	Ba/Sq	MC7	Basal	Basal	GSE87304	B
GSM2470324	>65	NA	T3	N0	NA	Ba/Sq	Basal_squamous	basal	Ba/Sq	MC7	Basal	Basal	GSE87304	B
GSM2470327	>65	NA	T2	N0	NA	Ba/Sq	Basal_squamous	basal	Ba/Sq	MC7	Basal	Basal	GSE87304	B
GSM2470334	<=65	NA	T3	N0	NA	Ba/Sq	Basal_squamous	basal	Ba/Sq	MC7	Basal	Basal	GSE87304	B
GSM2470335	<=65	NA	T3	N+	NA	Ba/Sq	Basal_squamous	basal	UroB	MC7	Basal	Basal	GSE87304	B
GSM2470341	<=65	NA	T3	N+	NA	Ba/Sq	Basal_squamous	p53-like	Ba/Sq	MC7	Basal	Basal	GSE87304	B
GSM2470347	>65	NA	T2	N+	NA	Ba/Sq	Basal_squamous	basal	Mes-like	MC7	Basal	Differentiated	GSE87304	B
GSM2470354	>65	NA	T2	NA	NA	Ba/Sq	Basal_squamous	basal	Ba/Sq-Inf	MC7	Basal	Basal	GSE87304	B
GSM2470355	<=65	NA	T2	NA	NA	Stroma-rich	Basal_squamous	basal	Mes-like	MC4	Basal	Basal	GSE87304	B
GSM2470363	<=65	NA	T4	N+	NA	Ba/Sq	Luminal_papillary	p53-like	Sc/NE-like	MC1	Luminal	Basal	GSE87304	B
GSM2470364	<=65	NA	T3	N0	NA	Ba/Sq	Basal_squamous	basal	Ba/Sq	MC7	Basal	Basal	GSE87304	B
GSM2470365	<=65	NA	T2	N0	NA	Ba/Sq	Basal_squamous	basal	Mes-like	MC7	Basal	Differentiated	GSE87304	B
GSM2470366	<=65	NA	T3	N+	NA	Stroma-rich	Luminal_infiltrated	p53-like	Ba/Sq-Inf	MC4	Basal	Basal	GSE87304	B
GSM2470370	<=65	NA	T4	N0	NA	Ba/Sq	Basal_squamous	basal	Ba/Sq	MC7	Basal	Basal	GSE87304	B
GSM2470371	<=65	NA	T2	N0	NA	Ba/Sq	Basal_squamous	basal	Ba/Sq-Inf	MC4	Basal	Basal	GSE87304	B
GSM2470373	<=65	NA	T4	N0	NA	Ba/Sq	Basal_squamous	basal	Mes-like	MC7	Basal	Basal	GSE87304	B
GSM2470374	<=65	NA	T2	N0	NA	LumP	Luminal_papillary	basal	UroB	MC1	Luminal	Basal	GSE87304	B
GSM2470380	>65	NA	T2	N0	NA	Ba/Sq	Basal_squamous	basal	Mes-like	MC7	Basal	Differentiated	GSE87304	B
GSM2470389	<=65	NA	T2	N0	NA	LumP	Basal_squamous	basal	Mes-like	MC1	Basal	Basal	GSE87304	B
GSM2470390	<=65	NA	T3	N+	NA	Ba/Sq	Basal_squamous	basal	Ba/Sq-Inf	MC7	Basal	Basal	GSE87304	B
GSM2470392	>65	NA	T2	N+	NA	Ba/Sq	Luminal_papillary	basal	Ba/Sq	MC7	Luminal	Differentiated	GSE87304	B
GSM2470393	<=65	NA	T3	N0	NA	Stroma-rich	Basal_squamous	basal	Mes-like	MC4	Basal	Differentiated	GSE87304	B
GSM2470397	>65	NA	T3	N0	NA	Ba/Sq	Luminal_papillary	basal	Ba/Sq	MC7	Basal	Basal	GSE87304	B
GSM2470398	<=65	NA	T3	N0	NA	Ba/Sq	Basal_squamous	basal	UroB	MC7	Basal	Basal	GSE87304	B
GSM2470404	<=65	NA	T2	N+	NA	Ba/Sq	Basal_squamous	basal	Ba/Sq	MC7	Basal	Basal	GSE87304	B
GSM2470407	>65	NA	T2	NA	NA	Ba/Sq	Basal_squamous	basal	Ba/Sq-Inf	MC7	Basal	Basal	GSE87304	B
GSM2470411	>65	NA	T2	N0	NA	Ba/Sq	Basal_squamous	basal	Ba/Sq-Inf	MC7	Basal	Basal	GSE87304	B
GSM2470413	<=65	NA	T2	N0	NA	LumP	Luminal_papillary	luminal	UroB	MC7	Luminal	Differentiated	GSE87304	B
GSM2470415	>65	NA	T3	N+	NA	Ba/Sq	Basal_squamous	basal	Sc/NE-like	MC7	Basal	Basal	GSE87304	B
GSM2470419	>65	NA	T3	N+	NA	Ba/Sq	Basal_squamous	basal	Ba/Sq-Inf	MC7	Basal	Basal	GSE87304	B
GSM2470425	>65	NA	T2	N0	NA	Ba/Sq	Basal_squamous	basal	UroB	MC7	Basal	Basal	GSE87304	B
GSM2470426	<=65	NA	T2	N0	NA	Ba/Sq	Basal_squamous	basal	Ba/Sq	MC7	Basal	Basal	GSE87304	B
GSM2470427	<=65	NA	T3	N0	NA	Ba/Sq	Basal_squamous	basal	Ba/Sq	MC7	Basal	Basal	GSE87304	B
GSM2470429	>65	NA	T2	N0	NA	Ba/Sq	Basal_squamous	basal	Mes-like	MC7	Basal	Basal	GSE87304	B
GSM2470432	>65	NA	T2	NA	NA	Ba/Sq	Basal_squamous	basal	Ba/Sq	MC7	Basal	Basal	GSE87304	B
GSM2470435	>65	NA	T2	N0	NA	Ba/Sq	Luminal_papillary	basal	Sc/NE-like	MC7	Basal	Basal	GSE87304	B
GSM2470437	<=65	NA	T2	N0	NA	Ba/Sq	Luminal_infiltrated	p53-like	Ba/Sq-Inf	MC4	Basal	Basal	GSE87304	B
GSM2470438	<=65	NA	T2	N0	NA	Ba/Sq	Basal_squamous	basal	Ba/Sq-Inf	MC7	Basal	Basal	GSE87304	B
GSM2470447	>65	NA	T4	N0	NA	Ba/Sq	Basal_squamous	basal	Ba/Sq-Inf	MC4	Basal	Basal	GSE87304	B
GSM2470451	<=65	NA	T3	N0	NA	Ba/Sq	Basal_squamous	basal	Mes-like	MC7	Basal	Basal	GSE87304	B
GSM2470452	<=65	NA	T2	N0	NA	Stroma-rich	Luminal_infiltrated	p53-like	Mes-like	MC4	Basal	Basal	GSE87304	B
GSM2470453	>65	NA	T4	N+	NA	Ba/Sq	Basal_squamous	basal	Ba/Sq-Inf	MC4	Basal	Basal	GSE87304	B
GSM2470454	<=65	NA	T3	N0	NA	Ba/Sq	Basal_squamous	basal	Ba/Sq	MC7	Basal	Basal	GSE87304	B
GSM2470455	>65	NA	T3	N+	NA	LumP	Luminal_papillary	luminal	UroB	MC1	Luminal	Basal	GSE87304	B
GSM2470458	<=65	NA	T4	N+	NA	Ba/Sq	Basal_squamous	basal	Ba/Sq-Inf	MC7	Basal	Basal	GSE87304	B
GSM2470462	<=65	NA	T3	N0	NA	Stroma-rich	Luminal_infiltrated	p53-like	Ba/Sq-Inf	MC4	Basal	Basal	GSE87304	B
GSM2470468	<=65	NA	T3	N+	NA	Ba/Sq	Basal_squamous	basal	Ba/Sq-Inf	MC7	Basal	Basal	GSE87304	B
GSM2470469	<=65	NA	T3	N0	NA	Ba/Sq	Basal_squamous	basal	Ba/Sq	MC7	Basal	Basal	GSE87304	B
GSM2470472	<=65	NA	T3	N0	NA	Ba/Sq	Basal_squamous	basal	Ba/Sq	MC7	Basal	Basal	GSE87304	B
GSM2470473	<=65	NA	T3	N+	NA	Ba/Sq	Basal_squamous	basal	Ba/Sq	MC7	Basal	Basal	GSE87304	B
GSM2470474	>65	NA	T4	N0	NA	Ba/Sq	Basal_squamous	basal	Ba/Sq-Inf	MC7	Basal	Basal	GSE87304	B
GSM2470475	<=65	NA	T4	N0	NA	Ba/Sq	Basal_squamous	basal	UroB	MC7	Basal	Basal	GSE87304	B
GSM2470478	<=65	NA	T3	N+	NA	Ba/Sq	Basal_squamous	basal	Mes-like	MC7	Basal	Differentiated	GSE87304	B
GSM2470481	>65	NA	T4	N+	NA	Ba/Sq	Basal_squamous	basal	Ba/Sq-Inf	MC4	Basal	Basal	GSE87304	B
GSM2470485	>65	NA	T2	NA	NA	Ba/Sq	Basal_squamous	basal	Ba/Sq-Inf	MC7	Basal	Differentiated	GSE87304	B
GSM2470486	<=65	NA	T3	NA	NA	Ba/Sq	Basal_squamous	p53-like	Sc/NE-like	MC4	Basal	Basal	GSE87304	B
GSM2470487	>65	NA	T2	NA	NA	Ba/Sq	Basal_squamous	basal	Sc/NE-like	MC7	Basal	Basal	GSE87304	B
GSM2470488	<=65	NA	T2	NA	NA	Ba/Sq	Basal_squamous	p53-like	Ba/Sq-Inf	MC7	Basal	Differentiated	GSE87304	B
GSM2470491	>65	NA	T2	NA	NA	Ba/Sq	Basal_squamous	basal	Ba/Sq	MC7	Basal	Basal	GSE87304	B
GSM2470492	>65	NA	T2	NA	NA	Ba/Sq	Luminal_infiltrated	p53-like	UroB	MC4	Basal	Basal	GSE87304	B
GSM2470497	<=65	NA	T2	NA	NA	Stroma-rich	Luminal_infiltrated	p53-like	Mes-like	MC4	Basal	Basal	GSE87304	B
GSM2470504	<=65	NA	T2	NA	NA	Ba/Sq	Basal_squamous	basal	Ba/Sq	MC7	Basal	Differentiated	GSE87304	B
GSM2470506	<=65	NA	T2	NA	NA	Stroma-rich	Basal_squamous	basal	Mes-like	MC4	Basal	Differentiated	GSE87304	B
GSM2470507	<=65	NA	T4	N0	NA	NE-like	Neuronal	luminal	Sc/NE-like	MC3	Luminal	Differentiated	GSE87304	B
GSM2470509	>65	NA	T2	N0	NA	NE-like	Neuronal	basal	Sc/NE-like	MC3	Basal	Basal	GSE87304	B
GSM2470511	<=65	NA	T3	N0	NA	Ba/Sq	Basal_squamous	basal	Ba/Sq-Inf	MC7	Basal	Basal	GSE87304	B
GSM2470516	<=65	NA	T3	N0	NA	Ba/Sq	Basal_squamous	basal	Mes-like	MC7	Basal	Basal	GSE87304	B
GSM2470517	<=65	NA	T3	N0	NA	Ba/Sq	Basal_squamous	basal	Mes-like	MC7	Basal	Basal	GSE87304	B
GSM2470518	>65	NA	T2	N0	NA	Ba/Sq	Luminal_infiltrated	basal	Ba/Sq-Inf	MC7	Basal	Differentiated	GSE87304	B
GSM2470521	>65	NA	T3	N0	NA	LumP	Luminal_papillary	p53-like	Ba/Sq	MC7	Luminal	Differentiated	GSE87304	B
GSM2470522	>65	NA	T2	N0	NA	Stroma-rich	Luminal_infiltrated	p53-like	Mes-like	MC4	Basal	Basal	GSE87304	B
GSM2470524	<=65	NA	T3	N0	NA	LumP	Luminal_papillary	p53-like	GU	MC1	Luminal	Differentiated	GSE87304	B
GSM2470529	>65	NA	T3	N0	NA	Ba/Sq	Basal_squamous	basal	Mes-like	MC7	Basal	Differentiated	GSE87304	B
GSM2470530	<=65	NA	T2	N+	NA	Ba/Sq	Luminal_papillary	luminal	Sc/NE-like	MC1	Luminal	Basal	GSE87304	B
GSM3683043	>65	Male	T3	NA	NA	NE-like	Neuronal	luminal	Sc/NE-like	MC6	Luminal	Differentiated	GSE128702	B
GSM3683045	<=65	Male	T4	NA	NA	Ba/Sq	Basal_squamous	p53-like	Ba/Sq-Inf	MC7	Basal	Basal	GSE128702	B
GSM3683046	>65	Female	T4	NA	NA	Ba/Sq	Luminal_papillary	basal	Ba/Sq	MC7	Basal	Basal	GSE128702	B
GSM3683047	>65	Male	T4	NA	NA	LumP	Luminal_papillary	luminal	Sc/NE-like	MC1	Luminal	Differentiated	GSE128702	B
GSM3683049	>65	Male	T3	NA	NA	LumP	Luminal_papillary	luminal	Ba/Sq-Inf	MC7	Basal	Differentiated	GSE128702	B
GSM3683052	<=65	Male	T3	NA	NA	LumP	Luminal_papillary	p53-like	Sc/NE-like	MC3	Basal	Basal	GSE128702	B
GSM3683055	>65	Male	T4	NA	NA	Ba/Sq	Luminal_papillary	basal	Ba/Sq	MC7	Basal	Basal	GSE128702	B
GSM3683057	>65	Male	T3	NA	NA	Ba/Sq	Luminal_papillary	basal	UroB	MC7	Basal	Basal	GSE128702	B
GSM3683061	<=65	Male	T4	NA	NA	Ba/Sq	Basal_squamous	basal	Mes-like	MC7	Basal	Basal	GSE128702	B
GSM3683064	>65	Female	T3	NA	NA	LumP	Luminal_papillary	p53-like	Sc/NE-like	MC1	Basal	Basal	GSE128702	B
GSM3683067	>65	Male	T4	NA	NA	Stroma-rich	Luminal_infiltrated	p53-like	Mes-like	MC4	Basal	Basal	GSE128702	B
GSM3683072	>65	Male	T3	NA	NA	Ba/Sq	Luminal_infiltrated	basal	UroB	MC7	Basal	Basal	GSE128702	B
GSM3683073	>65	Male	T4	NA	NA	Stroma-rich	Luminal_infiltrated	p53-like	Mes-like	MC4	Luminal	Differentiated	GSE128702	B
GSM3683076	<=65	Female	T3	NA	NA	Ba/Sq	Basal_squamous	basal	Ba/Sq	MC7	Basal	Basal	GSE128702	B
GSM3683081	<=65	Female	T2	NA	NA	Stroma-rich	Luminal_infiltrated	p53-like	Mes-like	MC4	Basal	Basal	GSE128702	B
GSM3683082	>65	Male	T4	NA	NA	Ba/Sq	Luminal_infiltrated	p53-like	Mes-like	MC4	Basal	Basal	GSE128702	B
GSM3683083	>65	Male	T3	NA	NA	Ba/Sq	Basal_squamous	basal	Ba/Sq-Inf	MC7	Basal	Basal	GSE128702	B
GSM3683084	<=65	Female	T3	NA	NA	Ba/Sq	Basal_squamous	basal	Ba/Sq	MC7	Basal	Basal	GSE128702	B
GSM3683085	>65	Male	T3	NA	NA	Ba/Sq	Basal_squamous	basal	Ba/Sq	MC7	Basal	Differentiated	GSE128702	B
GSM3683086	<=65	Female	T2	NA	NA	LumP	Luminal_papillary	luminal	UroB	MC1	Luminal	Basal	GSE128702	B
GSM3683087	>65	Female	T4	NA	NA	Stroma-rich	Basal_squamous	basal	Mes-like	MC4	Basal	Differentiated	GSE128702	B
GSM3683088	>65	Female	T3	NA	NA	Ba/Sq	Basal_squamous	basal	Ba/Sq-Inf	MC7	Basal	Basal	GSE128702	B
GSM3683089	>65	Male	T2	NA	NA	Ba/Sq	Luminal_papillary	basal	Ba/Sq	MC7	Basal	Basal	GSE128702	B
GSM3683090	<=65	Male	T3	NA	NA	Ba/Sq	Basal_squamous	basal	Ba/Sq-Inf	MC4	Basal	Basal	GSE128702	B
GSM3683096	>65	Male	T4	NA	NA	Ba/Sq	Luminal_papillary	basal	Ba/Sq	MC7	Basal	Basal	GSE128702	B
GSM3683101	<=65	Female	T3	NA	NA	Ba/Sq	Basal_squamous	basal	Ba/Sq-Inf	MC4	Basal	Basal	GSE128702	B
GSM3683107	>65	Male	T3	NA	NA	Stroma-rich	Luminal_infiltrated	p53-like	Mes-like	MC4	Basal	Basal	GSE128702	B
GSM3683109	<=65	Male	T3	NA	NA	Ba/Sq	Luminal_infiltrated	p53-like	Mes-like	MC4	Basal	Basal	GSE128702	B
GSM3683110	<=65	Male	T3	NA	NA	Stroma-rich	Luminal_infiltrated	p53-like	Mes-like	MC4	Basal	Basal	GSE128702	B
GSM3683113	<=65	Male	T4	NA	NA	Ba/Sq	Basal_squamous	basal	Ba/Sq-Inf	MC7	Basal	Basal	GSE128702	B
GSM3683117	>65	Male	T3	NA	NA	Ba/Sq	Luminal_papillary	basal	Ba/Sq	MC7	Basal	Basal	GSE128702	B
GSM3683119	>65	Male	T4	NA	NA	LumP	Luminal_infiltrated	p53-like	Ba/Sq-Inf	MC4	Basal	Basal	GSE128702	B
GSM3683122	>65	Male	T3	NA	NA	Ba/Sq	Basal_squamous	basal	Ba/Sq	MC7	Basal	Basal	GSE128702	B
GSM3683124	>65	Male	T3	NA	NA	Ba/Sq	Basal_squamous	basal	Ba/Sq	MC7	Basal	Differentiated	GSE128702	B
GSM3683125	>65	Male	T2	NA	NA	LumU	Neuronal	basal	Sc/NE-like	MC3	Basal	Basal	GSE128702	B
GSM3683132	>65	Female	T4	NA	NA	Ba/Sq	Basal_squamous	basal	UroB	MC7	Basal	Basal	GSE128702	B
GSM3683133	<=65	Male	T3	NA	NA	Ba/Sq	Basal_squamous	basal	Ba/Sq-Inf	MC7	Basal	Basal	GSE128702	B
GSM3683140	<=65	Male	T3	NA	NA	Stroma-rich	Luminal_infiltrated	p53-like	Mes-like	MC4	Basal	Basal	GSE128702	B
GSM3683141	<=65	Male	T3	NA	NA	NE-like	Luminal_papillary	luminal	Sc/NE-like	MC6	Luminal	Differentiated	GSE128702	B
GSM3683143	<=65	Male	T4	NA	NA	Ba/Sq	Basal_squamous	basal	Ba/Sq	MC7	Basal	Basal	GSE128702	B
GSM3683144	<=65	Male	T2	NA	NA	NE-like	Neuronal	luminal	Sc/NE-like	MC3	Luminal	Differentiated	GSE128702	B
GSM3683148	<=65	Male	T2	NA	NA	Ba/Sq	Basal_squamous	basal	Ba/Sq-Inf	MC7	Basal	Basal	GSE128702	B
GSM3683150	>65	Male	T4	NA	NA	LumP	Luminal_infiltrated	p53-like	UroB	MC4	Luminal	Basal	GSE128702	B
GSM3683152	<=65	Female	T2	NA	NA	Stroma-rich	Luminal_infiltrated	basal	Mes-like	MC4	Basal	Basal	GSE128702	B
GSM3683156	>65	Male	T3	NA	NA	Ba/Sq	Basal_squamous	basal	Ba/Sq	MC7	Basal	Basal	GSE128702	B
GSM3683158	>65	Female	T3	NA	NA	Ba/Sq	Basal_squamous	basal	Ba/Sq-Inf	MC7	Basal	Basal	GSE128702	B
GSM3683159	>65	Female	T3	NA	NA	LumP	Basal_squamous	basal	Sc/NE-like	MC3	Basal	Basal	GSE128702	B
GSM3683160	<=65	Male	T3	NA	NA	NE-like	Luminal_papillary	luminal	Sc/NE-like	MC3	Luminal	Differentiated	GSE128702	B
GSM3683162	<=65	Male	T3	NA	NA	Stroma-rich	Basal_squamous	basal	Mes-like	MC4	Basal	Basal	GSE128702	B
GSM3683163	>65	Male	T2	NA	NA	Ba/Sq	Luminal_papillary	basal	Ba/Sq	MC7	Luminal	Basal	GSE128702	B
GSM3683164	<=65	Male	T2	NA	NA	Ba/Sq	Basal_squamous	basal	Mes-like	MC7	Basal	Basal	GSE128702	B
GSM3683166	>65	Male	T2	NA	NA	LumNS	Luminal	p53-like	UroC	MC1	Luminal	Differentiated	GSE128702	B
GSM3683167	>65	Male	T2	NA	NA	LumP	Luminal_papillary	luminal	Ba/Sq	MC1	Luminal	Basal	GSE128702	B
GSM3683168	<=65	Male	T3	NA	NA	Ba/Sq	Luminal_papillary	basal	Ba/Sq-Inf	MC7	Basal	Basal	GSE128702	B
GSM3683170	>65	Male	T2	NA	NA	Stroma-rich	Luminal_infiltrated	p53-like	Uro-Inf	MC4	Luminal	Basal	GSE128702	B
GSM3683171	>65	Male	T3	NA	NA	LumU	Luminal_papillary	luminal	GU-Inf	MC1	Luminal	Differentiated	GSE128702	B
GSM3683172	>65	Male	T4	NA	NA	LumP	Luminal_papillary	basal	Uro-Inf	MC1	Basal	Differentiated	GSE128702	B
GSM3683173	>65	Female	T3	NA	NA	LumP	Luminal_infiltrated	p53-like	Mes-like	MC4	Basal	Basal	GSE128702	B
GSM3683177	<=65	Male	T3	NA	NA	Ba/Sq	Luminal_papillary	basal	Ba/Sq-Inf	MC7	Basal	Basal	GSE128702	B
GSM3683179	>65	Male	T2	NA	NA	Ba/Sq	Basal_squamous	basal	Ba/Sq-Inf	MC7	Basal	Basal	GSE128702	B
GSM3683183	<=65	Male	T3	NA	NA	Ba/Sq	Basal_squamous	basal	Ba/Sq	MC7	Basal	Basal	GSE128702	B
GSM3683184	>65	Male	T3	NA	NA	Ba/Sq	Basal_squamous	basal	Mes-like	MC7	Basal	Basal	GSE128702	B
GSM3683187	>65	Female	T3	NA	NA	Ba/Sq	Basal_squamous	basal	Ba/Sq	MC7	Basal	Basal	GSE128702	B
GSM3683191	>65	Male	T2	NA	NA	Ba/Sq	Basal_squamous	basal	Ba/Sq	MC7	Basal	Basal	GSE128702	B
GSM3683195	<=65	Male	T3	NA	NA	Stroma-rich	Basal_squamous	basal	Sc/NE-like	MC1	Basal	Basal	GSE128702	B
GSM3683196	>65	Male	T4	NA	NA	Ba/Sq	Basal_squamous	basal	Ba/Sq-Inf	MC7	Basal	Basal	GSE128702	B
GSM3683197	>65	Male	T2	NA	NA	Ba/Sq	Basal_squamous	basal	Ba/Sq	MC7	Basal	Basal	GSE128702	B
GSM3683198	<=65	Male	T3	NA	NA	Ba/Sq	Basal_squamous	basal	Ba/Sq	MC7	Basal	Basal	GSE128702	B
GSM3683200	>65	Female	T3	NA	NA	Stroma-rich	Luminal_infiltrated	basal	Mes-like	MC4	Basal	Basal	GSE128702	B
GSM3683203	<=65	Male	T4	NA	NA	Ba/Sq	Luminal_papillary	basal	Ba/Sq	MC7	Basal	Basal	GSE128702	B
GSM3683204	>65	Male	T3	NA	NA	Ba/Sq	Basal_squamous	basal	UroB	MC7	Basal	Basal	GSE128702	B
GSM3683207	>65	Male	T3	NA	NA	Ba/Sq	Basal_squamous	basal	Ba/Sq-Inf	MC7	Basal	Differentiated	GSE128702	B
GSM3683209	>65	Male	T2	NA	NA	Stroma-rich	Luminal_infiltrated	p53-like	Mes-like	MC4	Basal	Basal	GSE128702	B
GSM3683210	>65	Male	T3	NA	NA	Ba/Sq	Basal_squamous	basal	Mes-like	MC7	Basal	Differentiated	GSE128702	B
GSM3683211	>65	Female	T3	NA	NA	Ba/Sq	Basal_squamous	basal	Ba/Sq-Inf	MC7	Basal	Basal	GSE128702	B
GSM3683212	<=65	Female	T2	NA	NA	Stroma-rich	Luminal_infiltrated	p53-like	Mes-like	MC4	Basal	Basal	GSE128702	B
GSM3683216	>65	Male	T3	NA	NA	Ba/Sq	Neuronal	p53-like	Sc/NE-like	MC7	Basal	Basal	GSE128702	B
GSM3683217	>65	Male	T3	NA	NA	Ba/Sq	Basal_squamous	basal	Ba/Sq	MC7	Basal	Basal	GSE128702	B
GSM3683218	>65	Female	T3	NA	NA	Ba/Sq	Basal_squamous	basal	Ba/Sq	MC7	Basal	Basal	GSE128702	B
GSM3683219	>65	Male	T2	NA	NA	Ba/Sq	Basal_squamous	basal	Ba/Sq-Inf	MC7	Basal	Basal	GSE128702	B
GSM3683222	<=65	Male	T3	NA	NA	Stroma-rich	Luminal_infiltrated	p53-like	Mes-like	MC4	Basal	Basal	GSE128702	B
GSM3683223	>65	Male	T4	NA	NA	Ba/Sq	Luminal_papillary	basal	Ba/Sq	MC7	Basal	Basal	GSE128702	B
GSM3683226	>65	Male	T2	NA	NA	Stroma-rich	Luminal_infiltrated	p53-like	Mes-like	MC4	Basal	Differentiated	GSE128702	B
GSM3683229	<=65	Male	T2	NA	NA	LumP	Basal_squamous	p53-like	Sc/NE-like	MC1	Basal	Basal	GSE128702	B
GSM3683230	<=65	Male	T2	NA	NA	Stroma-rich	Luminal_infiltrated	p53-like	Mes-like	MC4	Basal	Basal	GSE128702	B
GSM3683232	>65	Male	T2	NA	NA	Ba/Sq	Luminal_infiltrated	basal	Ba/Sq	MC7	Basal	Basal	GSE128702	B
GSM3683234	>65	Male	T2	NA	NA	LumU	Luminal	p53-like	GU	MC1	Luminal	Differentiated	GSE128702	B
GSM3683236	<=65	Male	T3	NA	NA	Ba/Sq	Basal_squamous	basal	Ba/Sq	MC7	Basal	Basal	GSE128702	B
GSM3683237	<=65	Male	T2	NA	NA	Stroma-rich	Luminal_infiltrated	p53-like	Mes-like	MC4	Basal	Basal	GSE128702	B
GSM3683241	>65	Female	T2	NA	NA	Ba/Sq	Luminal_papillary	basal	Sc/NE-like	MC7	Basal	Basal	GSE128702	B
GSM3683242	>65	Female	T3	NA	NA	Ba/Sq	Basal_squamous	basal	Ba/Sq	MC7	Basal	Basal	GSE128702	B
GSM3683244	<=65	Male	T3	NA	NA	Ba/Sq	Basal_squamous	basal	Ba/Sq	MC7	Basal	Basal	GSE128702	B
GSM3683245	>65	Male	T4	NA	NA	Ba/Sq	Basal_squamous	basal	Ba/Sq-Inf	MC7	Basal	Basal	GSE128702	B
GSM3683249	>65	Male	T4	NA	NA	Ba/Sq	Basal_squamous	luminal	Mes-like	MC7	Basal	Basal	GSE128702	B
GSM3683250	>65	Male	T2	NA	NA	Ba/Sq	Luminal_infiltrated	basal	Ba/Sq-Inf	MC4	Basal	Basal	GSE128702	B
GSM3683251	>65	Male	T2	NA	NA	Ba/Sq	Basal_squamous	basal	Ba/Sq-Inf	MC7	Basal	Differentiated	GSE128702	B
GSM3683252	<=65	Male	T3	NA	NA	Ba/Sq	Basal_squamous	basal	GU-Inf	MC7	Luminal	Basal	GSE128702	B
GSM3683255	<=65	Male	T3	NA	NA	Ba/Sq	Basal_squamous	basal	Mes-like	MC1	Basal	Basal	GSE128702	B
GSM3683257	<=65	Male	T3	NA	NA	Ba/Sq	Luminal_papillary	basal	Ba/Sq	MC7	Basal	Basal	GSE128702	B
GSM3683259	<=65	Female	T2	NA	NA	Ba/Sq	Basal_squamous	basal	Ba/Sq	MC7	Basal	Basal	GSE128702	B
GSM3683261	<=65	Male	T2	NA	NA	Ba/Sq	Basal_squamous	basal	Ba/Sq	MC7	Basal	Differentiated	GSE128702	B
GSM3683262	>65	Female	T2	NA	NA	Stroma-rich	Luminal_infiltrated	p53-like	Mes-like	MC4	Basal	Basal	GSE128702	B
GSM3683265	>65	Male	T2	NA	NA	Ba/Sq	Luminal_infiltrated	basal	Ba/Sq-Inf	MC7	Basal	Basal	GSE128702	B
GSM3683267	<=65	Male	T3	NA	NA	LumP	Luminal_papillary	luminal	UroB	MC1	Luminal	Basal	GSE128702	B
GSM3683268	>65	Male	T3	NA	NA	LumP	Luminal_papillary	luminal	Sc/NE-like	MC1	Luminal	Differentiated	GSE128702	B
GSM3683271	>65	Female	T3	NA	NA	Ba/Sq	Basal_squamous	basal	UroB	MC7	Basal	Basal	GSE128702	B
GSM3683272	>65	Male	T3	NA	NA	LumP	Luminal_papillary	luminal	GU	MC1	Luminal	Differentiated	GSE128702	B
GSM3683276	>65	Female	T4	NA	NA	Ba/Sq	Basal_squamous	basal	Ba/Sq	MC7	Basal	Basal	GSE128702	B
GSM3683279	<=65	Male	T3	NA	NA	Stroma-rich	Luminal_infiltrated	p53-like	Mes-like	MC4	Basal	Basal	GSE128702	B
GSM3683282	>65	Female	T4	NA	NA	LumP	Luminal_papillary	p53-like	Sc/NE-like	MC4	Luminal	Differentiated	GSE128702	B
GSM3683285	<=65	Female	T4	NA	NA	Ba/Sq	Luminal_papillary	basal	Ba/Sq	MC7	Basal	Basal	GSE128702	B
GSM3683288	<=65	Male	T4	NA	NA	Ba/Sq	Basal_squamous	basal	Ba/Sq-Inf	MC7	Basal	Basal	GSE128702	B
GSM3683291	>65	Male	T4	NA	NA	Ba/Sq	Basal_squamous	basal	Ba/Sq	MC7	Basal	Basal	GSE128702	B
GSM3683292	>65	Female	T3	NA	NA	Ba/Sq	Neuronal	luminal	Sc/NE-like	MC3	Basal	Differentiated	GSE128702	B
GSM3683295	>65	Male	T3	NA	NA	Stroma-rich	Luminal_infiltrated	p53-like	Mes-like	MC4	Basal	Basal	GSE128702	B
GSM3683296	>65	Male	T3	NA	NA	Ba/Sq	Basal_squamous	basal	Ba/Sq	MC7	Basal	Basal	GSE128702	B
GSM3683297	>65	Male	T4	NA	NA	LumP	Luminal_papillary	p53-like	GU-Inf	MC1	Luminal	Differentiated	GSE128702	B

## Sheet: Table S3
Supplementary Table 3. Differential gene expression of two necroptosis modules
id	logFC	AveExpr	t	P.Value	adj.P.Val	B
PI3	1.97163	3.15597	18.2163	2.65e-68	1.39e-66	144.596
KRT6B	1.95299	2.57454	23.506	4.55e-107	1.26e-104	233.485
KRT14	1.81213	3.70149	16.8245	3.38e-59	1.16e-57	123.734
S100A8	1.80621	4.47989	17.1995	1.34e-61	5.22e-60	129.238
S100A7	1.72593	2.76629	15.1424	6.59e-49	1.41e-47	100.169
DSG3	1.67002	2.17842	20.1968	4.24e-82	4.33e-80	176.219
KRT5	1.62007	4.98255	13.5911	3.65e-40	5.19e-39	80.1655
MT2A	1.45973	5.36859	24.3423	1.04e-113	4.12e-111	248.717
CXCL10	1.45138	3.83351	17.2791	4.08e-62	1.64e-60	130.418
SERPINB3	1.42984	2.77702	13.7559	4.67e-41	6.98e-40	82.2076
FGFBP1	1.37254	2.60845	16.3342	4.09e-56	1.22e-54	116.672
KRT16	1.2879	4.04477	13.82	2.09e-41	3.18e-40	83.0075
SERPINB4	1.28287	2.30898	14.8504	3.32e-47	6.56e-46	96.2732
S100A9	1.27734	6.59473	11.8138	4.26e-31	3.76e-30	59.4483
CXCL9	1.23251	3.13093	14.5417	1.96e-45	3.53e-44	92.2201
C1QB	1.2233	4.66307	18.8737	8.89e-73	5.77e-71	154.85
MT1X	1.21318	4.19025	22.9016	2.4e-102	5.69e-100	222.654
F3	1.20922	3.91865	20.4906	3.19e-84	3.5e-82	181.09
C1QA	1.20892	4.13616	20.4968	2.87e-84	3.17e-82	181.195
C1QC	1.1799	4.68822	20.179	5.7e-82	5.72e-80	175.925
TMEM45A	1.1622	3.33328	17.0234	1.82e-60	6.69e-59	126.642
TGFBI	1.1605	4.92816	21.2517	8.15e-90	1.12e-87	193.913
MMP9	1.14989	3.28413	17.0002	2.55e-60	9.39e-59	126.303
SLC16A1	1.13379	2.76734	22.3207	7.13e-98	1.35e-95	212.394
MMP12	1.13225	3.38476	13.8544	1.35e-41	2.1e-40	83.4383
PPP1R14C	1.12855	2.39478	17.7103	6.2e-65	2.73e-63	136.875
TNC	1.12475	3.34946	20.1398	1.09e-81	1.08e-79	175.28
CXCL11	1.11966	2.33589	16.7615	8.47e-59	2.87e-57	122.818
CTHRC1	1.11819	3.96509	17.7899	1.85e-65	8.37e-64	138.08
TUBB6	1.11765	4.04996	23.9934	6.36e-111	2.07e-108	242.328
MT1E	1.11502	4.04119	18.3867	1.88e-69	1.02e-67	147.229
EFEMP1	1.1081	3.27164	16.8842	1.41e-59	4.94e-58	124.604
GZMA	1.1019	3.05554	18.8256	1.91e-72	1.21e-70	154.092
FCER1G	1.10021	4.32837	19.9731	1.71e-80	1.6e-78	172.54
CD14	1.09605	3.74862	21.0631	2.03e-88	2.63e-86	190.709
GBP5	1.08156	2.70733	18.3496	3.35e-69	1.8e-67	146.655
SPRR1B	1.0768	2.95731	11.421	3.09e-29	2.47e-28	55.2025
G0S2	1.07674	3.65178	19.3951	2.11e-76	1.6e-74	163.158
CD109	1.07252	2.43728	24.1421	4.15e-112	1.43e-109	245.046
PTHLH	1.06765	2.71252	15.8784	2.61e-53	6.81e-52	110.249
IFI27	1.06724	5.45934	13.2839	1.6e-38	2.1e-37	76.4121
TYROBP	1.06555	4.51388	19.3232	6.74e-76	4.97e-74	162.002
SLPI	1.06333	5.14396	10.8498	1.25e-26	8.75e-26	49.2532
IFITM1	1.06153	5.3551	18.5501	1.46e-70	8.48e-69	149.771
SFRP2	1.06064	3.31778	11.2753	1.46e-28	1.13e-27	53.6593
CXCL1	1.0545	3.33978	14.5715	1.33e-45	2.41e-44	92.6079
CD163	1.04039	3.12002	19.3815	2.63e-76	1.98e-74	162.94
SULF2	1.03012	3.53385	19.2719	1.54e-75	1.13e-73	161.181
SRGN	1.02909	5.01665	18.9728	1.84e-73	1.24e-71	156.418
PSMB9	1.02702	3.90477	18.2737	1.09e-68	5.75e-67	145.481
IGF2BP2	1.02458	3.12948	18.8536	1.22e-72	7.83e-71	154.533
DSC3	1.01213	3.25084	10.6291	1.19e-25	7.92e-25	47.0255
MSN	1.00946	4.70103	25.5229	2.79e-123	1.74e-120	270.678
DSC2	1.00509	3.18067	17.5314	9.29e-64	3.86e-62	134.181
S100A2	0.998931	6.0444	9.64127	1.71e-21	9.15e-21	37.5582
SPHK1	0.994812	2.62413	22.5301	1.77e-99	3.67e-97	216.076
NCF2	0.987846	2.65768	23.1283	4.14e-104	1.06e-101	226.698
ALOX5AP	0.984966	3.39126	18.6317	4.06e-71	2.43e-69	151.046
NNMT	0.984231	3.59847	17.8415	8.42e-66	3.94e-64	138.862
SERPINA1	0.980343	2.97691	15.9658	7.63e-54	2.03e-52	111.471
FCGR2A	0.977027	3.24326	21.9744	3.08e-95	5.36e-93	206.349
VSIG4	0.974906	2.83268	18.9031	5.57e-73	3.66e-71	155.315
SERPINB2	0.972078	2.15403	13.1815	5.55e-38	7.06e-37	75.1772
VSNL1	0.97117	2.06726	18.5298	2.01e-70	1.16e-68	149.455
EMP3	0.966864	3.84842	21.0142	4.68e-88	5.98e-86	189.88
POSTN	0.964817	4.15078	12.5811	6.98e-35	7.54e-34	68.0932
MMP1	0.963081	3.94228	10.3319	2.31e-24	1.44e-23	44.0903
C1S	0.961427	4.6368	15.6539	5.97e-52	1.45e-50	107.135
SERPINB13	0.947456	2.12362	13.379	5e-39	6.77e-38	77.5669
BNC1	0.939819	1.50057	22.0164	1.48e-95	2.65e-93	207.079
ANXA1	0.932633	5.88933	15.3915	2.22e-50	5.08e-49	103.539
CAV1	0.931668	4.58207	17.8281	1.03e-65	4.76e-64	138.659
CLIC4	0.928617	4.36797	22.3345	5.59e-98	1.07e-95	212.635
HLA-DRA	0.926431	6.75205	12.9552	8.45e-37	1.02e-35	72.4748
SULF1	0.9253	3.66575	13.5757	4.42e-40	6.26e-39	79.9761
GZMB	0.922581	2.88428	16.1134	9.49e-55	2.65e-53	113.544
IL32	0.920443	3.67046	17.1482	2.86e-61	1.1e-59	128.48
PDZK1IP1	0.920347	2.68638	12.1989	5.68e-33	5.54e-32	63.7288
AIF1	0.916012	3.74787	19.0665	4.13e-74	2.84e-72	157.905
CCL18	0.914288	2.90041	13.9663	3.28e-42	5.24e-41	84.8453
IGFBP6	0.90915	3.69298	15.899	1.95e-53	5.12e-52	110.536
SPP1	0.907071	4.8834	11.6023	4.34e-30	3.63e-29	57.1465
OSMR	0.906307	3.35735	19.8214	2.06e-79	1.81e-77	170.06
IL7R	0.904721	3.07122	16.3497	3.27e-56	9.84e-55	116.894
MT1G	0.90409	2.79911	18.429	9.72e-70	5.33e-68	147.886
UCHL1	0.901754	2.66291	16.4304	1.03e-56	3.16e-55	118.046
CCL5	0.900307	4.07039	14.0086	1.92e-42	3.1e-41	85.3783
PRRX1	0.897514	2.73194	17.8101	1.36e-65	6.2e-64	138.386
MNDA	0.897431	2.81384	19.9726	1.72e-80	1.6e-78	172.532
FN1	0.897354	5.26675	13.1773	5.84e-38	7.41e-37	75.1263
FAP	0.897127	2.7599	17.6493	1.56e-64	6.78e-63	135.954
TNFAIP6	0.893248	2.45481	19.459	7.52e-77	5.84e-75	164.187
LAMC2	0.892479	4.03518	14.6554	4.4e-46	8.22e-45	93.7052
LAMA3	0.891691	3.11549	15.2733	1.12e-49	2.48e-48	101.936
IFIT1	0.890972	3.34619	14.3728	1.78e-44	3.09e-43	90.0299
SBSN	0.88791	2.11661	11.3618	5.82e-29	4.61e-28	54.5735
S100A10	0.884215	6.47988	15.7968	8.17e-53	2.08e-51	109.113
CYBB	0.884073	2.844	18.6052	6.16e-71	3.65e-69	150.632
COL5A2	0.874008	4.52135	16.5739	1.29e-57	4.17e-56	120.106
GNB4	0.873374	2.71056	26.0065	2.9e-127	2.71e-124	279.817
BCL2A1	0.87025	2.33781	17.759	2.96e-65	1.33e-63	137.611
CXCL13	0.868391	2.59976	11.8289	3.61e-31	3.2e-30	59.6132
CDH3	0.866092	4.18521	13.1405	9.11e-38	1.15e-36	74.6848
IFITM3	0.864702	6.00759	18.1542	6.92e-68	3.57e-66	143.64
IFIT3	0.856383	4.03817	15.1821	3.85e-49	8.37e-48	100.703
DEGS1	0.855738	4.19865	23.0166	3.06e-103	7.55e-101	224.704
FKBP5	0.848508	3.41316	19.2278	3.12e-75	2.24e-73	160.476
CCL20	0.846713	2.5501	11.377	4.94e-29	3.92e-28	54.7355
CPA4	0.845624	1.91004	15.1629	4.99e-49	1.08e-47	100.446
RBP1	0.843947	2.97027	17.6186	2.49e-64	1.05e-62	135.492
GFPT2	0.842342	2.20854	18.1001	1.6e-67	8.01e-66	142.809
PLEK	0.841153	2.99004	17.6253	2.25e-64	9.56e-63	135.593
COL6A2	0.839148	4.80542	14.4514	6.39e-45	1.13e-43	91.047
GNLY	0.838243	2.14807	17.8128	1.3e-65	5.97e-64	138.427
CCL8	0.838198	2.3309	16.5276	2.53e-57	8.05e-56	119.44
ITGB2	0.836079	3.63931	16.6383	5.09e-58	1.66e-56	121.034
IL20RB	0.835809	2.59914	12.797	5.53e-36	6.34e-35	70.609
PLAUR	0.831939	3.69493	20.3326	4.45e-83	4.61e-81	178.465
HLA-DPA1	0.831875	5.15261	13.0939	1.6e-37	1.98e-36	74.1262
LGALS1	0.830107	6.15261	17.2441	6.88e-62	2.75e-60	129.898
HCK	0.829242	2.85447	19.3638	3.5e-76	2.63e-74	162.655
CXCL5	0.826929	1.89825	15.062	1.95e-48	4.07e-47	99.0902
SERPINB1	0.824113	5.00353	18.8881	7.07e-73	4.62e-71	155.078
CLCA2	0.820958	3.7032	7.54231	7.21e-14	2.52e-13	20.2542
KLK6	0.819102	1.68246	13.2582	2.19e-38	2.85e-37	76.1019
LYZ	0.817907	5.15978	10.603	1.55e-25	1.02e-24	46.7648
RHCG	0.817283	2.14604	12.3782	7.31e-34	7.46e-33	65.7626
LAPTM5	0.8144	4.65661	15.3285	5.26e-50	1.19e-48	102.684
MS4A6A	0.810838	3.51702	16.6231	6.35e-58	2.07e-56	120.815
GREM1	0.81068	2.75854	12.0178	4.39e-32	4.06e-31	61.7012
NT5E	0.809309	3.21683	13.7485	5.12e-41	7.61e-40	82.1163
KLK5	0.807469	1.60243	14.2521	8.47e-44	1.43e-42	88.4786
CALML5	0.806383	2.258	9.3037	3.72e-20	1.87e-19	34.5136
CD53	0.804545	3.30543	16.8345	2.92e-59	1.01e-57	123.879
HLA-DQB1	0.802515	3.67682	10.966	3.77e-27	2.71e-26	50.4417
MT1M	0.798864	2.10845	15.7428	1.74e-52	4.38e-51	108.365
DPYD	0.797631	3.15923	16.5508	1.81e-57	5.79e-56	119.774
COL3A1	0.795376	6.47643	12.0621	2.67e-32	2.5e-31	62.1951
ANXA5	0.793045	5.79049	19.1365	1.35e-74	9.47e-73	159.019
IFI6	0.791167	5.95948	11.1157	7.9e-28	5.87e-27	51.9894
IFI16	0.791008	5.30771	14.7528	1.21e-46	2.32e-45	94.9848
AIM2	0.786885	3.69498	10.433	8.48e-25	5.41e-24	45.0806
CDKN3	0.786855	3.59265	17.8337	9.49e-66	4.39e-64	138.743
SIRPA	0.785095	3.06962	21.5039	1.07e-91	1.67e-89	198.225
MMP3	0.7846	2.58501	11.6594	2.33e-30	1.97e-29	57.764
TFPI2	0.784185	2.52226	11.8123	4.33e-31	3.82e-30	59.4319
C3AR1	0.781149	2.52965	18.5707	1.06e-70	6.22e-69	150.093
PRF1	0.781054	2.3773	18.1926	3.83e-68	2e-66	144.23
LOX	0.78105	2.69184	18.4758	4.68e-70	2.64e-68	148.613
C1R	0.779257	4.61399	15.8339	4.87e-53	1.26e-51	109.629
SOX9	0.777198	2.91113	13.2301	3.08e-38	3.97e-37	75.762
GLIPR1	0.775827	3.09378	19.7289	9.35e-79	7.87e-77	168.554
CPVL	0.775056	3.2974	14.7609	1.09e-46	2.09e-45	95.0911
MPP1	0.773394	2.85399	21.2263	1.26e-89	1.68e-87	193.48
CLEC2B	0.77236	3.59741	13.1946	4.73e-38	6.05e-37	75.3349
NKG7	0.770763	2.77205	14.761	1.09e-46	2.09e-45	95.092
CDK6	0.770496	2.76579	18.1039	1.5e-67	7.58e-66	142.868
GJB2	0.768079	5.04923	9.61897	2.1e-21	1.12e-20	37.3539
HLA-DQA1	0.766413	3.77412	10.9016	7.34e-27	5.19e-26	49.7817
SRPX	0.765911	2.97655	12.9323	1.11e-36	1.32e-35	72.2033
FGL2	0.765833	3.41991	14.4893	3.9e-45	6.95e-44	91.538
GAS1	0.764378	2.27398	15.2127	2.54e-49	5.61e-48	101.116
PTGS1	0.763991	2.6696	14.9152	1.4e-47	2.79e-46	97.1323
COL6A1	0.761337	4.49401	14.7837	8.06e-47	1.56e-45	95.3921
ADAM19	0.758184	2.66131	18.2933	8.03e-69	4.26e-67	145.783
ANXA3	0.753421	3.10064	11.3285	8.31e-29	6.51e-28	54.2208
CHI3L1	0.753152	2.74443	12.0315	3.76e-32	3.5e-31	61.8537
DSE	0.752806	3.02953	24.0517	2.18e-111	7.31e-109	243.392
PRNP	0.752761	5.50435	16.8716	1.69e-59	5.9e-58	124.421
GBP1	0.752247	4.36736	14.7326	1.59e-46	3.03e-45	94.7184
TAP1	0.750624	5.10355	15.5391	2.92e-51	6.91e-50	105.556
CD274	0.749991	2.22137	16.3773	2.2e-56	6.69e-55	117.287
CD44	0.748009	5.56658	13.9782	2.82e-42	4.52e-41	84.9953
CDC25B	0.746681	4.02255	19.1165	1.86e-74	1.3e-72	158.701
PLA2G7	0.746476	2.9647	16.1478	5.83e-55	1.64e-53	114.03
APOE	0.745859	4.81771	11.6967	1.55e-30	1.32e-29	58.1694
CCL2	0.74424	3.83431	12.7345	1.16e-35	1.3e-34	69.8771
LY96	0.743279	3.36538	16.0754	1.63e-54	4.47e-53	113.008
SAMSN1	0.743196	2.57385	18.0611	2.91e-67	1.44e-65	142.211
KLK10	0.741505	1.62666	14.9465	9.21e-48	1.85e-46	97.5486
AXL	0.736643	3.1258	17.2747	4.36e-62	1.75e-60	130.352
HAVCR2	0.734726	2.76991	19.5238	2.63e-77	2.1e-75	165.231
RNASE6	0.733751	3.00818	16.0259	3.27e-54	8.89e-53	112.313
HLA-F	0.732219	4.74414	13.6516	1.72e-40	2.49e-39	80.9129
OXCT1	0.730277	3.23005	15.0173	3.56e-48	7.32e-47	98.4926
CCL13	0.728254	2.64448	13.5352	7.31e-40	1.02e-38	79.4769
PLAU	0.728089	4.75566	12.982	6.13e-37	7.42e-36	72.7924
TM4SF1	0.727658	5.00928	12.1511	9.77e-33	9.38e-32	63.191
RSAD2	0.726523	3.08817	12.7129	1.49e-35	1.67e-34	69.6252
DCBLD2	0.725026	3.44083	16.1879	3.3e-55	9.35e-54	114.596
HLA-DPB1	0.723544	4.34242	12.7364	1.13e-35	1.27e-34	69.8992
UBE2E2	0.722971	3.19217	15.4077	1.78e-50	4.08e-49	103.76
SERPINE2	0.721947	3.15345	13.7013	9.25e-41	1.36e-39	81.5288
CD52	0.721484	3.69556	11.7871	5.72e-31	4.99e-30	59.1555
INHBA	0.718492	2.78211	14.44	7.42e-45	1.31e-43	90.8986
ITGA5	0.718031	4.13827	16.5641	1.49e-57	4.79e-56	119.964
COL1A2	0.71803	6.40202	11.2395	2.14e-28	1.64e-27	53.2838
CDCA7L	0.717513	2.88871	13.8744	1.05e-41	1.63e-40	83.6898
AKR1B10	0.716762	2.9025	7.47273	1.21e-13	4.17e-13	19.7481
CTSC	0.715701	4.91166	17.2099	1.14e-61	4.51e-60	129.391
SERPINA3	0.713666	1.9354	13.8355	1.72e-41	2.62e-40	83.2015
OGFRL1	0.713399	2.94425	20.8003	1.75e-86	2.12e-84	186.273
CCDC80	0.713267	3.25762	12.9845	5.95e-37	7.21e-36	72.8229
PTPRZ1	0.713189	1.50085	15.0994	1.18e-48	2.49e-47	99.5926
VIM	0.713076	5.81193	16.0968	1.2e-54	3.35e-53	113.311
CSF1R	0.712762	3.38564	15.4633	8.3e-51	1.92e-49	104.519
TREM1	0.711818	2.1716	16.1819	3.59e-55	1.02e-53	114.512
ANXA6	0.711561	3.72752	17.1122	4.88e-61	1.85e-59	127.948
SLAMF8	0.711039	2.61817	16.3135	5.49e-56	1.63e-54	116.379
EPSTI1	0.710868	3.94017	12.674	2.35e-35	2.6e-34	69.172
GZMH	0.710315	2.22971	14.6195	7.07e-46	1.31e-44	93.2343
PIK3AP1	0.709702	2.21079	19.4932	4.33e-77	3.4e-75	164.737
PTPRC	0.708903	3.14649	14.7843	8e-47	1.55e-45	95.3993
MYO1B	0.708391	4.07223	19.4815	5.22e-77	4.08e-75	164.549
IL1R2	0.706592	2.10855	17.3804	8.98e-63	3.65e-61	131.924
CDA	0.705981	2.56708	14.9512	8.65e-48	1.74e-46	97.6114
COL5A1	0.705844	4.09386	12.2546	3.01e-33	2.98e-32	64.3581
CHST11	0.705452	2.49773	17.6858	9e-65	3.93e-63	136.505
BCAT1	0.704406	2.81533	14.3526	2.31e-44	4e-43	89.769
CASP14	0.703594	2.29078	8.60133	1.66e-17	7.18e-17	28.4971
RGS1	0.7019	3.73572	12.4862	2.1e-34	2.22e-33	66.9994
CALD1	0.701818	4.85645	14.9312	1.13e-47	2.26e-46	97.3462
COL17A1	0.699485	3.63523	8.75477	4.53e-18	2.02e-17	29.7745
SOD2	0.699321	5.37443	17.6089	2.88e-64	1.21e-62	135.346
SLC7A7	0.698798	2.63659	16.964	4.35e-60	1.58e-58	125.772
MS4A4A	0.698765	2.42891	16.2538	1.29e-55	3.71e-54	115.53
ICAM1	0.697199	3.21261	14.1627	2.68e-43	4.47e-42	87.3346
HMGA2	0.697006	1.5737	17.1606	2.38e-61	9.17e-60	128.663
IFI44L	0.696759	3.75881	9.45317	9.62e-21	4.97e-20	35.8495
CXCL2	0.69568	2.55335	13.7299	6.47e-41	9.57e-40	81.8846
CD2	0.695644	3.06255	12.6895	1.96e-35	2.18e-34	69.3522
GPR68	0.695598	2.34073	18.0423	3.89e-67	1.89e-65	141.923
MYC	0.695482	4.66455	13.6185	2.6e-40	3.73e-39	80.5037
LRIG1	0.691235	2.3368	16.9016	1.09e-59	3.85e-58	124.859
IFIT2	0.689848	3.13184	14.8539	3.17e-47	6.27e-46	96.32
PCOLCE2	0.687787	2.01985	14.4358	7.83e-45	1.38e-43	90.8442
HLA-DMB	0.686946	3.91853	13.8842	9.29e-42	1.45e-40	83.8121
HERC5	0.686126	3.01121	15.0801	1.53e-48	3.2e-47	99.3335
FOXD1	0.684935	1.64958	15.1715	4.44e-49	9.59e-48	100.562
MAGEA4	0.683448	1.87085	8.91352	1.16e-18	5.34e-18	31.1179
FLNA	0.682235	5.25583	14.2826	5.71e-44	9.71e-43	88.8699
BIN1	0.679277	2.86794	17.1722	2e-61	7.78e-60	128.835
ME1	0.679059	3.01149	16.6892	2.43e-58	8.02e-57	121.771
PTTG1	0.678621	4.42817	18.1185	1.2e-67	6.15e-66	143.091
CD86	0.678145	2.49835	18.52	2.34e-70	1.34e-68	149.303
RAB31	0.67701	4.78171	16.2441	1.48e-55	4.25e-54	115.392
LCP1	0.675978	4.98596	12.1497	9.93e-33	9.52e-32	63.1753
TAP2	0.675941	3.35353	19.8219	2.04e-79	1.8e-77	170.069
SERPINB7	0.675371	1.57432	13.9659	3.3e-42	5.27e-41	84.8392
GBP6	0.674478	2.03272	12.8484	3.01e-36	3.51e-35	71.2131
SAMD9	0.674004	3.93186	12.7078	1.58e-35	1.77e-34	69.5655
PDCD1LG2	0.673525	1.94616	17.8407	8.52e-66	3.97e-64	138.85
ARNTL2	0.673415	3.20433	17.0264	1.74e-60	6.44e-59	126.686
IER3	0.673351	4.97244	14.4898	3.87e-45	6.91e-44	91.5449
HPSE	0.671045	1.89587	20.4621	5.13e-84	5.57e-82	180.617
MYEOV	0.670442	2.51827	9.67092	1.3e-21	7e-21	37.8302
HES2	0.670264	2.17339	11.7594	7.76e-31	6.74e-30	58.8532
TNFSF13B	0.670159	2.66421	15.1797	3.98e-49	8.62e-48	100.672
RGS2	0.669494	4.21093	12.922	1.26e-36	1.5e-35	72.0812
IRF8	0.669316	2.87569	14.4389	7.52e-45	1.33e-43	90.8845
ISG20	0.668403	3.20332	16.2933	7.33e-56	2.15e-54	116.092
ADAMDEC1	0.668351	2.35365	11.7924	5.4e-31	4.72e-30	59.213
TUBA1A	0.667853	5.40542	15.1881	3.55e-49	7.77e-48	100.784
IL15RA	0.66669	2.77972	16.8417	2.63e-59	9.09e-58	123.984
HAPLN3	0.666441	2.599	16.9013	1.1e-59	3.86e-58	124.854
CFB	0.662482	3.19544	11.5859	5.19e-30	4.32e-29	56.9702
TNNT1	0.66097	2.08637	12.0307	3.8e-32	3.52e-31	61.8454
TXNRD1	0.658894	4.13103	17.347	1.48e-62	6e-61	131.426
PLOD2	0.658568	4.35314	13.4216	2.96e-39	4.03e-38	78.0864
C1orf162	0.657739	2.94591	16.5185	2.89e-57	9.1e-56	119.309
C5AR1	0.657678	2.49136	15.9874	5.64e-54	1.51e-52	111.772
S100A12	0.655795	2.29333	9.38747	1.75e-20	8.93e-20	35.2599
IL6	0.655107	2.28637	12.184	6.73e-33	6.53e-32	63.5615
MRC1	0.654571	2.25951	14.8802	2.23e-47	4.44e-46	96.6683
IMPA2	0.653205	3.58306	15.0604	1.99e-48	4.15e-47	99.0697
GABRP	0.6513	1.85052	9.55125	3.92e-21	2.06e-20	36.7367
IFITM2	0.649644	5.20886	14.1451	3.36e-43	5.58e-42	87.1109
CD38	0.64917	2.11143	14.6936	2.66e-46	5.02e-45	94.206
IFI44	0.646817	4.48421	10.576	2.03e-25	1.33e-24	46.4963
SLC2A3	0.64671	3.86079	13.5983	3.34e-40	4.75e-39	80.255
HLA-B	0.646657	7.52345	12.834	3.57e-36	4.14e-35	71.0434
STOM	0.646417	5.01395	16.4422	8.67e-57	2.67e-55	118.215
L1CAM	0.646383	1.67571	13.8141	2.25e-41	3.42e-40	82.9341
STAT1	0.64497	5.76329	14.4205	9.56e-45	1.68e-43	90.646
SACS	0.644516	2.12394	19.9343	3.23e-80	2.93e-78	171.905
TNFRSF12A	0.644321	4.49813	13.2921	1.45e-38	1.91e-37	76.5113
CYBRD1	0.64411	3.7948	13.0016	4.85e-37	5.91e-36	73.026
COPZ2	0.644071	2.80635	16.8908	1.28e-59	4.49e-58	124.701
MTHFD2	0.64348	3.95121	18.7747	4.26e-72	2.64e-70	153.291
BARX2	0.643058	2.12305	11.687	1.72e-30	1.46e-29	58.0638
ISLR	0.643036	3.16782	9.98724	6.55e-23	3.76e-22	40.78
OLFML2B	0.643032	3.3369	13.2789	1.7e-38	2.23e-37	76.3514
COL6A3	0.643019	5.068	10.8222	1.66e-26	1.16e-25	48.9725
CD48	0.642851	2.69882	13.2959	1.38e-38	1.82e-37	76.5573
NETO2	0.64126	3.00646	13.8378	1.67e-41	2.55e-40	83.2306
TIMP2	0.640807	4.54991	12.7647	8.1e-36	9.18e-35	70.2302
CD3D	0.640658	3.33511	11.9504	9.33e-32	8.51e-31	60.9533
ANLN	0.640003	4.12667	12.8018	5.23e-36	6e-35	70.6657
SNAI2	0.639562	4.39038	12.1537	9.48e-33	9.12e-32	63.2212
MSR1	0.639504	2.55763	16.8198	3.61e-59	1.23e-57	123.666
TWIST1	0.639419	2.69795	12.9104	1.44e-36	1.71e-35	71.9438
LST1	0.639248	2.82906	16.7258	1.43e-58	4.77e-57	122.301
ANXA2	0.638741	6.02287	18.6901	1.62e-71	9.79e-70	151.961
SLC43A3	0.638339	2.83905	19.6233	5.23e-78	4.29e-76	166.841
TGM2	0.637212	3.92484	11.541	8.45e-30	6.96e-29	56.4863
DSP	0.636907	5.17004	10.3455	2.02e-24	1.26e-23	44.2235
SLA	0.636833	2.53202	16.1216	8.45e-55	2.37e-53	113.659
SLFN11	0.635904	2.93089	13.6138	2.75e-40	3.95e-39	80.4455
PDPN	0.634723	3.46606	13.3906	4.34e-39	5.89e-38	77.7074
TUBB2B	0.634547	2.22851	11.2309	2.34e-28	1.79e-27	53.1932
CD82	0.633952	3.87045	14.9008	1.7e-47	3.38e-46	96.9411
TEAD4	0.633771	2.72208	19.0991	2.46e-74	1.7e-72	158.423
KLK8	0.633211	1.46346	13.438	2.42e-39	3.31e-38	78.2863
FPR1	0.632958	2.2053	16.0629	1.94e-54	5.31e-53	112.833
TRIM22	0.63229	4.55253	11.3177	9.32e-29	7.28e-28	54.1075
CTSK	0.632213	4.48473	11.5129	1.14e-29	9.35e-29	56.1854
DPP4	0.631649	2.1594	15.3451	4.19e-50	9.48e-49	102.909
SLCO2B1	0.631527	2.90866	15.7045	2.96e-52	7.31e-51	107.835
OLFML3	0.631415	3.37409	11.8219	3.89e-31	3.44e-30	59.5372
ZBED2	0.631303	1.75717	12.9604	7.93e-37	9.56e-36	72.5368
SERPINB9	0.630188	2.83716	16.5035	3.58e-57	1.12e-55	119.093
FKBP10	0.629994	3.57449	12.944	9.65e-37	1.16e-35	72.3419
EVI2A	0.629856	2.66757	13.3266	9.5e-39	1.26e-37	76.9298
ARSJ	0.629134	1.78979	19.5493	1.74e-77	1.4e-75	165.643
ELOVL4	0.628737	2.20716	16.6156	7.08e-58	2.3e-56	120.707
FAS	0.628415	3.15926	16.5958	9.43e-58	3.05e-56	120.421
MMP11	0.627639	3.35556	9.94751	9.58e-23	5.45e-22	40.4047
KLHL5	0.626819	3.432	19.6016	7.45e-78	6.08e-76	166.488
MMP10	0.626738	2.85261	7.05141	2.5e-12	7.91e-12	16.778
NMU	0.625894	2.43604	10.6066	1.49e-25	9.89e-25	46.8007
F13A1	0.62511	3.20351	11.271	1.53e-28	1.18e-27	53.6144
GIMAP4	0.62456	4.01078	15.3587	3.48e-50	7.92e-49	103.093
NRP2	0.624487	2.7395	16.8573	2.09e-59	7.27e-58	124.212
LILRB2	0.623897	2.1235	17.8395	8.68e-66	4.03e-64	138.831
STX2	0.623787	2.46243	20.9906	6.98e-88	8.84e-86	189.482
RRAD	0.62281	2.27153	12.4238	4.33e-34	4.49e-33	66.2837
CD209	0.622389	2.25344	15.6099	1.1e-51	2.64e-50	106.529
MARCO	0.622365	1.99308	12.441	3.55e-34	3.71e-33	66.48
RUNX3	0.6219	2.42323	17.029	1.67e-60	6.23e-59	126.725
STARD4	0.621765	2.51071	17.5593	6.1e-64	2.55e-62	134.6
SLCO1B3	0.620784	1.43397	12.5943	5.98e-35	6.47e-34	68.2467
COL1A1	0.6188	6.03795	9.67518	1.25e-21	6.73e-21	37.8693
MSLN	0.618317	2.09975	10.3281	2.39e-24	1.49e-23	44.0539
IL2RA	0.618021	2.30822	15.9125	1.62e-53	4.26e-52	110.724
PDLIM4	0.617987	2.49184	13.7072	8.59e-41	1.26e-39	81.6023
DCN	0.617769	4.98567	9.60256	2.44e-21	1.3e-20	37.204
LDHA	0.616552	6.72023	17.343	1.57e-62	6.35e-61	131.367
FBN1	0.616414	2.95906	12.7412	1.07e-35	1.2e-34	69.9558
B2M	0.615736	8.47855	14.3744	1.74e-44	3.02e-43	90.0512
LILRB4	0.615705	2.29341	15.8546	3.64e-53	9.45e-52	109.917
TLR2	0.615101	2.72691	15.5639	2.08e-51	4.94e-50	105.897
CAV2	0.614144	4.01709	14.6693	3.66e-46	6.87e-45	93.8875
ROR2	0.613791	2.19262	14.4359	7.83e-45	1.38e-43	90.8452
CSTA	0.613395	4.76414	8.97863	6.6e-19	3.08e-18	31.6753
SIGLEC1	0.61281	2.10476	17.6095	2.85e-64	1.21e-62	135.355
SNX10	0.612791	3.24795	15.3559	3.62e-50	8.21e-49	103.056
CALML3	0.610843	2.72238	6.35625	2.6e-10	7.25e-10	12.2356
KLK7	0.60833	1.57047	12.7004	1.73e-35	1.92e-34	69.4784
IL2RG	0.606733	3.05132	12.0709	2.42e-32	2.27e-31	62.293
KRT1	0.606038	1.77058	9.14175	1.58e-19	7.66e-19	33.0881
CST7	0.605698	2.58171	13.9018	7.43e-42	1.16e-40	84.0333
LAP3	0.60563	4.99206	17.9944	8.11e-67	3.91e-65	141.191
CD300A	0.605612	2.23941	18.0111	6.27e-67	3.03e-65	141.447
ALDH1A1	0.605324	3.17353	8.52921	3.02e-17	1.29e-16	27.904
TGM1	0.605266	2.04734	12.3192	1.44e-33	1.45e-32	65.0907
IL10RA	0.604998	2.67246	13.8533	1.37e-41	2.12e-40	83.4252
RCN3	0.604989	3.52761	13.5103	9.93e-40	1.37e-38	79.1718
GCNT1	0.604874	2.40305	15.1793	4e-49	8.66e-48	100.666
TLR1	0.602236	2.10228	16.8254	3.33e-59	1.15e-57	123.748
SLC15A3	0.602074	3.16603	14.793	7.13e-47	1.39e-45	95.514
GPC6	0.601887	2.48526	14.247	9.05e-44	1.52e-42	88.4127
SGTB	0.600664	2.16171	18.1543	6.91e-68	3.57e-66	143.642
NOD2	0.600313	1.86483	18.1461	7.84e-68	4.03e-66	143.516
AEBP1	0.600065	4.39134	9.05451	3.4e-19	1.62e-18	32.3296
PMAIP1	0.59991	3.41426	13.7095	8.35e-41	1.23e-39	81.6308
LCP2	0.598977	2.97649	16.2915	7.52e-56	2.21e-54	116.065
MFAP5	0.598387	2.34301	10.0329	4.23e-23	2.46e-22	41.2125
NCKAP1L	0.598356	2.8025	15.0999	1.17e-48	2.48e-47	99.5981
MFAP2	0.598255	3.55836	11.1466	5.71e-28	4.27e-27	52.3108
CLEC4A	0.597981	2.34692	17.979	1.03e-66	4.93e-65	140.956
PTX3	0.597493	1.93788	12.0276	3.93e-32	3.64e-31	61.8102
CD8A	0.597402	2.37068	12.8303	3.73e-36	4.32e-35	70.9997
KATNAL1	0.597117	2.25208	21.2767	5.31e-90	7.54e-88	194.339
FAM20A	0.597081	2.12358	16.2789	9e-56	2.62e-54	115.887
NRP1	0.596624	3.8131	16.5215	2.76e-57	8.73e-56	119.352
NR3C1	0.596159	3.42138	16.2172	2.17e-55	6.2e-54	115.011
ACP5	0.596102	3.45453	13.4298	2.68e-39	3.65e-38	78.1865
CRYAB	0.596045	3.11607	11.5139	1.13e-29	9.26e-29	56.196
OAT	0.59595	4.16214	10.9784	3.32e-27	2.4e-26	50.569
KITLG	0.595814	2.89115	15.5731	1.83e-51	4.35e-50	106.024
HTRA3	0.594544	2.50895	12.723	1.32e-35	1.48e-34	69.7428
CLEC7A	0.593632	2.64044	13.9383	4.69e-42	7.41e-41	84.4918
S100A7A	0.593613	1.55947	10.6736	7.57e-26	5.1e-25	47.4718
HK3	0.593364	1.96425	15.9014	1.89e-53	4.96e-52	110.57
COL7A1	0.592342	4.14621	10.4654	6.14e-25	3.95e-24	45.4003
SPI1	0.591331	2.67067	13.1812	5.57e-38	7.08e-37	75.1737
TUBA4A	0.591293	4.48239	12.501	1.77e-34	1.88e-33	67.1693
CORO1C	0.59083	4.70782	19.4113	1.63e-76	1.24e-74	163.418
FAM83A	0.590533	3.33141	7.48792	1.08e-13	3.74e-13	19.8582
MMP13	0.590357	2.55599	7.56538	6.07e-14	2.13e-13	20.423
CTSB	0.590308	6.56293	16.5162	2.98e-57	9.38e-56	119.276
FMNL2	0.590276	3.00225	16.7078	1.85e-58	6.16e-57	122.039
FAM126A	0.590234	2.60779	21.3904	7.58e-91	1.14e-88	196.279
HSPA4L	0.589548	2.4288	14.5927	1e-45	1.85e-44	92.885
TGFB3	0.589395	2.99649	14.5562	1.62e-45	2.93e-44	92.4082
LUM	0.587563	5.83315	8.46638	5.09e-17	2.14e-16	27.391
TRIM47	0.586787	3.3779	15.678	4.28e-52	1.05e-50	107.468
DPYSL3	0.586777	3.79615	10.7099	5.24e-26	3.55e-25	47.8364
LY6E	0.586481	5.53831	10.8235	1.64e-26	1.14e-25	48.9853
KLHDC7B	0.586103	2.84185	7.74785	1.53e-14	5.59e-14	21.775
MAF	0.585738	3.04158	16.0745	1.65e-54	4.52e-53	112.996
PRTFDC1	0.585507	2.6272	12.3384	1.16e-33	1.17e-32	65.3094
DPYSL2	0.584941	4.11665	15.5225	3.67e-51	8.61e-50	105.329
ADAMTS2	0.584873	2.69249	13.7525	4.87e-41	7.26e-40	82.1662
SERPING1	0.584249	4.53962	10.0633	3.16e-23	1.85e-22	41.5017
RGS20	0.583895	1.60855	18.4433	7.77e-70	4.31e-68	148.109
CD74	0.583561	6.74097	9.78547	4.44e-22	2.45e-21	38.8886
NLRC5	0.582859	3.11881	13.1138	1.26e-37	1.57e-36	74.3645
COL15A1	0.58222	3.87279	12.2912	1.98e-33	1.98e-32	64.7724
BIRC5	0.582115	3.6072	13.9849	2.59e-42	4.17e-41	85.0791
NXN	0.581729	3.71119	13.185	5.32e-38	6.79e-37	75.2186
AOAH	0.581631	2.30775	15.0955	1.24e-48	2.61e-47	99.5403
EREG	0.581285	1.88348	10.6445	1.02e-25	6.81e-25	47.1794
BLVRA	0.580492	4.18252	17.7125	6e-65	2.65e-63	136.908
SLC39A8	0.580443	2.82774	17.6407	1.78e-64	7.67e-63	135.825
FAM83D	0.580437	3.78849	13.3769	5.13e-39	6.93e-38	77.5413
SLC38A5	0.580038	2.64741	10.612	1.41e-25	9.39e-25	46.8548
BIRC3	0.579166	3.37424	11.1838	3.86e-28	2.92e-27	52.6995
TNFAIP3	0.579088	3.82307	12.147	1.02e-32	9.79e-32	63.1458
CEP55	0.578308	3.8317	13.2561	2.24e-38	2.91e-37	76.0766
VEGFC	0.577904	3.06187	14.2756	6.26e-44	1.06e-42	88.7795
HCST	0.57759	2.90336	14.3501	2.38e-44	4.12e-43	89.738
AREG	0.577535	2.49534	10.1757	1.06e-23	6.41e-23	42.5778
PAPSS2	0.57741	2.87971	16.0059	4.34e-54	1.17e-52	112.033
CPNE8	0.576507	2.54357	14.7062	2.25e-46	4.27e-45	94.371
SAMHD1	0.576269	4.06367	15.1974	3.13e-49	6.87e-48	100.91
CASP1	0.57608	3.6091	12.1287	1.26e-32	1.2e-31	62.9404
ITGAM	0.575299	2.25436	14.4756	4.66e-45	8.3e-44	91.3598
ACTN1	0.575088	5.14239	15.7066	2.87e-52	7.14e-51	107.864
ADCY7	0.574879	2.19826	19.4295	1.21e-76	9.31e-75	163.71
TPD52L1	0.574324	3.39736	13.3778	5.08e-39	6.86e-38	77.5518
MSRB3	0.573752	2.75219	12.8723	2.27e-36	2.66e-35	71.4949
IFIH1	0.573446	3.40211	14.9225	1.27e-47	2.53e-46	97.2294
MT1H	0.573112	2.1979	13.5994	3.29e-40	4.7e-39	80.2681
LAMP2	0.572856	5.11104	18.3312	4.46e-69	2.37e-67	146.37
PDGFC	0.57212	2.86752	13.8443	1.54e-41	2.36e-40	83.312
CXCL12	0.570611	2.84239	10.4954	4.55e-25	2.95e-24	45.6966
NUPR1	0.570606	4.13078	9.51037	5.7e-21	2.98e-20	36.3658
FSCN1	0.570499	5.1464	12.3031	1.73e-33	1.73e-32	64.9078
SERPINE1	0.57018	4.68594	8.89482	1.36e-18	6.25e-18	30.9585
TEAD2	0.570178	3.27358	11.5805	5.5e-30	4.57e-29	56.9118
SAMD9L	0.569928	3.3347	11.2137	2.81e-28	2.14e-27	53.0125
EMILIN1	0.566441	3.26705	10.8349	1.46e-26	1.02e-25	49.1009
S100A3	0.566325	2.83726	10.6206	1.29e-25	8.61e-25	46.9408
DOK2	0.565855	2.31661	15.0591	2.03e-48	4.21e-47	99.0518
GPR34	0.565593	2.25159	14.5876	1.08e-45	1.98e-44	92.8176
SCEL	0.565341	1.7939	10.7044	5.54e-26	3.75e-25	47.7809
EVI2B	0.56533	2.94168	11.5234	1.02e-29	8.38e-29	56.2974
TMEM158	0.564937	3.28588	11.7265	1.12e-30	9.59e-30	58.4939
HS3ST3A1	0.564617	1.68695	16.3265	4.56e-56	1.35e-54	116.563
PLEKHO1	0.564511	3.67846	16.1411	6.41e-55	1.8e-53	113.934
MELK	0.563976	3.60188	12.6745	2.34e-35	2.59e-34	69.177
VCAN	0.562968	4.3644	8.80152	3.04e-18	1.37e-17	30.1678
SECTM1	0.562953	2.58372	11.412	3.4e-29	2.72e-28	55.1068
SIGLEC10	0.562932	2.17946	14.5867	1.09e-45	2e-44	92.806
HAS2	0.562754	2.4785	10.906	7.02e-27	4.97e-26	49.8265
MPP6	0.562333	2.73207	13.4503	2.08e-39	2.86e-38	78.437
GZMK	0.562253	2.12265	11.2829	1.35e-28	1.04e-27	53.7399
NEK6	0.561614	3.23786	16.0903	1.32e-54	3.65e-53	113.218
UBE2L6	0.561145	4.91089	13.7826	3.34e-41	5.04e-40	82.5405
IL1RAP	0.55995	2.98026	15.2827	9.82e-50	2.2e-48	102.062
BATF2	0.558822	2.39591	12.0573	2.82e-32	2.63e-31	62.1417
CPXM1	0.558781	2.74312	11.2225	2.56e-28	1.95e-27	53.1048
S100A16	0.558334	5.68239	11.763	7.47e-31	6.49e-30	58.8917
DHRS9	0.557318	1.83708	11.1374	6.29e-28	4.7e-27	52.215
MSC	0.556769	2.42803	12.6395	3.53e-35	3.86e-34	68.7708
ARL4C	0.55675	3.43455	14.8117	5.56e-47	1.09e-45	95.7618
DEPDC7	0.556491	1.86872	15.1016	1.14e-48	2.42e-47	99.6217
SELPLG	0.556479	2.70557	13.094	1.6e-37	1.98e-36	74.1277
MAFB	0.556478	3.48563	12.1769	7.29e-33	7.07e-32	63.4814
CDC20	0.555358	4.40965	11.8877	1.88e-31	1.68e-30	60.2609
EMP1	0.555003	4.30207	12.9466	9.36e-37	1.12e-35	72.3729
ARHGAP9	0.55434	2.64881	13.8024	2.61e-41	3.95e-40	82.7878
ADA	0.554089	2.84312	14.1496	3.17e-43	5.28e-42	87.1683
DPT	0.552995	2.29726	9.27236	4.93e-20	2.46e-19	34.236
IGSF6	0.552955	2.54013	14.8304	4.33e-47	8.53e-46	96.0091
ALDH2	0.552814	3.5463	10.9757	3.41e-27	2.46e-26	50.5417
LAIR1	0.55268	2.86614	15.5927	1.39e-51	3.34e-50	106.293
LY86	0.552238	2.58921	14.3919	1.39e-44	2.42e-43	90.2761
GEM	0.552004	3.03109	11.1771	4.14e-28	3.12e-27	52.6296
CORO1A	0.55193	3.48869	12.7482	9.85e-36	1.11e-34	70.0371
PKP1	0.550923	3.27016	8.14891	6.71e-16	2.66e-15	24.8526
FAM20C	0.550818	2.69071	13.6883	1.09e-40	1.59e-39	81.3681
ECM1	0.55076	3.31836	13.7524	4.88e-41	7.26e-40	82.1647
SLC7A5	0.550432	4.30465	11.4868	1.52e-29	1.23e-28	55.905
FOLR2	0.549493	2.75431	12.6977	1.78e-35	1.98e-34	69.4471
LAG3	0.549457	2.10715	12.772	7.44e-36	8.45e-35	70.3157
APCDD1L	0.548654	1.90045	14.8255	4.63e-47	9.09e-46	95.9442
PIK3CD	0.548638	2.52848	17.6391	1.83e-64	7.84e-63	135.801
NCAPG	0.547487	3.77624	13.0063	4.58e-37	5.61e-36	73.0813
PDLIM3	0.547019	2.94119	10.4606	6.44e-25	4.14e-24	45.3524
KCTD12	0.546926	3.79917	13.7745	3.7e-41	5.56e-40	82.4398
FSTL3	0.546194	3.10094	11.8052	4.68e-31	4.11e-30	59.3538
SLC39A14	0.546081	3.24647	18.0471	3.61e-67	1.76e-65	141.997
COL16A1	0.54553	3.5704	10.9356	5.17e-27	3.68e-26	50.13
VCAM1	0.545429	3.37	11.136	6.38e-28	4.77e-27	52.201
CCR1	0.544202	2.49444	13.287	1.54e-38	2.03e-37	76.4496
FLNC	0.543886	2.70882	9.91519	1.3e-22	7.36e-22	40.1005
CYP26B1	0.543392	1.80887	14.596	9.63e-46	1.78e-44	92.9272
GPR176	0.541775	2.27216	16.9498	5.37e-60	1.93e-58	125.563
COL10A1	0.540494	2.39476	7.97411	2.67e-15	1.02e-14	23.4934
PDE4B	0.538819	2.24705	16.5236	2.68e-57	8.49e-56	119.382
MAP1B	0.538066	2.83463	12.8612	2.59e-36	3.02e-35	71.3638
PTMS	0.537738	5.64016	14.7028	2.36e-46	4.46e-45	94.3267
PDGFRB	0.537534	4.25343	12.1679	8.08e-33	7.81e-32	63.3802
ADORA2B	0.537477	2.63753	11.48	1.63e-29	1.33e-28	55.8328
SOCS3	0.536812	3.88073	12.3159	1.5e-33	1.5e-32	65.053
SPRR2G	0.536418	1.58048	11.1038	8.96e-28	6.64e-27	51.8655
STK17A	0.535932	3.56326	18.0852	2.01e-67	1e-65	142.582
HOXD11	0.535673	1.66142	13.7741	3.72e-41	5.58e-40	82.4349
TMCC3	0.533786	2.32826	15.541	2.85e-51	6.74e-50	105.583
IL27RA	0.533188	2.6202	15.1922	3.36e-49	7.35e-48	100.84
PARVB	0.532375	2.60045	16.5056	3.47e-57	1.08e-55	119.125
IRX3	0.531417	3.63389	7.47859	1.16e-13	4e-13	19.7905
NFIL3	0.531403	3.90538	16.0582	2.07e-54	5.66e-53	112.767
HLA-A	0.530546	7.3774	12.0361	3.57e-32	3.33e-31	61.905
PLAC8	0.530389	2.70654	9.04893	3.57e-19	1.7e-18	32.2813
TREM2	0.530096	2.37681	13.3586	6.42e-39	8.59e-38	77.3187
MUC16	0.529289	1.68135	10.6347	1.12e-25	7.49e-25	47.0821
ODC1	0.528365	4.86378	11.3473	6.8e-29	5.35e-28	54.4204
CENPA	0.52738	2.79045	14.0805	7.68e-43	1.26e-41	86.2889
CXCR4	0.526234	3.74484	11.7334	1.03e-30	8.94e-30	58.5687
CSF1	0.526006	2.90047	15.1316	7.63e-49	1.63e-47	100.024
TRPS1	0.525964	2.37479	14.6169	7.32e-46	1.36e-44	93.2003
FNDC1	0.525709	2.20599	9.28659	4.34e-20	2.17e-19	34.3619
ANPEP	0.525461	2.56841	11.4048	3.67e-29	2.94e-28	55.0299
MMD	0.525279	3.07552	13.5523	5.9e-40	8.29e-39	79.6884
TBXAS1	0.524848	2.55118	14.6153	7.46e-46	1.38e-44	93.1803
RNASE7	0.524064	2.23301	9.41285	1.39e-20	7.12e-20	35.4872
GLT8D2	0.524031	2.81758	11.7992	5e-31	4.38e-30	59.2881
BST2	0.52401	5.45836	7.48652	1.09e-13	3.78e-13	19.8481
AP1S2	0.523535	3.12844	18.5276	2.08e-70	1.2e-68	149.42
CCNA2	0.523185	4.01815	12.8001	5.34e-36	6.12e-35	70.6449
DBN1	0.522834	4.31035	12.1192	1.4e-32	1.33e-31	62.8331
DOCK2	0.522803	2.519	13.6538	1.67e-40	2.43e-39	80.9406
GNG2	0.52257	2.44171	16.5332	2.33e-57	7.45e-56	119.52
TAGLN	0.521582	4.99447	8.50039	3.84e-17	1.63e-16	27.6682
COL5A3	0.521466	2.47562	14.5251	2.44e-45	4.38e-44	92.0037
FBLN2	0.520377	3.00857	9.72592	7.76e-22	4.24e-21	38.3369
COLEC12	0.520254	2.26392	11.2073	3.01e-28	2.29e-27	52.9458
CD37	0.519531	2.57175	12.3533	9.73e-34	9.88e-33	65.4791
TNFSF10	0.519053	5.40317	8.9916	5.89e-19	2.76e-18	31.7868
POPDC3	0.519041	1.75504	10.4155	1.01e-24	6.41e-24	44.9086
DES	0.519018	3.13206	4.96732	7.42e-07	1.62e-06	4.5193
KRT75	0.51862	1.38408	13.8992	7.69e-42	1.2e-40	84.0004
NELL2	0.517463	2.32967	10.5835	1.88e-25	1.24e-24	46.5704
CMKLR1	0.517164	2.20666	15.0082	4.02e-48	8.25e-47	98.3714
LRP8	0.517021	2.51808	15.494	5.44e-51	1.27e-49	104.939
HBEGF	0.516791	3.2768	13.3452	7.57e-39	1.01e-37	77.1553
RAC2	0.516749	3.75989	11.4684	1.85e-29	1.5e-28	55.7086
RNASE1	0.5167	4.91727	10.9404	4.92e-27	3.52e-26	50.1788
THY1	0.516281	4.2445	10.5194	3.58e-25	2.33e-24	45.9337
TSPAN5	0.5154	3.14585	11.9129	1.42e-31	1.28e-30	60.5381
KLF13	0.515028	3.70989	15.0603	2e-48	4.15e-47	99.0681
DUSP14	0.514828	3.01417	18.3768	2.19e-69	1.19e-67	147.076
RAMP1	0.514633	2.78902	10.0076	5.39e-23	3.11e-22	40.9729
NUAK1	0.51418	3.1731	13.2186	3.54e-38	4.54e-37	75.623
TGFB2	0.51385	2.20968	14.5788	1.21e-45	2.2e-44	92.7027
LAYN	0.513789	2.51402	16.8192	3.65e-59	1.24e-57	123.657
TPM2	0.51278	4.99203	10.5619	2.34e-25	1.53e-24	46.3553
PALLD	0.511855	4.22936	11.2639	1.65e-28	1.27e-27	53.5403
RAB32	0.511586	3.67298	14.7409	1.42e-46	2.72e-45	94.8273
MXRA7	0.511485	3.64233	15.4819	6.43e-51	1.49e-49	104.773
GFOD1	0.510934	2.64751	17.7778	2.22e-65	1e-63	137.896
PCDH7	0.510799	2.40278	10.2992	3.18e-24	1.98e-23	43.7721
CALU	0.51054	5.53543	16.0853	1.41e-54	3.9e-53	113.148
PAM	0.51005	4.65625	14.1461	3.32e-43	5.52e-42	87.123
MYO1G	0.509442	2.24224	16.0855	1.41e-54	3.9e-53	113.151
TRPV2	0.509115	2.52972	15.0063	4.13e-48	8.44e-47	98.3464
TMEM176A	0.509016	3.17765	10.6388	1.08e-25	7.2e-25	47.1228
PBK	0.509005	3.39224	11.2696	1.55e-28	1.2e-27	53.6003
LAT2	0.508496	2.46801	17.5172	1.15e-63	4.75e-62	133.97
CCNB1	0.507876	4.69179	12.338	1.16e-33	1.17e-32	65.3047
PLK2	0.507814	3.81572	12.2296	4e-33	3.93e-32	64.0761
ISG15	0.507632	5.56035	9.65613	1.49e-21	7.99e-21	37.6944
SULT2B1	0.50763	1.95085	11.0229	2.09e-27	1.52e-26	51.0281
ASPM	0.507607	3.27251	12.0411	3.38e-32	3.15e-31	61.9606
RRM2	0.506904	4.15819	10.983	3.16e-27	2.29e-26	50.6169
KIF4A	0.506775	3.20038	11.9508	9.3e-32	8.49e-31	60.9571
CERK	0.506599	3.09533	14.4297	8.48e-45	1.49e-43	90.7657
PILRA	0.506495	2.51951	15.4828	6.35e-51	1.48e-49	104.786
PPP2R2C	0.506488	1.58288	13.6529	1.69e-40	2.45e-39	80.9291
PSMB8	0.506182	5.02377	13.0561	2.52e-37	3.11e-36	73.6748
DDX58	0.505298	3.42903	13.1778	5.8e-38	7.37e-37	75.1329
PANX1	0.504835	3.68129	19.0543	5.03e-74	3.42e-72	157.71
KLK11	0.504479	1.61652	10.7589	3.18e-26	2.18e-25	48.3306
IL13RA2	0.504105	1.79087	10.1292	1.67e-23	9.95e-23	42.1313
FOSL1	0.504008	3.36618	10.6222	1.27e-25	8.48e-25	46.9567
TPX2	0.503531	4.50456	10.1654	1.18e-23	7.08e-23	42.479
SCD5	0.503336	2.5828	13.2828	1.62e-38	2.13e-37	76.3984
CCL21	0.502662	2.51978	7.33571	3.29e-13	1.11e-12	18.7643
NDC80	0.502365	3.52855	11.9906	5.96e-32	5.47e-31	61.3985
KRT4	0.50154	2.47991	5.59404	2.55e-08	6.18e-08	7.77461
ACOT9	0.501416	3.81416	15.8381	4.59e-53	1.19e-51	109.687
ST8SIA4	0.500634	2.45362	17.2002	1.32e-61	5.18e-60	129.248
DUSP7	0.500502	3.43614	13.9816	2.71e-42	4.34e-41	85.0373
TRIP13	0.499609	3.57851	10.9231	5.88e-27	4.18e-26	50.001
STAB1	0.497586	3.29271	13.3426	7.81e-39	1.04e-37	77.1244
CFL2	0.496627	2.98118	14.4935	3.69e-45	6.61e-44	91.5921
GAS6	0.496454	3.42838	11.3583	6.04e-29	4.78e-28	54.5365
ARSI	0.496272	1.77033	12.2489	3.22e-33	3.17e-32	64.2939
CLEC5A	0.49464	1.95534	15.0436	2.5e-48	5.16e-47	98.8446
HOXD10	0.494543	2.32789	10.8087	1.91e-26	1.32e-25	48.8348
GNG4	0.494252	1.57402	12.3597	9.05e-34	9.2e-33	65.5511
CD70	0.493074	1.62179	13.9278	5.35e-42	8.45e-41	84.3594
CDCA5	0.493072	3.47942	11.7724	6.73e-31	5.86e-30	58.9949
ST3GAL6	0.493005	2.01003	20.666	1.68e-85	1.94e-83	184.02
HTRA1	0.492672	5.19447	10.5364	3.02e-25	1.97e-24	46.1024
C2	0.492012	3.12723	10.0359	4.11e-23	2.39e-22	41.2412
ARHGEF4	0.491784	2.02745	11.532	9.32e-30	7.65e-29	56.3894
ETV5	0.491205	2.68889	14.4599	5.72e-45	1.02e-43	91.1567
GPR65	0.491021	2.18564	15.6284	8.5e-52	2.06e-50	106.784
CXCL6	0.490348	2.16337	8.02543	1.78e-15	6.87e-15	23.8896
CLCF1	0.489211	2.59452	13.9542	3.83e-42	6.08e-41	84.6929
VMO1	0.488907	2.03378	14.5563	1.62e-45	2.93e-44	92.4093
CD300LF	0.488323	2.21234	15.8008	7.72e-53	1.97e-51	109.17
CKS2	0.486991	5.18932	12.3783	7.31e-34	7.46e-33	65.7635
FYN	0.486974	3.53307	13.3781	5.06e-39	6.84e-38	77.5557
MICB	0.486792	3.02948	11.3155	9.54e-29	7.45e-28	54.0838
TDO2	0.486788	2.28683	12.4512	3.15e-34	3.31e-33	66.5971
LDLR	0.486502	3.71612	10.7202	4.72e-26	3.21e-25	47.94
F2R	0.486186	3.71128	14.3929	1.37e-44	2.39e-43	90.2899
SH3GL3	0.485897	1.36772	15.3284	5.27e-50	1.19e-48	102.681
MAGEA6	0.485641	2.25815	5.75474	1.01e-08	2.52e-08	8.66954
TUBB3	0.485618	3.1755	11.6081	4.07e-30	3.41e-29	57.2098
TNFRSF1B	0.484493	3.50216	12.7473	9.95e-36	1.12e-34	70.0271
MYO5A	0.484334	3.07583	15.0853	1.43e-48	2.99e-47	99.4028
RAB38	0.484036	3.70823	7.9505	3.21e-15	1.22e-14	23.3119
IL13RA1	0.482937	4.92132	16.6856	2.56e-58	8.43e-57	121.719
TNFRSF18	0.482491	2.17844	13.5352	7.3e-40	1.02e-38	79.4776
ALDH1L2	0.4819	1.87568	15.8144	6.39e-53	1.64e-51	109.358
DOCK10	0.481869	2.51223	14.3298	3.1e-44	5.35e-43	89.4766
FMOD	0.481865	3.09492	10.6455	1.01e-25	6.74e-25	47.1895
CTNNAL1	0.481069	3.67103	11.3073	1.04e-28	8.1e-28	53.9974
SH3RF2	0.480268	2.28255	12.8071	4.91e-36	5.65e-35	70.7275
LCK	0.479498	2.3784	12.6311	3.89e-35	4.25e-34	68.6726
PHLDA1	0.479177	4.01969	10.2203	6.89e-24	4.21e-23	43.008
MAMDC2	0.479154	2.03072	11.0468	1.63e-27	1.19e-26	51.275
UGT8	0.478926	1.72139	10.521	3.52e-25	2.29e-24	45.9497
CD7	0.478183	2.53415	12.316	1.49e-33	1.5e-32	65.0539
CNTN1	0.477964	1.96082	10.1251	1.74e-23	1.03e-22	42.0917
MYO1F	0.477858	2.65252	13.7237	6.99e-41	1.03e-39	81.8072
TNFSF9	0.477566	1.83243	13.4852	1.35e-39	1.87e-38	78.8644
TLR8	0.477308	1.66367	17.6383	1.85e-64	7.91e-63	135.788
CSF3	0.476807	1.60654	10.4329	8.49e-25	5.41e-24	45.0797
CEBPB	0.476472	5.21229	14.0391	1.3e-42	2.11e-41	85.7647
SFRP4	0.476361	2.64391	6.23378	5.63e-10	1.53e-09	11.482
KYNU	0.476126	3.36804	8.41173	7.99e-17	3.33e-16	26.9475
SERPINB5	0.47557	4.95096	6.41854	1.75e-10	4.92e-10	12.6243
DEPDC1	0.475106	2.60674	12.4807	2.24e-34	2.35e-33	66.9366
FBXO32	0.47465	3.69064	12.1202	1.39e-32	1.32e-31	62.8446
TMEM38B	0.473393	2.80415	15.2497	1.54e-49	3.42e-48	101.616
SLC41A2	0.473063	2.65317	10.4766	5.49e-25	3.54e-24	45.5106
MCTP1	0.473007	2.4209	13.7865	3.18e-41	4.81e-40	82.5891
ATP8B2	0.472747	2.50622	14.6567	4.33e-46	8.09e-45	93.7222
DOCK11	0.472389	2.6029	13.5626	5.2e-40	7.33e-39	79.8141
RGS4	0.472344	2.02647	12.4374	3.7e-34	3.86e-33	66.4388
TMSB10	0.47201	9.62205	14.3976	1.29e-44	2.25e-43	90.3503
SLC7A11	0.471677	2.30749	9.68058	1.18e-21	6.41e-21	37.919
ITGAL	0.471391	2.73202	11.2363	2.21e-28	1.7e-27	53.25
PNMA1	0.471328	3.58889	13.1588	7.3e-38	9.22e-37	74.9045
CPA3	0.470831	2.82706	8.2268	3.59e-16	1.45e-15	25.4669
RRAS	0.470394	4.43928	13.1321	1.01e-37	1.26e-36	74.5838
IL24	0.470261	1.9308	11.4539	2.16e-29	1.75e-28	55.554
MALL	0.469665	3.2235	8.16485	5.9e-16	2.35e-15	24.9778
SLC11A1	0.469647	2.11452	15.1593	5.25e-49	1.13e-47	100.396
HSD11B1	0.469636	2.09541	11.6658	2.17e-30	1.84e-29	57.8339
RRAS2	0.469533	3.4914	14.2662	7.07e-44	1.2e-42	88.6584
SERPINF1	0.469449	4.54357	8.55433	2.45e-17	1.05e-16	28.11
SOX7	0.46922	2.07467	12.8025	5.18e-36	5.96e-35	70.6739
ZEB2	0.469185	2.90206	13.5711	4.68e-40	6.61e-39	79.9188
LRRC15	0.468859	2.06747	9.98309	6.82e-23	3.9e-22	40.7406
FSTL1	0.468772	5.01804	11.6551	2.44e-30	2.06e-29	57.7177
PHF19	0.468443	2.93256	15.4323	1.27e-50	2.92e-49	104.096
ITGA4	0.468135	2.3315	13.7885	3.1e-41	4.69e-40	82.6147
MYLK	0.468107	3.32582	10.1005	2.21e-23	1.3e-22	41.8567
CPE	0.468025	3.63189	9.46465	8.66e-21	4.48e-20	35.9529
MYADM	0.46778	3.63256	10.3083	2.91e-24	1.81e-23	43.8606
EXT1	0.467776	4.2009	13.7995	2.7e-41	4.1e-40	82.7515
GPNMB	0.467515	4.79765	6.26803	4.54e-10	1.25e-09	11.6914
PGM1	0.467242	4.48474	12.8169	4.37e-36	5.05e-35	70.8428
SPARC	0.467055	6.80824	9.74281	6.62e-22	3.64e-21	38.493
PTPN7	0.466907	2.03806	13.8567	1.32e-41	2.04e-40	83.4668
CD69	0.46659	2.50529	8.66369	9.81e-18	4.3e-17	29.0138
GYPC	0.466449	3.20301	11.7583	7.86e-31	6.82e-30	58.8408
AURKB	0.466326	3.6709	10.9309	5.43e-27	3.86e-26	50.0815
IL4I1	0.465963	2.15702	11.0343	1.85e-27	1.36e-26	51.1459
ELOVL5	0.465693	4.31458	13.3688	5.67e-39	7.61e-38	77.4421
SFN	0.465132	6.66434	8.24795	3.03e-16	1.22e-15	25.6347
PLSCR4	0.465066	2.669	11.3517	6.48e-29	5.11e-28	54.4672
PTPN22	0.465034	1.9066	15.7784	1.06e-52	2.68e-51	108.857
CD47	0.46491	4.7896	14.2598	7.67e-44	1.3e-42	88.5768
HERC6	0.464904	3.41783	10.4338	8.41e-25	5.37e-24	45.0886
PTP4A1	0.464204	4.19917	15.5324	3.2e-51	7.53e-50	105.465
RPL39L	0.463872	2.43295	8.92243	1.08e-18	4.95e-18	31.194
KIF2C	0.462314	3.53467	10.9572	4.13e-27	2.97e-26	50.3516
BTK	0.461999	2.11635	14.074	8.33e-43	1.37e-41	86.2076
FHL1	0.461947	2.7734	8.47106	4.9e-17	2.06e-16	27.429
OLFM4	0.461791	2.34744	5.01654	5.77e-07	1.27e-06	4.76138
CHN1	0.461408	2.78646	13.582	4.09e-40	5.8e-39	80.0541
CDKN2A	0.461398	2.79721	6.06257	1.62e-09	4.28e-09	10.452
NEXN	0.461082	2.73144	10.08	2.69e-23	1.58e-22	41.6611
ANKRD29	0.461028	1.64125	15.1863	3.64e-49	7.93e-48	100.76
ITGAX	0.460759	2.35678	13.9421	4.46e-42	7.07e-41	84.54
FJX1	0.4607	3.11638	12.1214	1.37e-32	1.3e-31	62.8583
SLC12A8	0.460042	2.75566	11.3851	4.53e-29	3.61e-28	54.8213
TMEM65	0.45935	2.88941	14.7803	8.43e-47	1.63e-45	95.3474
IL12RB2	0.459325	1.528	14.3032	4.38e-44	7.51e-43	89.1339
C3	0.459246	4.68542	6.24678	5.19e-10	1.42e-09	11.5613
COL18A1	0.459225	3.69051	12.6233	4.26e-35	4.65e-34	68.5829
RARRES2	0.459183	4.27583	8.08899	1.08e-15	4.23e-15	24.3835
RSPO3	0.458979	1.86665	11.7034	1.44e-30	1.23e-29	58.242
S100A14	0.45896	4.93356	5.46896	5.15e-08	1.22e-07	7.09503
LAMA4	0.458194	3.67166	12.229	4.03e-33	3.95e-32	64.069
KIF18A	0.457948	2.41553	13.6507	1.74e-40	2.51e-39	80.9021
CSRP2	0.457851	3.9088	12.0786	2.22e-32	2.09e-31	62.3788
GGH	0.457232	4.33054	9.74125	6.72e-22	3.69e-21	38.4786
MRC2	0.457094	3.58559	11.834	3.41e-31	3.02e-30	59.6697
KLF9	0.45636	3.0569	12.5905	6.26e-35	6.77e-34	68.2022
IL1B	0.456258	3.08748	7.65397	3.12e-14	1.12e-13	21.0757
PARVG	0.455892	2.54929	13.9788	2.8e-42	4.5e-41	85.0021
PARP9	0.455871	4.15416	12.5056	1.68e-34	1.78e-33	67.2224
FILIP1L	0.455819	3.47055	11.2923	1.22e-28	9.46e-28	53.8391
KLF10	0.455746	4.27854	14.4185	9.81e-45	1.72e-43	90.621
CDC42EP1	0.45547	3.52483	12.9481	9.19e-37	1.1e-35	72.3906
CHAC2	0.455404	2.67875	13.6936	1.02e-40	1.49e-39	81.434
PRAME	0.455155	1.68454	7.54522	7.05e-14	2.47e-13	20.2755
RCSD1	0.454762	2.60273	12.8545	2.8e-36	3.27e-35	71.2843
CSF2RB	0.454207	2.46043	10.114	1.94e-23	1.15e-22	41.9854
CACNA2D1	0.454033	2.27963	12.7108	1.53e-35	1.71e-34	69.6
CILP	0.453892	2.0536	7.95297	3.15e-15	1.2e-14	23.3309
LDLRAD3	0.453796	2.51688	12.9837	6.01e-37	7.28e-36	72.8132
CDH13	0.453715	2.39335	11.1907	3.59e-28	2.72e-27	52.7715
PITX1	0.453551	3.74803	10.038	4.03e-23	2.34e-22	41.2613
GPR37	0.453544	1.61573	13.7081	8.5e-41	1.25e-39	81.6136
WIPF1	0.453224	3.10499	12.275	2.39e-33	2.37e-32	64.5895
HMMR	0.453057	3.62072	10.5603	2.38e-25	1.56e-24	46.3395
CNN1	0.452452	3.52083	5.71375	1.29e-08	3.18e-08	8.43898
WNT5B	0.452408	2.34267	10.6806	7.05e-26	4.75e-25	47.5422
NUDT11	0.45236	1.62243	13.7258	6.81e-41	1.01e-39	81.8333
CD3E	0.451757	2.49817	10.1291	1.67e-23	9.96e-23	42.13
VNN1	0.451648	1.541	13.6143	2.74e-40	3.93e-39	80.4523
CD84	0.451549	2.18524	13.9246	5.57e-42	8.77e-41	84.3201
MMP7	0.451333	3.57359	4.88987	1.1e-06	2.36e-06	4.14306
SEMA3A	0.450527	2.14543	13.0605	2.39e-37	2.95e-36	73.7273
NID2	0.450503	2.86056	10.7567	3.25e-26	2.23e-25	48.3086
PTGFRN	0.450175	4.49795	14.1083	5.37e-43	8.89e-42	86.643
RGS10	0.449376	3.86498	13.5484	6.2e-40	8.69e-39	79.6393
ZBP1	0.449158	2.02494	11.8897	1.83e-31	1.65e-30	60.2829
PROS1	0.448666	3.26226	10.8787	9.31e-27	6.54e-26	49.5472
NES	0.448453	3.01584	11.6986	1.51e-30	1.29e-29	58.1905
ADAMTSL4	0.44781	2.37383	10.8661	1.06e-26	7.42e-26	49.4189
IL2RB	0.447668	2.43998	11.3108	1e-28	7.81e-28	54.0346
KIF11	0.447606	3.6282	11.1813	3.96e-28	2.99e-27	52.6732
KIF14	0.447542	2.81884	12.0204	4.26e-32	3.94e-31	61.7305
OSCAR	0.447266	1.92384	14.3037	4.35e-44	7.47e-43	89.1404
PGK1	0.446979	6.02533	13.0681	2.18e-37	2.7e-36	73.8185
DNASE1L3	0.446956	1.76099	10.9243	5.81e-27	4.12e-26	50.014
CDV3	0.446496	5.31777	20.5584	1.02e-84	1.14e-82	182.222
EDNRA	0.445826	3.04885	11.6357	3.01e-30	2.54e-29	57.5079
EPB41L3	0.44582	3.10163	9.63065	1.88e-21	1.01e-20	37.4608
KCTD15	0.445812	2.92255	11.5934	4.78e-30	3.99e-29	57.0503
BIN2	0.445788	2.10588	12.8785	2.11e-36	2.48e-35	71.5674
CLIP4	0.445526	3.20179	11.5938	4.76e-30	3.97e-29	57.0548
CYP1B1	0.445343	2.51826	7.65008	3.22e-14	1.15e-13	21.0469
STX19	0.444924	1.94617	12.6629	2.68e-35	2.96e-34	69.042
CD247	0.444892	2.404	11.3845	4.56e-29	3.63e-28	54.8147
ZIC2	0.444344	1.88159	8.73017	5.59e-18	2.48e-17	29.5683
CDH11	0.444228	3.39816	8.40516	8.43e-17	3.51e-16	26.8944
ADM	0.443937	4.6323	9.78257	4.56e-22	2.52e-21	38.8616
TAGAP	0.443619	2.07282	13.9776	2.85e-42	4.55e-41	84.9873
DKK3	0.443133	3.6179	11.7319	1.05e-30	9.08e-30	58.5521
CFI	0.442678	3.10434	8.76211	4.26e-18	1.9e-17	29.8362
LTB	0.442383	2.90331	9.643	1.68e-21	9.01e-21	37.5739
CCNA1	0.442237	1.38338	9.98393	6.76e-23	3.88e-22	40.7486
EHD2	0.442207	3.69436	10.9714	3.56e-27	2.57e-26	50.4974
PRDM1	0.442204	3.12628	13.2684	1.93e-38	2.53e-37	76.2244
MAD2L1	0.441851	3.38125	11.5538	7.35e-30	6.08e-29	56.6241
HS3ST3B1	0.441515	1.72445	15.3611	3.37e-50	7.67e-49	103.126
CTSZ	0.440214	5.33069	13.6429	1.92e-40	2.76e-39	80.8061
MFGE8	0.440013	4.21936	11.9294	1.18e-31	1.07e-30	60.7202
DEK	0.439915	6.17168	13.222	3.4e-38	4.36e-37	75.6648
FMO1	0.439515	1.6912	12.6003	5.58e-35	6.05e-34	68.3153
NMT2	0.439419	2.69645	14.0141	1.79e-42	2.89e-41	85.4488
HLA-DOB	0.439266	2.10193	11.9782	6.84e-32	6.27e-31	61.2608
OLR1	0.438606	2.8201	6.80383	1.37e-11	4.15e-11	15.1089
DEFB1	0.437657	3.2289	5.06475	4.5e-07	9.99e-07	5.00072
TMPRSS11D	0.437626	1.44519	9.50849	5.8e-21	3.03e-20	36.3489
NEIL3	0.437239	1.89892	15.7424	1.75e-52	4.4e-51	108.359
AURKA	0.437204	3.6747	10.9385	5.02e-27	3.58e-26	50.1591
COL11A1	0.437046	2.28433	7.17675	1.03e-12	3.36e-12	17.6446
SCG5	0.437045	2.69076	9.20524	8.98e-20	4.41e-19	33.6442
CTLA4	0.436688	2.07905	12.403	5.5e-34	5.66e-33	66.0453
CAPN2	0.436674	4.82683	12.3971	5.88e-34	6.05e-33	65.9785
ADAMTS12	0.435892	2.05248	11.0277	1.99e-27	1.45e-26	51.0772
APLN	0.435795	2.00179	11.8524	2.78e-31	2.47e-30	59.8718
CCL11	0.435673	2.66541	7.74472	1.57e-14	5.73e-14	21.7516
RAB23	0.435513	3.35491	12.9338	1.09e-36	1.3e-35	72.2216
B4GALNT1	0.43459	1.6575	15.5267	3.47e-51	8.14e-50	105.387
HLA-C	0.434588	6.50896	8.57586	2.05e-17	8.82e-17	28.2871
STAT4	0.434115	2.22533	14.0851	7.23e-43	1.19e-41	86.3482
SLC6A14	0.433297	1.75767	7.99138	2.33e-15	8.92e-15	23.6265
SLC31A2	0.432933	2.7484	12.5642	8.5e-35	9.13e-34	67.898
MAD2L2	0.432639	4.05891	13.261	2.11e-38	2.76e-37	76.1357
TCF4	0.432496	3.50727	12.9011	1.61e-36	1.91e-35	71.834
ADAM12	0.432103	2.51778	10.3457	2.01e-24	1.26e-23	44.2256
RECQL	0.432041	4.06344	16.4791	5.09e-57	1.57e-55	118.744
PRSS21	0.431823	1.62995	9.0933	2.42e-19	1.16e-18	32.666
CD248	0.431806	3.53707	9.99406	6.14e-23	3.53e-22	40.8445
TPM1	0.4316	4.99432	10.4561	6.74e-25	4.33e-24	45.3078
GULP1	0.431524	2.41761	11.6861	1.74e-30	1.47e-29	58.0548
FADS3	0.431278	3.03135	12.1515	9.72e-33	9.34e-32	63.1963
AGTRAP	0.430831	3.64256	15.6013	1.24e-51	2.97e-50	106.411
FEN1	0.430696	4.26076	12.4987	1.82e-34	1.93e-33	67.1434
WDR66	0.430317	1.80525	10.5973	1.64e-25	1.08e-24	46.7077
ADAM23	0.430014	1.89575	11.878	2.09e-31	1.87e-30	60.1539
HLA-DOA	0.430003	3.02158	8.4862	4.32e-17	1.82e-16	27.5524
HLA-DMA	0.429733	4.64185	8.6993	7.26e-18	3.21e-17	29.3103
ITGB8	0.429462	2.83391	10.4557	6.76e-25	4.34e-24	45.3042
RND3	0.429428	4.95145	10.3705	1.57e-24	9.9e-24	44.4679
ABI3	0.429196	2.59713	14.292	5.06e-44	8.63e-43	88.9905
FGD6	0.429193	2.95317	13.6083	2.95e-40	4.22e-39	80.3776
IPPK	0.428918	2.36079	15.062	1.95e-48	4.07e-47	99.0905
KRT81	0.428496	1.69735	8.20854	4.16e-16	1.67e-15	25.3224
CDCA7	0.428428	3.06834	10.7917	2.27e-26	1.57e-25	48.6628
ATP6V1B2	0.427751	4.56029	17.1205	4.31e-61	1.64e-59	128.071
FBXO5	0.427681	3.1034	14.5601	1.54e-45	2.79e-44	92.4598
IFIT5	0.427657	3.28597	13.6846	1.14e-40	1.67e-39	81.3216
PDLIM7	0.427648	3.7477	13.3348	8.59e-39	1.14e-37	77.0292
MS4A7	0.427459	3.25617	9.23739	6.74e-20	3.34e-19	33.9271
PRDX4	0.427295	5.45568	13.879	9.92e-42	1.55e-40	83.7466
PRSS23	0.4271	4.49578	10.5325	3.14e-25	2.05e-24	46.0633
FCGR2B	0.426529	2.11751	11.1699	4.47e-28	3.37e-27	52.5541
GPX3	0.426466	4.1588	7.1935	9.15e-13	2.99e-12	17.7615
JAZF1	0.425644	2.62855	12.9053	1.53e-36	1.81e-35	71.8841
AFAP1L2	0.425603	3.1594	10.8582	1.15e-26	8.03e-26	49.3387
TMEM171	0.425447	1.92148	11.5712	6.09e-30	5.05e-29	56.8118
ITK	0.425109	2.12917	11.3324	7.97e-29	6.25e-28	54.2629
MN1	0.424818	1.74951	13.6102	2.88e-40	4.13e-39	80.401
GALNT6	0.424505	2.41508	10.4771	5.47e-25	3.53e-24	45.5149
GFI1	0.424499	1.84495	13.9261	5.47e-42	8.62e-41	84.338
DNAJB4	0.424312	3.28999	15.0163	3.61e-48	7.41e-47	98.4795
TK1	0.423886	4.18869	10.7129	5.08e-26	3.45e-25	47.8661
LMNB2	0.423876	4.62741	14.0558	1.05e-42	1.72e-41	85.976
COL12A1	0.423182	4.11304	8.03942	1.6e-15	6.17e-15	23.998
IFI35	0.422983	4.35347	10.5464	2.73e-25	1.79e-24	46.2018
DTL	0.422813	3.06818	11.1025	9.08e-28	6.73e-27	51.8518
SAT1	0.42257	6.90956	11.5237	1.02e-29	8.36e-29	56.3004
TUBA1B	0.422441	6.45049	13.9067	6.99e-42	1.1e-40	84.0947
RAD51AP1	0.422	3.59149	10.0919	2.4e-23	1.41e-22	41.7748
HDAC9	0.421794	1.88628	14.9647	7.21e-48	1.46e-46	97.7913
SLC1A4	0.421169	2.87099	12.3761	7.49e-34	7.64e-33	65.7386
SGPP1	0.420999	2.86487	11.2006	3.23e-28	2.45e-27	52.8752
STXBP1	0.420609	2.34856	12.893	1.77e-36	2.09e-35	71.7388
GIMAP7	0.420363	3.32988	10.1849	9.73e-24	5.89e-23	42.6663
C9orf40	0.420203	2.59111	12.9433	9.73e-37	1.16e-35	72.3339
GBP4	0.419979	3.71293	8.19094	4.79e-16	1.92e-15	25.1834
TNIP3	0.419698	1.75477	14.6307	6.09e-46	1.13e-44	93.3818
MYO10	0.419617	3.54595	11.6369	2.97e-30	2.5e-29	57.5213
WAS	0.419316	2.921	11.7288	1.09e-30	9.36e-30	58.5189
ASPN	0.419178	2.89613	7.6288	3.78e-14	1.34e-13	20.8895
CSPG4	0.418967	2.7601	10.9983	2.7e-27	1.96e-26	50.7736
MAGEA10	0.418958	1.88145	5.74704	1.06e-08	2.64e-08	8.62612
SLC22A3	0.418816	1.78722	11.9706	7.45e-32	6.82e-31	61.1766
OASL	0.418413	2.73975	9.01397	4.85e-19	2.28e-18	31.9794
IL6R	0.41823	2.30023	11.8578	2.62e-31	2.33e-30	59.9316
ABCA12	0.417425	1.80562	9.91392	1.32e-22	7.45e-22	40.0886
UCN2	0.417384	2.05038	10.0105	5.24e-23	3.03e-22	41.0004
KIF23	0.416816	3.39451	10.8124	1.84e-26	1.28e-25	48.8721
ENO1	0.416759	7.31489	14.9921	5e-48	1.02e-46	98.1564
IL21R	0.416676	1.74307	14.1379	3.68e-43	6.1e-42	87.0194
PTGDS	0.416275	3.18616	6.16121	8.84e-10	2.38e-09	11.042
NCK1	0.416108	3.96271	14.657	4.31e-46	8.07e-45	93.7262
TXN	0.415653	6.28579	13.1508	8.05e-38	1.01e-36	74.8083
ACTG2	0.415625	4.40249	5.3633	9.2e-08	2.15e-07	6.53256
DNAJB5	0.415334	2.04138	15.0403	2.61e-48	5.39e-47	98.7999
BNIP3	0.4151	3.64327	8.44032	6.31e-17	2.64e-16	27.1792
SPIRE1	0.414947	3.51654	10.6341	1.13e-25	7.54e-25	47.0762
PAQR4	0.414894	3.44363	12.8578	2.69e-36	3.15e-35	71.3232
LAMB3	0.414783	4.8772	6.30788	3.53e-10	9.77e-10	11.9363
S100B	0.414756	1.97875	10.8908	8.21e-27	5.79e-26	49.671
CHST7	0.414694	2.25846	15.9513	9.37e-54	2.48e-52	111.267
SRD5A1	0.414656	2.91328	13.5337	7.44e-40	1.04e-38	79.4586
LYN	0.414655	4.13042	10.662	8.52e-26	5.73e-25	47.3546
MRAS	0.414315	2.75773	12.4337	3.86e-34	4.02e-33	66.3969
ITM2A	0.413939	3.11005	9.02417	4.44e-19	2.1e-18	32.0673
SCRN1	0.413445	4.37323	9.38521	1.78e-20	9.11e-20	35.2398
IFNG	0.413069	1.43109	12.0865	2.03e-32	1.91e-31	62.4675
TSPAN4	0.412374	2.72473	13.1465	8.48e-38	1.07e-36	74.7561
PRR16	0.412315	2.21658	13.1055	1.39e-37	1.73e-36	74.2655
SLC2A12	0.411962	1.71106	12.3239	1.36e-33	1.37e-32	65.1437
GPRIN1	0.411473	2.04415	13.1684	6.5e-38	8.22e-37	75.0199
SOCS1	0.411426	2.50938	12.0327	3.72e-32	3.45e-31	61.8667
SEC14L2	0.411329	2.54161	11.3347	7.77e-29	6.11e-28	54.287
DCBLD1	0.411325	3.72258	12.2897	2.02e-33	2.01e-32	64.7559
EPDR1	0.411285	2.74947	7.87698	5.68e-15	2.13e-14	22.7501
DERA	0.411097	4.65045	14.1694	2.46e-43	4.11e-42	87.4204
IL18	0.411093	4.50488	9.26131	5.44e-20	2.71e-19	34.1383
TLR6	0.410979	1.75086	19.0582	4.72e-74	3.23e-72	157.773
CD3G	0.410813	2.12338	11.8266	3.7e-31	3.28e-30	59.588
LOXL2	0.410752	2.82979	11.1483	5.61e-28	4.2e-27	52.329
FBXO2	0.410571	2.46229	9.59809	2.54e-21	1.35e-20	37.1632
FAM43A	0.410496	2.75975	13.1759	5.94e-38	7.53e-37	75.1095
ADAMTS4	0.409817	2.09994	11.7128	1.3e-30	1.11e-29	58.3447
SLC16A2	0.409637	2.31455	12.3397	1.14e-33	1.15e-32	65.3241
COL4A2	0.409312	5.11606	9.4684	8.37e-21	4.34e-20	35.9867
ECT2	0.409292	4.04581	11.374	5.11e-29	4.05e-28	54.7027
CENPF	0.409018	3.71235	8.92994	1.01e-18	4.66e-18	31.2582
FXYD6	0.408298	2.4021	8.63769	1.22e-17	5.33e-17	28.798
CLSPN	0.407477	2.4841	11.567	6.37e-30	5.29e-29	56.7658
FOXM1	0.407435	3.45575	8.99803	5.57e-19	2.61e-18	31.8421
ANKH	0.40729	2.73232	10.9366	5.11e-27	3.65e-26	50.1399
C1QTNF1	0.407138	2.66661	10.8891	8.35e-27	5.89e-26	49.6539
RNF130	0.40643	3.40045	13.2522	2.35e-38	3.05e-37	76.0285
CCDC8	0.405959	2.14263	10.1144	1.93e-23	1.14e-22	41.9901
COL8A2	0.405812	2.37149	10.3856	1.36e-24	8.57e-24	44.6152
CRISPLD1	0.405763	2.01649	9.71909	8.27e-22	4.51e-21	38.2739
LAMP3	0.405747	3.13918	8.32114	1.67e-16	6.85e-16	26.2185
IL12RB1	0.405702	1.77977	14.0915	6.66e-43	1.1e-41	86.4294
AK1	0.405691	2.63027	12.9936	5.34e-37	6.49e-36	72.9302
CKS1B	0.405627	4.07601	11.1494	5.55e-28	4.16e-27	52.34
COL4A1	0.405251	5.38441	9.23609	6.82e-20	3.37e-19	33.9157
RGS18	0.405105	1.69987	15.1766	4.15e-49	8.97e-48	100.629
SDC2	0.404758	3.89283	8.75855	4.39e-18	1.96e-17	29.8062
ARL4D	0.404711	3.25723	9.1822	1.1e-19	5.39e-19	33.442
PRC1	0.404597	4.46743	9.21648	8.12e-20	4e-19	33.743
NTN1	0.403347	1.80501	11.3248	8.65e-29	6.77e-28	54.1817
TIMP1	0.403315	6.45732	9.105	2.18e-19	1.05e-18	32.7678
SEC61G	0.402844	5.97248	13.1348	9.77e-38	1.23e-36	74.6155
SUSD3	0.402743	1.86807	12.45	3.2e-34	3.35e-33	66.5838
PLA2G4C	0.402734	2.29937	12.5686	8.08e-35	8.7e-34	67.9489
PI15	0.401971	1.88055	12.4469	3.31e-34	3.47e-33	66.5478
GCNT3	0.401707	1.75461	8.16911	5.71e-16	2.27e-15	25.0114
VNN2	0.401622	1.83568	11.3682	5.43e-29	4.3e-28	54.642
EIF5A2	0.401591	2.07654	13.3833	4.74e-39	6.43e-38	77.6196
RASSF4	0.401432	2.70274	11.8515	2.8e-31	2.5e-30	59.8623
TRAF3IP3	0.401168	2.27412	11.1694	4.49e-28	3.38e-27	52.5487
SFRP1	0.401108	2.08446	7.14494	1.29e-12	4.18e-12	17.4233
USP1	0.400437	4.10368	13.3986	3.93e-39	5.34e-38	77.8054
RRM1	0.400344	5.20268	13.3303	9.08e-39	1.2e-37	76.9749
SLC3A2	0.400317	5.11673	15.0444	2.47e-48	5.11e-47	98.8555
PLXNC1	0.400045	2.453	12.8865	1.91e-36	2.25e-35	71.6627
CRCT1	0.39981	2.00615	6.03147	1.96e-09	5.13e-09	10.2679
SHCBP1	0.399583	3.30878	10.8683	1.04e-26	7.26e-26	49.4411
SCGB1A1	0.399289	1.88262	5.22303	1.96e-07	4.47e-07	5.80222
TNF	0.399078	1.64348	11.7734	6.65e-31	5.8e-30	59.0056
SGCE	0.398337	3.41951	7.4126	1.88e-13	6.4e-13	19.3142
IRF1	0.397535	4.33857	8.98374	6.31e-19	2.95e-18	31.7192
CDCA4	0.397418	3.64876	13.9978	2.2e-42	3.55e-41	85.2428
UAP1	0.39714	4.5769	12.4906	2e-34	2.11e-33	67.05
STK17B	0.396954	3.6493	12.7257	1.28e-35	1.44e-34	69.7748
TUBA1C	0.396648	6.25647	15.0984	1.19e-48	2.52e-47	99.5787
DIAPH3	0.396493	2.33349	13.1751	6e-38	7.59e-37	75.1003
EPHB2	0.396176	2.49316	10.4255	9.13e-25	5.81e-24	45.0071
FST	0.396066	3.15513	6.8219	1.21e-11	3.69e-11	15.2288
PRPS1	0.395392	4.02112	13.3352	8.55e-39	1.14e-37	77.0337
CHST3	0.395296	2.74633	10.5375	2.99e-25	1.95e-24	46.1131
CDCA8	0.395248	3.39033	10.5399	2.91e-25	1.9e-24	46.1373
KIFC1	0.39499	3.69934	10.0325	4.25e-23	2.47e-22	41.209
POLR3G	0.394989	1.93378	15.701	3.11e-52	7.66e-51	107.786
KIF20A	0.394777	3.68401	9.33488	2.81e-20	1.42e-19	34.7906
CALB2	0.394379	1.95791	8.5744	2.08e-17	8.92e-17	28.2751
SYT11	0.393598	2.90433	11.4249	2.96e-29	2.37e-28	55.2445
LTF	0.393076	1.99638	5.92956	3.62e-09	9.31e-09	9.67088
RFC4	0.39281	4.3017	12.1647	8.38e-33	8.09e-32	63.3441
HLA-DQB2	0.392671	2.93057	7.08993	1.9e-12	6.09e-12	17.0428
SPC25	0.39233	2.96306	10.4545	6.84e-25	4.39e-24	45.2925
C6orf15	0.392264	1.40892	10.0027	5.65e-23	3.26e-22	40.9262
ADAMTS6	0.392222	1.91928	14.9388	1.02e-47	2.05e-46	97.4467
SPRED1	0.391289	3.95936	12.0612	2.69e-32	2.52e-31	62.1853
AGPAT4	0.390225	2.39038	13.7007	9.32e-41	1.37e-39	81.5222
NRG1	0.39021	1.68784	12.4967	1.86e-34	1.97e-33	67.1196
MCOLN2	0.390162	1.94888	12.0928	1.89e-32	1.78e-31	62.5378
CLIC2	0.389623	2.78563	11.5057	1.24e-29	1.01e-28	56.1081
STC2	0.389499	2.57714	9.80008	3.87e-22	2.14e-21	39.0244
ICOS	0.38944	1.88993	11.8991	1.65e-31	1.49e-30	60.3866
CCL19	0.389387	2.73571	5.46764	5.18e-08	1.23e-07	7.08797
RAP2A	0.38908	3.7993	16.5009	3.72e-57	1.15e-55	119.057
SRXN1	0.388742	3.171	12.8859	1.93e-36	2.27e-35	71.6551
OLFML2A	0.388589	3.04505	9.79058	4.23e-22	2.34e-21	38.936
ANGPTL2	0.388531	3.52847	8.56733	2.2e-17	9.44e-17	28.2169
CD4	0.388252	3.11355	9.80436	3.72e-22	2.06e-21	39.0641
RASA3	0.387649	2.71437	12.0651	2.58e-32	2.42e-31	62.2279
PCSK9	0.387462	1.48375	11.6262	3.34e-30	2.81e-29	57.4055
SLC9A3R1	0.387375	4.77074	10.3159	2.7e-24	1.68e-23	43.9345
CENPN	0.387321	3.4434	12.135	1.17e-32	1.12e-31	63.0111
DACT1	0.387234	2.27213	9.99043	6.36e-23	3.65e-22	40.8101
TCF7L1	0.387141	2.29782	10.6109	1.43e-25	9.49e-25	46.8435
PLK1	0.387053	3.32728	9.54747	4.06e-21	2.13e-20	36.7023
RHOH	0.386916	1.7788	12.6586	2.82e-35	3.1e-34	68.9918
SGCB	0.386835	3.16087	12.7812	6.67e-36	7.6e-35	70.4236
KPNA2	0.386765	5.11079	10.7254	4.47e-26	3.05e-25	47.9927
CNFN	0.386391	2.8856	6.85703	9.56e-12	2.92e-11	15.4627
CSF2	0.385861	1.7658	10.0539	3.46e-23	2.02e-22	41.4125
FAT2	0.38578	2.80704	5.95376	3.13e-09	8.09e-09	9.81173
GAL	0.385769	1.5032	9.33191	2.89e-20	1.46e-19	34.7643
SMC2	0.385606	3.49419	12.2132	4.83e-33	4.72e-32	63.8901
SH2B3	0.385262	3.04321	11.6954	1.57e-30	1.34e-29	58.1556
KLK13	0.385261	1.3547	8.94113	9.14e-19	4.24e-18	31.3538
HOXC10	0.385222	1.73035	7.67547	2.66e-14	9.53e-14	21.2351
TFEC	0.383858	1.70335	12.6231	4.27e-35	4.66e-34	68.5803
IKZF1	0.38383	2.25083	11.0534	1.52e-27	1.11e-26	51.3428
IQGAP2	0.383602	2.26548	11.5985	4.53e-30	3.78e-29	57.1053
THBD	0.383519	3.69811	6.69937	2.77e-11	8.23e-11	14.4216
CXCL3	0.382861	1.72797	10.1395	1.51e-23	9.02e-23	42.2306
EPHB3	0.382775	2.56613	10.2926	3.39e-24	2.11e-23	43.7079
NPC1	0.382433	3.50119	14.7488	1.28e-46	2.45e-45	94.9318
MME	0.381982	2.72989	6.28289	4.14e-10	1.14e-09	11.7825
UBE2C	0.381947	4.76102	7.90474	4.58e-15	1.73e-14	22.9617
MAOB	0.38187	1.90086	9.12621	1.81e-19	8.76e-19	32.9524
CEACAM5	0.380764	2.61884	4.309	1.73e-05	3.36e-05	1.50559
PKMYT1	0.380536	2.71934	11.8917	1.8e-31	1.61e-30	60.3044
MX1	0.380088	5.23173	7.09416	1.85e-12	5.92e-12	17.072
BTN3A3	0.379843	3.67688	9.85729	2.26e-22	1.26e-21	39.5578
TNFSF4	0.379514	1.95214	10.88	9.18e-27	6.46e-26	49.5611
LYAR	0.379177	4.18505	16.2895	7.74e-56	2.26e-54	116.037
P2RX7	0.378966	1.82843	13.6589	1.57e-40	2.28e-39	81.0036
ITGB5	0.378821	4.61023	10.9197	6.1e-27	4.32e-26	49.9662
NUSAP1	0.37881	4.47044	8.66315	9.85e-18	4.32e-17	29.0093
PLN	0.378792	2.19878	6.35211	2.67e-10	7.44e-10	12.2099
RASGRP1	0.378741	2.21357	9.17545	1.17e-19	5.72e-19	33.3828
CCND2	0.37782	3.54824	7.6065	4.46e-14	1.58e-13	20.725
NLRP3	0.377411	1.68178	16.7204	1.54e-58	5.14e-57	122.222
PTAFR	0.377066	2.64778	11.3009	1.11e-28	8.65e-28	53.9298
HOXD13	0.376932	1.77891	8.38833	9.68e-17	4.02e-16	26.7585
GJA1	0.376653	5.56965	6.75799	1.87e-11	5.61e-11	14.806
PTPRJ	0.376412	2.50009	12.9692	7.15e-37	8.62e-36	72.6407
TNFAIP8L2	0.376376	2.0859	11.3528	6.41e-29	5.05e-28	54.4785
ARHGAP24	0.376219	2.07958	14.7538	1.2e-46	2.3e-45	94.9973
FASLG	0.375793	1.54761	13.2275	3.18e-38	4.09e-37	75.7304
PRR11	0.375775	3.57532	10.0715	2.92e-23	1.71e-22	41.5801
GCNT2	0.375621	2.10942	10.3467	1.99e-24	1.25e-23	44.2354
IL11	0.375572	1.94983	9.54281	4.23e-21	2.22e-20	36.66
P2RY6	0.375223	2.13298	10.1057	2.1e-23	1.24e-22	41.9066
RACGAP1	0.374786	4.06167	10.9726	3.52e-27	2.54e-26	50.5091
DIO2	0.374642	2.36382	8.08887	1.08e-15	4.23e-15	24.3826
ROBO1	0.374266	3.56204	7.3182	3.73e-13	1.25e-12	18.6398
UBLCP1	0.374215	4.21534	13.4356	2.5e-39	3.41e-38	78.2565
CORO6	0.374159	1.64513	10.553	2.56e-25	1.68e-24	46.267
CKAP2L	0.373788	3.22311	8.92976	1.01e-18	4.66e-18	31.2566
ELL2	0.373708	3.97031	11.457	2.1e-29	1.69e-28	55.5863
EXO1	0.373584	2.89618	10.7241	4.53e-26	3.08e-25	47.9797
CAP2	0.373218	2.70885	9.07042	2.96e-19	1.41e-18	32.4674
TNFAIP8L3	0.373072	2.11043	11.5475	7.87e-30	6.5e-29	56.5566
IGF2BP3	0.37278	2.20366	7.01521	3.21e-12	1.01e-11	16.5304
MLF1	0.372675	3.38246	9.23778	6.72e-20	3.33e-19	33.9306
CNN3	0.372507	5.65679	9.25949	5.53e-20	2.75e-19	34.1222
PLEKHA4	0.372445	2.58585	10.1441	1.45e-23	8.64e-23	42.2745
ITGA2	0.372058	4.34222	7.03331	2.83e-12	8.95e-12	16.6541
OPTN	0.371582	5.07518	10.5211	3.52e-25	2.29e-24	45.9506
POLE3	0.37155	4.97008	13.542	6.71e-40	9.39e-39	79.5608
CD93	0.370965	3.70488	10.3743	1.52e-24	9.55e-24	44.5045
CD300C	0.370682	1.75713	13.4894	1.29e-39	1.78e-38	78.9153
RFTN1	0.370549	4.04764	10.97	3.62e-27	2.6e-26	50.4831
CHI3L2	0.3702	1.87385	8.66639	9.59e-18	4.21e-17	29.0362
NINJ2	0.369902	2.50838	11.5044	1.26e-29	1.02e-28	56.0939
CA2	0.369803	3.34415	5.83694	6.27e-09	1.59e-08	9.13678
KCNJ8	0.369728	2.35982	10.1175	1.87e-23	1.11e-22	42.0193
ACOT7	0.369587	3.42824	12.4421	3.5e-34	3.66e-33	66.4936
ZNF532	0.369567	3.81953	10.2711	4.19e-24	2.6e-23	43.4993
GIMAP8	0.369502	2.7088	12.0309	3.79e-32	3.52e-31	61.8469
RTN1	0.369325	1.74241	13.4203	3.01e-39	4.09e-38	78.0704
NEK2	0.368944	3.27331	9.63261	1.85e-21	9.9e-21	37.4788
DNM1	0.368682	2.44212	9.62791	1.93e-21	1.03e-20	37.4357
TRIB3	0.368368	3.03461	9.71048	8.96e-22	4.88e-21	38.1944
NAB1	0.36812	4.03629	12.0288	3.88e-32	3.6e-31	61.824
IL33	0.368058	2.67737	5.8422	6.08e-09	1.54e-08	9.16689
LRRC25	0.368023	1.90942	12.0649	2.59e-32	2.43e-31	62.2262
PLS3	0.36756	5.59507	10.2247	6.6e-24	4.04e-23	43.0506
ACTA2	0.367508	6.12837	6.28193	4.16e-10	1.14e-09	11.7766
GAS7	0.367159	2.28935	10.1855	9.67e-24	5.86e-23	42.6721
CRISPLD2	0.366983	3.63421	8.10618	9.42e-16	3.7e-15	24.5178
DYSF	0.366836	2.75491	12.2315	3.92e-33	3.85e-32	64.0967
TGFBR1	0.36654	3.62155	12.1233	1.34e-32	1.27e-31	62.88
STX11	0.366221	2.13638	10.9908	2.92e-27	2.11e-26	50.6963
FLI1	0.365647	2.35359	13.7484	5.13e-41	7.61e-40	82.1153
LGALS2	0.36523	1.91792	10.27	4.24e-24	2.62e-23	43.4882
THBS1	0.365226	5.06564	6.91852	6.28e-12	1.94e-11	15.875
PGLYRP4	0.364173	1.61312	9.01797	4.68e-19	2.21e-18	32.0139
AMD1	0.364103	4.52075	14.9415	9.84e-48	1.98e-46	97.4822
IL6ST	0.363819	4.30319	12.0516	3e-32	2.8e-31	62.0781
MAP2	0.363792	1.83995	10.4243	9.24e-25	5.88e-24	44.9955
MT1F	0.363488	3.30406	7.92336	3.97e-15	1.5e-14	23.104
RRAGD	0.363112	2.85018	9.097	2.34e-19	1.13e-18	32.6981
RBMS3	0.362973	2.43023	10.9502	4.44e-27	3.18e-26	50.2793
SLAMF6	0.362714	1.95704	10.3313	2.32e-24	1.45e-23	44.085
PRICKLE1	0.362673	2.64367	10.1726	1.1e-23	6.61e-23	42.5478
PIM2	0.362345	3.17114	9.55202	3.89e-21	2.05e-20	36.7436
EIF2S1	0.36194	4.87279	15.6833	3.97e-52	9.72e-51	107.542
CCT5	0.361914	5.65032	12.4327	3.9e-34	4.07e-33	66.3855
APOL3	0.361449	3.37933	8.79793	3.14e-18	1.42e-17	30.1375
DDR2	0.36133	2.53191	9.54556	4.13e-21	2.17e-20	36.6849
MFHAS1	0.361182	3.32977	12.3422	1.11e-33	1.12e-32	65.3527
LEMD1	0.361073	1.50868	10.1801	1.02e-23	6.15e-23	42.6203
DDX21	0.360722	5.11055	12.6367	3.65e-35	3.99e-34	68.7375
EFNB2	0.360707	4.19489	8.01298	1.97e-15	7.55e-15	23.7933
ARRB2	0.360264	3.10666	11.435	2.65e-29	2.14e-28	55.3521
ANGPT1	0.360157	1.81636	11.8376	3.27e-31	2.91e-30	59.7096
OSBPL6	0.359912	1.45773	16.8417	2.62e-59	9.09e-58	123.984
RAB3IL1	0.359691	2.64672	10.9524	4.34e-27	3.11e-26	50.3018
PELO	0.359606	3.63152	15.7087	2.79e-52	6.95e-51	107.893
BDKRB1	0.359558	1.61296	12.4831	2.18e-34	2.29e-33	66.9637
CD80	0.359505	1.60538	14.5613	1.52e-45	2.75e-44	92.4751
TBC1D10C	0.35869	2.18488	9.66332	1.39e-21	7.49e-21	37.7604
TNFRSF9	0.358682	1.65447	14.281	5.84e-44	9.91e-43	88.8481
GSTA4	0.358607	3.19491	7.71812	1.92e-14	6.97e-14	21.5527
MCM2	0.358528	4.09517	8.34204	1.41e-16	5.81e-16	26.386
CENPE	0.358355	2.97357	9.02093	4.56e-19	2.15e-18	32.0394
ARHGAP25	0.358132	2.51833	12.2549	3e-33	2.97e-32	64.3621
FMNL3	0.358054	2.80606	15.1255	8.28e-49	1.77e-47	99.9428
LRRC42	0.357876	4.21659	13.7203	7.29e-41	1.08e-39	81.7657
ANTXR2	0.357809	3.96868	8.77542	3.8e-18	1.71e-17	29.948
KREMEN2	0.357576	1.63669	12.4088	5.14e-34	5.32e-33	66.1119
ARHGAP22	0.357486	2.05744	13.8351	1.73e-41	2.63e-40	83.1962
LILRA5	0.357249	1.79018	11.3783	4.88e-29	3.87e-28	54.7487
AKT3	0.357153	2.92524	9.27713	4.72e-20	2.36e-19	34.2782
THBS2	0.357049	4.54023	4.8658	1.24e-06	2.64e-06	4.02733
NUF2	0.356938	3.33808	8.28037	2.33e-16	9.48e-16	25.8928
HCLS1	0.356806	4.31753	5.81545	7.11e-09	1.79e-08	9.01401
STEAP4	0.356255	2.34236	7.89366	5e-15	1.88e-14	22.8771
BMPR1B	0.355951	1.42949	11.7235	1.15e-30	9.9e-30	58.4612
LCE3D	0.355797	1.30483	9.03232	4.13e-19	1.96e-18	32.1377
GNG11	0.3557	3.3917	9.88131	1.8e-22	1.01e-21	39.7826
SNCA	0.355457	2.19912	10.0799	2.69e-23	1.58e-22	41.6604
LILRB1	0.355319	2.32411	11.4161	3.25e-29	2.6e-28	55.1509
NPNT	0.35496	2.26778	8.51815	3.32e-17	1.41e-16	27.8134
CD59	0.354579	5.51367	10.4291	8.81e-25	5.61e-24	45.0425
PRKCQ	0.35428	2.31104	9.668	1.33e-21	7.19e-21	37.8034
LIPA	0.354049	4.63908	10.6023	1.56e-25	1.03e-24	46.7575
MGP	0.353513	5.28947	5.12314	3.32e-07	7.43e-07	5.29363
MCAM	0.353381	3.90131	10.2003	8.38e-24	5.09e-23	42.8143
CCL7	0.353354	1.53246	10.7374	3.96e-26	2.7e-25	48.1139
MPP3	0.353351	2.06063	14.0575	1.03e-42	1.68e-41	85.9973
LRRC8A	0.353273	4.16094	12.2412	3.51e-33	3.46e-32	64.2066
HOXC9	0.352645	2.21913	6.64279	4.04e-11	1.19e-10	14.0536
TMPRSS13	0.352577	1.77842	9.71033	8.97e-22	4.88e-21	38.1931
SLIT2	0.352163	2.21316	8.87052	1.68e-18	7.69e-18	30.7518
OSM	0.351355	1.96483	9.74326	6.6e-22	3.62e-21	38.4973
LILRB5	0.351311	1.77959	13.2578	2.2e-38	2.86e-37	76.0971
MAP4K4	0.351279	4.2213	11.7353	1.01e-30	8.75e-30	58.5901
COPS3	0.351215	4.93963	15.2324	1.95e-49	4.32e-48	101.382
SH2D1A	0.351075	1.92996	10.5761	2.03e-25	1.33e-24	46.4967
BCHE	0.351041	1.62241	8.83884	2.21e-18	1e-17	30.4832
CD36	0.350833	2.70166	4.98862	6.65e-07	1.46e-06	4.6238
PSMC3	0.350602	5.70115	15.8442	4.21e-53	1.09e-51	109.773
CD83	0.350595	3.4349	10.0864	2.53e-23	1.49e-22	41.7219
MMP14	0.350182	4.77801	10.4419	7.76e-25	4.97e-24	45.1686
WDR76	0.35007	3.02782	10.2903	3.47e-24	2.16e-23	43.6862
RAB27A	0.350061	3.07341	13.2355	2.88e-38	3.72e-37	75.8268
TRAM2	0.350052	3.14742	12.7652	8.06e-36	9.14e-35	70.2357
WDHD1	0.349691	3.00198	11.9149	1.39e-31	1.25e-30	60.5609
E2F7	0.349575	2.53823	9.65323	1.53e-21	8.2e-21	37.6678
CASP5	0.34943	1.42174	13.1579	7.39e-38	9.31e-37	74.8935
DEPDC1B	0.349414	2.80579	9.68508	1.14e-21	6.15e-21	37.9605
CDK5R1	0.349021	2.10609	11.3913	4.24e-29	3.38e-28	54.8872
GJB3	0.348687	3.44468	7.21501	7.85e-13	2.58e-12	17.912
ST6GAL1	0.348648	2.69178	9.03675	3.97e-19	1.88e-18	32.176
CREB5	0.348529	1.64707	15.8051	7.27e-53	1.86e-51	109.229
CCL24	0.348291	1.65352	9.15955	1.35e-19	6.57e-19	33.2436
DYRK3	0.348	2.10283	15.2075	2.73e-49	6.01e-48	101.047
SORCS2	0.347979	1.80497	9.14835	1.49e-19	7.24e-19	33.1457
PSMB7	0.347787	5.7198	15.204	2.86e-49	6.29e-48	100.999
ATP10D	0.347721	3.31437	9.60266	2.44e-21	1.3e-20	37.2049
LAPTM4B	0.347639	5.20181	8.90791	1.22e-18	5.6e-18	31.0701
FRMD6	0.347617	4.36058	8.47406	4.78e-17	2.01e-16	27.4534
EOMES	0.347429	1.86396	11.0979	9.53e-28	7.06e-27	51.804
CHRDL2	0.347189	2.07578	6.67562	3.25e-11	9.6e-11	14.2668
P2RY13	0.347059	1.78958	11.6942	1.59e-30	1.35e-29	58.1425
SUB1	0.346677	5.05223	13.6085	2.94e-40	4.21e-39	80.3801
SOX2	0.346521	2.23124	5.41072	7.1e-08	1.67e-07	6.78369
SLC35F2	0.346509	3.48111	10.1399	1.51e-23	8.99e-23	42.2343
MND1	0.346181	2.89297	10.0207	4.75e-23	2.75e-22	41.0972
KCNAB2	0.345769	2.30935	12.2456	3.34e-33	3.3e-32	64.256
TAF13	0.345648	4.94214	13.0058	4.61e-37	5.63e-36	73.0755
CDH2	0.345467	1.92145	7.96071	2.96e-15	1.13e-14	23.3903
MOXD1	0.34511	2.53058	6.93451	5.62e-12	1.74e-11	15.9828
MFNG	0.34435	2.42523	11.181	3.98e-28	3e-27	52.6699
OSTM1	0.34363	3.50416	12.7878	6.17e-36	7.05e-35	70.5008
PLTP	0.343521	4.69876	6.56757	6.63e-11	1.92e-10	13.569
ANP32E	0.343163	4.36721	10.925	5.77e-27	4.1e-26	50.0207
GNG12	0.343084	4.78016	10.7382	3.93e-26	2.68e-25	48.1212
IL15	0.343012	1.96889	12.4068	5.26e-34	5.42e-33	66.0889
TSPAN7	0.342955	2.37798	6.94378	5.27e-12	1.64e-11	16.0454
PPBP	0.342909	1.63621	7.86834	6.08e-15	2.27e-14	22.6843
SMOX	0.342731	2.77835	11.8075	4.57e-31	4.02e-30	59.3785
BMP2K	0.342661	2.91309	15.9318	1.23e-53	3.26e-52	110.994
MKI67	0.342534	3.79714	7.85231	6.88e-15	2.56e-14	22.5626
TTK	0.342413	3.42611	8.34879	1.34e-16	5.51e-16	26.4402
TOX	0.342239	1.7107	9.949	9.44e-23	5.38e-22	40.4188
LBH	0.342226	4.16094	9.04457	3.71e-19	1.76e-18	32.2436
SLC2A5	0.341597	2.04586	10.4668	6.06e-25	3.9e-24	45.4134
GPR171	0.341408	1.82704	9.0488	3.58e-19	1.7e-18	32.2802
LOXL3	0.341319	2.00436	13.8459	1.51e-41	2.32e-40	83.332
NFE2	0.341305	1.7447	12.7988	5.42e-36	6.21e-35	70.6302
MTHFD1L	0.341268	3.5769	12.1618	8.65e-33	8.35e-32	63.3118
KLC3	0.341246	2.16124	8.71071	6.59e-18	2.92e-17	29.4055
LILRB3	0.341129	2.5788	14.9607	7.61e-48	1.54e-46	97.7382
AOX1	0.341086	1.58394	9.37051	2.04e-20	1.04e-19	35.1084
SHOX2	0.340504	1.44011	13.4991	1.14e-39	1.58e-38	79.034
EHBP1	0.340499	4.16727	12.7889	6.09e-36	6.96e-35	70.5134
MCOLN3	0.34046	1.64315	10.8281	1.57e-26	1.09e-25	49.0322
MYBL2	0.340413	3.35183	7.61522	4.18e-14	1.49e-13	20.7893
BNC2	0.340291	1.82378	9.94632	9.69e-23	5.51e-22	40.3935
TFPI	0.340152	3.62235	7.20215	8.6e-13	2.82e-12	17.8219
PSIP1	0.340132	4.01249	9.94583	9.73e-23	5.53e-22	40.3889
CD6	0.339813	2.16451	9.45483	9.47e-21	4.89e-20	35.8644
VAV1	0.339806	2.41113	9.5638	3.49e-21	1.84e-20	36.8507
GPM6B	0.339739	2.08302	10.8852	8.7e-27	6.13e-26	49.6136
BMP1	0.339709	3.01076	12.1545	9.4e-33	9.05e-32	63.2299
CD27	0.339616	2.46149	7.69501	2.29e-14	8.26e-14	21.3804
LRFN4	0.339363	2.67513	8.76152	4.28e-18	1.91e-17	29.8312
PAX6	0.339346	1.48588	10.5514	2.6e-25	1.7e-24	46.2508
AP2S1	0.339279	5.46117	15.1432	6.52e-49	1.4e-47	100.181
CLEC4E	0.339255	1.51841	11.6979	1.53e-30	1.3e-29	58.1825
PGLYRP3	0.339248	1.54157	8.19339	4.7e-16	1.88e-15	25.2028
HIF1A	0.339237	5.97397	9.82679	3.01e-22	1.68e-21	39.273
ALDH3A1	0.33911	2.73943	4.34291	1.48e-05	2.9e-05	1.6506
IMPDH1	0.338904	3.59877	11.614	3.82e-30	3.2e-29	57.2728
PIK3R5	0.338858	1.90075	12.6513	3.07e-35	3.38e-34	68.907
SPOCK2	0.338554	3.19171	7.79039	1.11e-14	4.09e-14	22.0946
ATAD2	0.338509	3.98319	9.79006	4.25e-22	2.35e-21	38.9312
LYNX1	0.338477	2.25211	8.08053	1.15e-15	4.51e-15	24.3175
GALNT10	0.338311	3.04165	11.8529	2.76e-31	2.46e-30	59.8769
GSN	0.337982	4.41193	10.6275	1.21e-25	8.04e-25	47.01
GAP43	0.337733	1.70067	9.85691	2.26e-22	1.27e-21	39.5542
IRF7	0.337525	3.42164	8.41291	7.91e-17	3.3e-16	26.9571
AVEN	0.337006	3.72092	14.0251	1.56e-42	2.52e-41	85.5875
COCH	0.336922	2.26254	7.35947	2.77e-13	9.35e-13	18.9337
SIT1	0.336771	1.71996	10.065	3.11e-23	1.82e-22	41.5179
TPM4	0.336634	5.77376	12.0448	3.24e-32	3.02e-31	62.0017
PLOD1	0.336559	5.03581	12.0802	2.18e-32	2.05e-31	62.3976
SP110	0.336381	3.55691	11.2249	2.5e-28	1.9e-27	53.1305
NMI	0.336295	4.06815	10.771	2.81e-26	1.93e-25	48.4532
FSD1L	0.336257	1.77821	14.4904	3.84e-45	6.86e-44	91.5529
TPI1	0.334759	6.74145	13.2151	3.69e-38	4.73e-37	75.5814
MCFD2	0.334734	4.39083	14.5836	1.13e-45	2.07e-44	92.7662
FMNL1	0.334524	2.48716	11.3213	8.97e-29	7.01e-28	54.145
RHOC	0.334499	5.34722	12.317	1.48e-33	1.48e-32	65.0654
HLA-G	0.33442	2.88209	7.58934	5.08e-14	1.79e-13	20.5988
LIX1L	0.334201	2.92058	11.8121	4.34e-31	3.82e-30	59.4296
LMCD1	0.33345	3.04015	8.09211	1.05e-15	4.13e-15	24.4079
BDKRB2	0.333314	2.42309	10.0127	5.13e-23	2.97e-22	41.0212
MCM10	0.333055	2.94926	7.81849	8.92e-15	3.31e-14	22.3066
C12orf54	0.332462	1.6657	9.00986	5.03e-19	2.37e-18	31.944
CXCR3	0.331521	1.73196	10.43	8.73e-25	5.56e-24	45.0517
MAPK12	0.331245	1.82505	12.1615	8.68e-33	8.37e-32	63.3088
ZIC5	0.331184	1.38346	10.4776	5.43e-25	3.51e-24	45.5206
EMILIN2	0.330892	2.84978	9.558	3.68e-21	1.94e-20	36.798
ANKRD1	0.330376	1.53475	8.93309	9.8e-19	4.54e-18	31.2851
RTKN	0.330171	3.03771	9.62433	2e-21	1.07e-20	37.403
GNGT2	0.330143	1.84639	13.027	3.58e-37	4.38e-36	73.3279
SIRPB1	0.329749	1.56156	11.9114	1.44e-31	1.3e-30	60.5215
ARL4A	0.329726	3.15923	9.81965	3.22e-22	1.79e-21	39.2065
TM6SF1	0.329411	1.89488	11.7159	1.25e-30	1.07e-29	58.3786
YWHAH	0.329284	5.59885	13.5111	9.83e-40	1.36e-38	79.1819
ATP8B4	0.329197	1.9388	13.8364	1.7e-41	2.59e-40	83.213
IL18RAP	0.32917	1.72294	12.3604	8.97e-34	9.13e-33	65.56
TAGLN3	0.329026	1.29672	10.5823	1.9e-25	1.25e-24	46.5584
CDC42EP3	0.328917	3.43546	9.49141	6.78e-21	3.53e-20	36.1944
SLC1A3	0.328901	3.07237	6.64034	4.11e-11	1.2e-10	14.0377
ZNF281	0.328061	3.75422	13.3603	6.29e-39	8.42e-38	77.3397
IGFL2	0.327755	1.66005	6.90909	6.7e-12	2.07e-11	15.8116
PLP2	0.327732	5.44566	8.35966	1.22e-16	5.06e-16	26.5276
FAM3C	0.327724	4.22835	9.48472	7.21e-21	3.75e-20	36.134
KCTD1	0.327531	3.08269	9.26091	5.46e-20	2.72e-19	34.1347
PYHIN1	0.327242	1.8497	11.0528	1.53e-27	1.12e-26	51.3368
SEC61B	0.327153	5.36413	14.2914	5.11e-44	8.7e-43	88.9817
C1orf54	0.326527	3.70231	11.2815	1.37e-28	1.06e-27	53.7249
FAM111B	0.326402	2.91877	8.25112	2.95e-16	1.19e-15	25.6599
LMNB1	0.326178	4.55396	8.76615	4.12e-18	1.84e-17	29.8701
CHEK1	0.326105	3.31271	9.0468	3.64e-19	1.73e-18	32.2629
NID1	0.326023	3.63307	8.86172	1.82e-18	8.28e-18	30.6771
MEFV	0.325923	1.55078	15.2259	2.13e-49	4.71e-48	101.294
RAN	0.325637	5.78536	15.1079	1.05e-48	2.23e-47	99.7057
ARHGAP11A	0.325423	2.96797	9.94972	9.38e-23	5.35e-22	40.4256
ADAMTS14	0.325397	2.10563	10.6871	6.6e-26	4.46e-25	47.6069
MPHOSPH9	0.32523	3.19561	11.8783	2.08e-31	1.87e-30	60.1565
GOLT1B	0.325122	4.09031	13.2235	3.34e-38	4.29e-37	75.682
CTSG	0.324838	2.24768	7.07892	2.06e-12	6.56e-12	16.967
TMCO3	0.324817	3.8026	11.0747	1.21e-27	8.95e-27	51.564
NRAS	0.324733	4.56433	12.152	9.67e-33	9.3e-32	63.2013
PYGB	0.324636	4.24153	11.6859	1.74e-30	1.48e-29	58.0516
HOMER2	0.324628	2.31412	8.25705	2.81e-16	1.14e-15	25.7071
ACTC1	0.324593	2.15241	4.68741	2.97e-06	6.15e-06	3.18686
ADRB2	0.32453	2.59971	8.09124	1.06e-15	4.16e-15	24.4011
ITGB3	0.324128	1.7525	13.6059	3.04e-40	4.34e-39	80.3488
ZNF114	0.324043	1.75718	7.12301	1.51e-12	4.86e-12	17.2712
UBE2T	0.323975	4.20228	8.65086	1.09e-17	4.78e-17	28.9072
CA9	0.323813	3.32825	3.9459	8.25e-05	0.000151161	0.0228079
NINJ1	0.323699	3.92401	10.7008	5.74e-26	3.89e-25	47.7449
NTRK2	0.323473	1.64197	9.49479	6.58e-21	3.43e-20	36.225
GPR153	0.323451	2.66545	9.49735	6.43e-21	3.35e-20	36.2481
GPX7	0.322883	3.38387	8.1354	7.47e-16	2.95e-15	24.7465
ITGA1	0.322856	3.43553	9.62236	2.03e-21	1.09e-20	37.3849
PPA1	0.322823	5.66572	12.3149	1.51e-33	1.51e-32	65.042
AQP9	0.322708	2.00861	7.2095	8.16e-13	2.68e-12	17.8734
DDIT4	0.322205	6.00901	6.18001	7.87e-10	2.12e-09	11.1556
DKK1	0.321972	3.01608	4.16571	3.25e-05	6.17e-05	0.905132
PTPN12	0.321556	4.50991	11.1994	3.27e-28	2.48e-27	52.8627
FGFR1	0.321064	3.06515	7.98291	2.49e-15	9.53e-15	23.5612
PLXDC2	0.321025	3.53606	6.85774	9.52e-12	2.91e-11	15.4675
SLA2	0.320702	1.9287	11.4033	3.73e-29	2.98e-28	55.0144
RFK	0.320438	3.00661	12.6533	3e-35	3.3e-34	68.9309
ELMO1	0.320188	2.81723	9.80628	3.65e-22	2.03e-21	39.082
TRIM21	0.320126	3.80787	11.3245	8.67e-29	6.78e-28	54.1784
CCT6A	0.320105	5.83002	13.6344	2.13e-40	3.07e-39	80.6998
HPS5	0.320027	3.32078	13.8464	1.5e-41	2.31e-40	83.3389
TPST1	0.319949	3.35453	8.17934	5.26e-16	2.1e-15	25.0919
CLEC10A	0.319663	1.94137	8.21041	4.1e-16	1.65e-15	25.3373
SLC9A7	0.319401	2.87176	9.03979	3.87e-19	1.84e-18	32.2023
HEPH	0.319204	2.33538	8.77415	3.84e-18	1.72e-17	29.9373
CARD10	0.319095	2.71775	8.92843	1.02e-18	4.72e-18	31.2452
ENTPD1	0.319093	3.46842	10.0277	4.44e-23	2.58e-22	41.1638
PDIA6	0.318727	5.8612	10.4329	8.48e-25	5.41e-24	45.0803
PFKFB3	0.318531	4.33708	7.77623	1.23e-14	4.54e-14	21.9881
PCMT1	0.318347	5.22689	14.9552	8.19e-48	1.66e-46	97.6649
BGN	0.317818	5.23566	6.13731	1.03e-09	2.74e-09	10.8982
FFAR2	0.317816	1.65742	8.13525	7.48e-16	2.96e-15	24.7454
CRIP1	0.31779	3.16182	7.49198	1.05e-13	3.64e-13	19.8877
PPIL1	0.317774	4.3559	12.382	7e-34	7.16e-33	65.8058
CPXM2	0.317731	2.27167	7.43903	1.55e-13	5.31e-13	19.5045
PPP1R16B	0.317399	2.0755	10.0048	5.54e-23	3.19e-22	40.9465
PRPF4	0.317356	4.10573	13.3031	1.27e-38	1.67e-37	76.645
ZFHX4	0.317265	1.97858	8.04233	1.56e-15	6.03e-15	24.0206
EPB41L2	0.316988	3.58626	9.10014	2.28e-19	1.1e-18	32.7254
PPM1J	0.316848	1.66372	12.9098	1.45e-36	1.72e-35	71.9377
CBR3	0.316836	3.44249	7.76906	1.3e-14	4.79e-14	21.9342
POMP	0.316806	5.43717	13.2145	3.72e-38	4.76e-37	75.5739
NDE1	0.316708	3.77525	11.1451	5.8e-28	4.34e-27	52.2953
TGFB1I1	0.316147	2.97539	8.76565	4.13e-18	1.85e-17	29.8659
CYP7B1	0.316129	2.28533	9.55596	3.75e-21	1.98e-20	36.7794
SIGLEC7	0.315988	1.61463	13.664	1.47e-40	2.15e-39	81.0666
CD72	0.315661	2.12713	9.5405	4.33e-21	2.27e-20	36.639
CBR1	0.315575	4.76673	10.2219	6.78e-24	4.15e-23	43.0231
PAPPA	0.315533	1.81882	10.9402	4.93e-27	3.52e-26	50.1769
MAP4K1	0.315392	2.24791	8.72289	5.95e-18	2.64e-17	29.5074
CKAP4	0.315364	4.78092	10.7462	3.62e-26	2.48e-25	48.2024
PSPH	0.315267	3.23905	10.2128	7.41e-24	4.53e-23	42.935
CXorf21	0.315167	1.99733	12.24	3.56e-33	3.5e-32	64.1934
EID3	0.315152	1.80183	10.8226	1.66e-26	1.15e-25	48.9761
RASGEF1B	0.315055	1.83339	11.6616	2.27e-30	1.92e-29	57.7884
NGFR	0.314993	1.61436	8.09238	1.05e-15	4.12e-15	24.41
NEFL	0.314986	1.39884	8.04678	1.51e-15	5.83e-15	24.0551
NUCB2	0.314905	4.25937	10.9636	3.87e-27	2.78e-26	50.4168
LY6D	0.314867	4.62077	2.60099	0.00936987	0.0133569	-4.34702
PLXDC1	0.314865	2.40517	10.9756	3.42e-27	2.47e-26	50.5398
KCNJ2	0.314843	1.94908	10.0885	2.48e-23	1.46e-22	41.7422
FBXO17	0.314782	1.8874	9.37136	2.02e-20	1.03e-19	35.1159
VASN	0.314776	3.22107	8.35201	1.3e-16	5.37e-16	26.4661
KCTD9	0.314672	3.5867	12.1162	1.45e-32	1.38e-31	62.7997
PLEK2	0.314563	4.16545	6.41096	1.83e-10	5.16e-10	12.5768
CLEC11A	0.314559	2.59249	8.01803	1.89e-15	7.27e-15	23.8323
GPR161	0.314549	2.11394	11.9034	1.58e-31	1.42e-30	60.4334
SLC36A4	0.314524	2.72358	10.5174	3.65e-25	2.37e-24	45.9139
CASP4	0.314505	4.21795	10.1643	1.19e-23	7.14e-23	42.4685
CNTNAP2	0.314494	1.47367	7.32931	3.45e-13	1.16e-12	18.7188
TRAT1	0.314393	1.58039	10.0529	3.49e-23	2.04e-22	41.4025
LRRK2	0.314136	1.75104	12.7817	6.63e-36	7.56e-35	70.4291
FGF7	0.314002	2.01534	6.57201	6.44e-11	1.87e-10	13.5974
KLHL21	0.313954	3.38225	11.6709	2.05e-30	1.74e-29	57.8889
ECM2	0.313715	2.23196	9.9564	8.8e-23	5.02e-22	40.4886
ACAT1	0.313696	3.71956	10.6171	1.34e-25	8.92e-25	46.9054
KLK12	0.313647	1.27163	10.6923	6.26e-26	4.23e-25	47.6598
CXCL16	0.313419	4.04889	8.19023	4.82e-16	1.93e-15	25.1778
STAC	0.313402	1.5877	11.1975	3.34e-28	2.53e-27	52.8429
FOXE1	0.313377	1.51132	8.25292	2.91e-16	1.18e-15	25.6743
GIMAP1	0.313225	2.12574	10.6534	9.3e-26	6.23e-25	47.2685
TLL1	0.313162	1.4848	11.8045	4.72e-31	4.14e-30	59.3459
CDCA2	0.313071	2.85766	9.02904	4.25e-19	2.01e-18	32.1094
NBL1	0.312842	4.79101	7.60298	4.58e-14	1.62e-13	20.6992
HMGB2	0.312834	5.16408	8.41217	7.96e-17	3.32e-16	26.9511
HKDC1	0.312634	1.47905	8.54338	2.69e-17	1.15e-16	28.0202
FMO2	0.312168	1.64087	10.5035	4.2e-25	2.72e-24	45.7763
MAPRE2	0.311817	3.11792	10.1787	1.03e-23	6.24e-23	42.6062
TRIM69	0.311558	3.20023	11.3815	4.71e-29	3.74e-28	54.7833
TCN2	0.311467	2.94286	8.77065	3.96e-18	1.78e-17	29.9079
SIGLEC9	0.311396	1.77296	12.3928	6.18e-34	6.34e-33	65.9292
AP3S1	0.311178	4.87193	13.0045	4.68e-37	5.72e-36	73.0598
SERPINH1	0.311159	5.40025	9.85065	2.4e-22	1.35e-21	39.4957
SEC23A	0.310891	4.05954	12.4166	4.7e-34	4.86e-33	66.2011
EXT2	0.310752	4.1326	12.8333	3.6e-36	4.17e-35	71.0356
NFIX	0.310374	3.39149	8.40257	8.61e-17	3.58e-16	26.8735
CCNB2	0.310229	3.89656	7.44437	1.49e-13	5.11e-13	19.5431
ARHGAP21	0.310213	4.32873	9.86209	2.16e-22	1.21e-21	39.6027
GBE1	0.310163	3.96243	10.5703	2.15e-25	1.41e-24	46.4389
GAB3	0.310082	1.70721	12.1488	1e-32	9.61e-32	63.1653
HSD3B7	0.310065	2.84421	9.89922	1.52e-22	8.55e-22	39.9505
GJC1	0.309941	3.13277	8.85095	1.99e-18	9.07e-18	30.5858
COTL1	0.309873	4.12847	8.59225	1.79e-17	7.73e-17	28.4222
KLRD1	0.309549	1.54453	12.6054	5.26e-35	5.71e-34	68.3752
HLA-E	0.309482	6.77728	10.352	1.89e-24	1.18e-23	44.2872
LILRA6	0.309427	1.64802	15.4908	5.68e-51	1.32e-49	104.896
ALDH3A2	0.309393	4.13791	8.88167	1.53e-18	6.99e-18	30.8466
CD33	0.308843	1.67506	13.5911	3.65e-40	5.19e-39	80.1653
ARID5A	0.308745	3.10552	11.518	1.08e-29	8.87e-29	56.2397
WNT11	0.308737	1.67856	7.25982	5.69e-13	1.89e-12	18.2268
SOAT1	0.308521	3.71485	9.29268	4.11e-20	2.06e-19	34.4159
UHRF1	0.308374	3.30797	9.13031	1.74e-19	8.46e-19	32.9882
ESPN	0.308256	2.43227	6.60642	5.14e-11	1.5e-10	13.8186
JUN	0.307759	5.25615	7.16409	1.13e-12	3.66e-12	17.5564
LTB4R	0.307737	2.54899	9.36705	2.1e-20	1.07e-19	35.0774
EDIL3	0.307238	2.654	8.05839	1.38e-15	5.34e-15	24.1453
SLC30A4	0.307042	2.23162	11.9976	5.5e-32	5.06e-31	61.4769
ELK3	0.306714	3.93254	11.6949	1.58e-30	1.34e-29	58.1496
CYP27B1	0.306651	2.12537	9.72233	8.02e-22	4.38e-21	38.3038
GIMAP6	0.306169	2.80796	8.10489	9.52e-16	3.74e-15	24.5077
COMMD2	0.305942	3.9443	11.9382	1.07e-31	9.74e-31	60.8184
GCLM	0.305889	3.63779	7.52504	8.2e-14	2.85e-13	20.1282
APLP1	0.305873	1.65804	9.24732	6.17e-20	3.06e-19	34.0147
PCOLCE	0.305787	3.79783	6.83859	1.08e-11	3.3e-11	15.3398
NT5DC3	0.305707	2.30913	12.343	1.1e-33	1.11e-32	65.361
STEAP1	0.305576	3.11978	5.9251	3.72e-09	9.54e-09	9.64494
CIITA	0.305369	2.57591	7.43621	1.58e-13	5.41e-13	19.4842
PLCL2	0.305362	2.46987	8.914	1.16e-18	5.32e-18	31.122
PRUNE2	0.305216	1.83874	7.52445	8.23e-14	2.87e-13	20.1239
DNMT1	0.304573	5.29966	9.46236	8.85e-21	4.58e-20	35.9323
PLXND1	0.304545	3.48352	9.48471	7.21e-21	3.75e-20	36.1339
DZIP1	0.304408	2.46175	8.10356	9.62e-16	3.78e-15	24.4973
ARHGAP4	0.304243	3.01406	8.25604	2.84e-16	1.15e-15	25.699
DIXDC1	0.304231	2.34555	9.84723	2.48e-22	1.39e-21	39.4638
HINT1	0.30416	6.1676	10.2446	5.43e-24	3.35e-23	43.2427
GRP	0.30413	1.60264	7.02602	2.98e-12	9.4e-12	16.6042
FBXO6	0.303853	3.5919	9.56504	3.45e-21	1.82e-20	36.862
SAV1	0.303598	3.26515	13.1318	1.01e-37	1.27e-36	74.5803
KLHL6	0.30349	2.00037	9.57091	3.27e-21	1.73e-20	36.9154
ABLIM2	0.303332	1.7767	11.1724	4.35e-28	3.28e-27	52.5804
SURF4	0.303261	5.4651	12.2419	3.48e-33	3.43e-32	64.2145
CD99L2	0.3032	3.35588	11.9886	6.09e-32	5.59e-31	61.377
SOSTDC1	0.302698	1.41343	8.36553	1.17e-16	4.82e-16	26.5748
FGF2	0.302457	1.58933	11.2303	2.36e-28	1.8e-27	53.1864
HEXB	0.302267	5.75278	10.886	8.63e-27	6.08e-26	49.6215
CYTL1	0.302086	1.72207	8.29489	2.07e-16	8.45e-16	26.0086
PGM2L1	0.301973	2.59331	10.119	1.84e-23	1.09e-22	42.0339
NDUFB6	0.301416	4.21859	11.6368	2.98e-30	2.51e-29	57.52
SAMD4A	0.301324	2.3451	10.205	8e-24	4.87e-23	42.8602
COL27A1	0.301034	2.82241	7.789	1.12e-14	4.13e-14	22.0841
CD79A	0.300953	2.22259	5.60113	2.45e-08	5.94e-08	7.8136
SDS	0.300825	2.17072	9.19782	9.59e-20	4.7e-19	33.579
EGR2	0.300738	2.11181	7.76546	1.34e-14	4.92e-14	21.9071
IGSF21	0.30071	1.73658	10.2224	6.75e-24	4.14e-23	43.0278
RNASE2	0.300522	1.70747	9.46513	8.63e-21	4.47e-20	35.9572
TNFRSF10D	0.300457	2.15138	10.1454	1.43e-23	8.54e-23	42.2866
CDCA3	0.300316	3.1767	8.76978	3.99e-18	1.79e-17	29.9006
FMO3	0.300246	1.63665	7.04342	2.64e-12	8.35e-12	16.7233
MCL1	0.299894	5.91085	10.9754	3.42e-27	2.47e-26	50.5387
MAPK11	0.299656	2.33049	11.7217	1.18e-30	1.01e-29	58.4419
CCNE2	0.299565	2.54605	7.91679	4.17e-15	1.57e-14	23.0537
STC1	0.299353	3.31681	6.72222	2.38e-11	7.1e-11	14.5711
DLL1	0.299269	2.60786	8.32957	1.56e-16	6.41e-16	26.286
OAS2	0.299076	4.33836	5.97627	2.73e-09	7.09e-09	9.94326
SYT12	0.298967	1.62901	9.03079	4.19e-19	1.98e-18	32.1245
CD180	0.298799	1.84315	10.1985	8.52e-24	5.18e-23	42.7975
BTN3A2	0.298638	4.0671	7.89279	5.03e-15	1.89e-14	22.8705
POLE2	0.298634	2.62657	8.97228	6.98e-19	3.25e-18	31.6208
MORC4	0.298339	3.2257	10.5355	3.05e-25	1.99e-24	46.0938
IL16	0.298038	1.99632	10.445	7.52e-25	4.82e-24	45.199
KRT78	0.298033	1.66126	8.70466	6.94e-18	3.07e-17	29.3551
TMTC1	0.297651	2.20176	8.35512	1.27e-16	5.24e-16	26.491
GIMAP2	0.297604	2.97662	7.25504	5.89e-13	1.95e-12	18.1932
CYLD	0.297493	3.29835	12.6794	2.21e-35	2.45e-34	69.2347
KLF4	0.297438	3.46945	7.03259	2.85e-12	9e-12	16.6492
DCUN1D5	0.297343	4.34368	11.4691	1.84e-29	1.49e-28	55.7161
ZWINT	0.297098	4.25659	8.0218	1.84e-15	7.06e-15	23.8615
MICA	0.296971	3.58514	9.28846	4.27e-20	2.14e-19	34.3785
RALB	0.29697	4.98798	12.7287	1.24e-35	1.39e-34	69.8095
CREB3L1	0.296929	2.84644	6.6271	4.48e-11	1.31e-10	13.9521
SYTL3	0.29691	2.42357	10.0003	5.79e-23	3.33e-22	40.9031
CSF3R	0.296736	2.37346	8.08537	1.11e-15	4.34e-15	24.3553
KCNMB1	0.29658	2.30067	7.38994	2.22e-13	7.52e-13	19.1516
HAT1	0.296578	4.34816	12.4818	2.21e-34	2.33e-33	66.949
SLAMF1	0.296547	1.7086	9.15424	1.41e-19	6.88e-19	33.1972
MALT1	0.296208	3.38046	11.2685	1.57e-28	1.21e-27	53.5887
TTYH2	0.296005	1.91579	10.7944	2.21e-26	1.53e-25	48.6903
APBB1	0.295839	2.07289	9.50339	6.08e-21	3.17e-20	36.3027
PREX1	0.295748	2.77913	8.75826	4.4e-18	1.96e-17	29.8038
BICC1	0.295588	2.23086	7.28281	4.82e-13	1.6e-12	18.3891
USP13	0.295559	2.52906	11.0321	1.9e-27	1.39e-26	51.123
CDKN2B	0.295521	2.90459	5.15817	2.76e-07	6.22e-07	5.47089
PARP12	0.295359	4.55564	8.73731	5.26e-18	2.34e-17	29.6281
ACTR3	0.29535	5.63443	13.2586	2.18e-38	2.83e-37	76.1068
ITGA6	0.295233	4.92603	5.9772	2.72e-09	7.06e-09	9.94873
PAEP	0.295158	1.36129	9.81943	3.23e-22	1.79e-21	39.2044
RASD1	0.295142	2.32543	6.57617	6.27e-11	1.82e-10	13.6241
C15orf48	0.294879	3.25393	4.48288	7.82e-06	1.57e-05	2.26098
ITGB1	0.294581	6.0198	9.28859	4.26e-20	2.13e-19	34.3797
ZNF367	0.294498	2.69525	9.08248	2.66e-19	1.27e-18	32.5721
SPIB	0.294183	1.503	7.36025	2.75e-13	9.3e-13	18.9392
SLC25A43	0.294092	3.61655	8.17013	5.66e-16	2.26e-15	25.0193
SLC9A9	0.293821	2.91898	8.17919	5.26e-16	2.1e-15	25.0907
CD28	0.293411	1.73239	10.2373	5.83e-24	3.59e-23	43.1724
IRF4	0.293308	1.89075	8.87843	1.57e-18	7.19e-18	30.819
JAG1	0.293307	4.49912	7.31733	3.76e-13	1.26e-12	18.6337
ZAP70	0.293305	1.93287	8.98114	6.46e-19	3.02e-18	31.6969
CXCR6	0.293057	2.09576	8.20401	4.31e-16	1.73e-15	25.2867
NQO2	0.292858	3.04754	11.8927	1.78e-31	1.6e-30	60.3151
DSG1	0.29247	1.47334	6.28935	3.97e-10	1.09e-09	11.8222
DUSP1	0.2921	4.96643	5.58116	2.74e-08	6.63e-08	7.70398
ITPR2	0.292096	3.28228	9.66081	1.42e-21	7.66e-21	37.7373
LIF	0.292004	2.74841	6.9543	4.9e-12	1.52e-11	16.1165
KLF12	0.291741	2.19663	9.47934	7.58e-21	3.93e-20	36.0854
WWTR1	0.291666	3.4938	10.3707	1.57e-24	9.89e-24	44.4694
PSRC1	0.291538	2.85271	9.22382	7.61e-20	3.75e-19	33.8076
IPO7	0.291456	4.83816	11.2356	2.23e-28	1.71e-27	53.2427
HRK	0.291326	1.30464	11.563	6.65e-30	5.51e-29	56.7235
COL8A1	0.291045	3.12846	6.19753	7.06e-10	1.91e-09	11.2616
POLD1	0.290989	3.46125	10.5997	1.6e-25	1.06e-24	46.7319
HIVEP3	0.290949	1.98036	10.6042	1.53e-25	1.01e-24	46.7774
NRCAM	0.290886	1.87379	6.95167	4.99e-12	1.55e-11	16.0987
P2RY10	0.290682	1.84228	9.54954	3.98e-21	2.09e-20	36.7211
PRRX2	0.290669	2.27901	7.75341	1.47e-14	5.37e-14	21.8167
TCP11L1	0.290617	2.61442	11.5131	1.14e-29	9.34e-29	56.1869
IGFBP5	0.290601	4.84682	3.66803	0.000251371	0.000438857	-1.02531
RAP2B	0.290361	3.65602	11.2216	2.59e-28	1.97e-27	53.0951
SLAMF9	0.290337	1.46045	11.7922	5.41e-31	4.73e-30	59.2116
MRPS10	0.290156	4.85744	12.4614	2.8e-34	2.94e-33	66.7149
PRKG1	0.290119	1.83193	11.4694	1.83e-29	1.49e-28	55.7195
DNAJC12	0.289833	1.88939	8.73386	5.42e-18	2.41e-17	29.5992
DOCK4	0.289736	2.38394	10.545	2.77e-25	1.81e-24	46.1874
GSTO1	0.289522	5.47463	10.027	4.48e-23	2.6e-22	41.1567
HVCN1	0.289502	2.48221	9.26732	5.16e-20	2.57e-19	34.1914
ENPP2	0.289023	3.46662	5.81855	6.99e-09	1.76e-08	9.03167
NCAPH	0.28894	2.92373	8.07031	1.25e-15	4.88e-15	24.238
CENPI	0.288934	2.37278	9.90445	1.44e-22	8.14e-22	39.9996
TROAP	0.288931	3.32803	7.07666	2.09e-12	6.66e-12	16.9514
SIX2	0.288918	2.05893	5.69297	1.45e-08	3.57e-08	8.32269
SPOCK1	0.288485	3.34519	4.33264	1.55e-05	3.03e-05	1.6066
AFAP1	0.287944	3.06026	9.33127	2.9e-20	1.46e-19	34.7586
PDZRN3	0.287761	2.25686	7.22589	7.26e-13	2.39e-12	17.9882
PSMD14	0.287603	4.69692	13.7855	3.22e-41	4.86e-40	82.5778
XG	0.287565	1.85184	7.11784	1.56e-12	5.04e-12	17.2355
MAP1A	0.287423	2.01243	9.42938	1.19e-20	6.15e-20	35.6356
NUDCD1	0.287398	3.54451	9.47072	8.2e-21	4.25e-20	36.0076
IRAK3	0.286733	2.45674	8.16349	5.97e-16	2.37e-15	24.9671
GRK5	0.286598	2.63141	10.4889	4.86e-25	3.14e-24	45.6318
HSPA12A	0.286582	2.0887	12.1927	6.09e-33	5.93e-32	63.6597
RFC3	0.286263	3.19862	9.55179	3.9e-21	2.05e-20	36.7415
UBE2V2	0.286022	4.33225	12.9067	1.51e-36	1.79e-35	71.9006
LRP12	0.285858	2.39323	9.03485	4.04e-19	1.92e-18	32.1596
APBB1IP	0.285718	2.49322	6.13857	1.02e-09	2.72e-09	10.9058
RBP7	0.285714	2.63104	6.88377	7.97e-12	2.45e-11	15.6416
SETBP1	0.285495	2.79878	7.27602	5.06e-13	1.68e-12	18.3412
ARNTL	0.285441	2.79148	11.8756	2.15e-31	1.92e-30	60.1276
LIFR	0.285334	2.44072	6.78815	1.53e-11	4.6e-11	15.005
SMOC1	0.284713	1.49474	7.75653	1.43e-14	5.25e-14	21.8401
GJB5	0.28406	3.20977	5.10588	3.63e-07	8.11e-07	5.20671
EGFLAM	0.283715	2.27687	9.59861	2.53e-21	1.35e-20	37.168
MYL9	0.28359	4.72451	5.12905	3.22e-07	7.21e-07	5.32345
CRTAM	0.283474	1.56571	9.66445	1.38e-21	7.42e-21	37.7708
PVR	0.283256	3.59659	9.83105	2.89e-22	1.61e-21	39.3127
PCNA	0.283119	5.55669	8.50214	3.79e-17	1.6e-16	27.6825
ACTB	0.28304	8.79545	11.7424	9.37e-31	8.11e-30	58.6666
FCN1	0.282999	2.09201	7.68811	2.41e-14	8.68e-14	21.3291
ATXN1	0.282982	2.99499	9.42136	1.28e-20	6.61e-20	35.5636
AGTPBP1	0.282969	3.05229	11.9847	6.36e-32	5.84e-31	61.333
TSHZ3	0.282891	2.4293	7.99701	2.23e-15	8.54e-15	23.6699
LRIG3	0.282679	3.57237	6.7846	1.56e-11	4.71e-11	14.9816
ST6GALNAC5	0.282523	2.0518	8.65943	1.02e-17	4.45e-17	28.9784
OLFM1	0.282365	1.87715	8.22454	3.66e-16	1.47e-15	25.4491
RAP2C	0.28197	3.9677	12.6473	3.22e-35	3.53e-34	68.8604
NUDT1	0.281785	3.83132	9.88502	1.73e-22	9.77e-22	39.8173
MUC4	0.281784	2.28348	4.8698	1.21e-06	2.59e-06	4.04654
SFMBT2	0.281688	2.36625	10.0059	5.48e-23	3.16e-22	40.9562
FBXW5	0.281377	4.09172	11.5274	9.79e-30	8.03e-29	56.3408
MYO7A	0.281367	2.08669	10.1206	1.82e-23	1.08e-22	42.0488
EBF1	0.281291	2.38942	7.50522	9.49e-14	3.3e-13	19.9839
CDCP1	0.281275	3.74649	7.76869	1.31e-14	4.8e-14	21.9314
WDR62	0.281201	2.15431	9.32595	3.05e-20	1.53e-19	34.7112
CCR2	0.280936	1.60861	10.2309	6.21e-24	3.82e-23	43.1102
PMP22	0.280814	3.69869	5.66988	1.66e-08	4.06e-08	8.19394
RPL26L1	0.280722	4.22895	12.0621	2.67e-32	2.5e-31	62.195
MLLT11	0.280722	3.39312	6.33048	3.06e-10	8.5e-10	12.0759
LRRC32	0.279993	3.09249	7.60057	4.67e-14	1.65e-13	20.6814
RUNX2	0.27969	2.47646	9.03049	4.2e-19	1.99e-18	32.1219
JAG2	0.279587	3.30521	7.79002	1.11e-14	4.1e-14	22.0918
GLCE	0.279577	3.44129	8.11448	8.82e-16	3.47e-15	24.5827
CREM	0.279458	3.04873	11.1264	7.06e-28	5.26e-27	52.1009
KLHL13	0.279316	1.98092	7.97103	2.73e-15	1.04e-14	23.4697
SUCNR1	0.279229	1.44758	10.3705	1.58e-24	9.91e-24	44.4673
PDCD1	0.279091	1.60649	8.62572	1.35e-17	5.87e-17	28.6988
CENPL	0.27907	2.80171	10.4931	4.66e-25	3.02e-24	45.673
MDGA1	0.279056	2.06394	9.08532	2.59e-19	1.24e-18	32.5967
BUB1B	0.278896	3.48524	6.90486	6.89e-12	2.12e-11	15.7832
SNX6	0.278718	4.91849	12.1809	6.97e-33	6.76e-32	63.5267
TOP2A	0.278704	5.12972	5.30705	1.25e-07	2.89e-07	6.23743
SAP30	0.278646	3.18702	10.1653	1.18e-23	7.08e-23	42.4778
SNAPC1	0.278611	3.65658	9.00885	5.07e-19	2.39e-18	31.9353
EGFR	0.278486	3.76101	6.30228	3.66e-10	1.01e-09	11.9018
SLC6A15	0.278244	1.21596	10.9289	5.54e-27	3.94e-26	50.0609
EPHB4	0.278233	3.90458	8.64331	1.16e-17	5.09e-17	28.8445
IRAK1	0.27811	4.88761	10.5232	3.45e-25	2.24e-24	45.971
OIP5	0.277983	2.73408	7.47237	1.21e-13	4.18e-13	19.7455
STRAP	0.277737	5.27531	11.7304	1.07e-30	9.22e-30	58.536
SIRPG	0.277409	1.85109	8.35808	1.24e-16	5.12e-16	26.5149
LPXN	0.277309	3.50245	6.2468	5.19e-10	1.42e-09	11.5615
VDAC2	0.277107	4.2072	11.0742	1.22e-27	8.99e-27	51.5589
KIAA0895	0.27704	2.09896	7.71161	2.02e-14	7.31e-14	21.5041
RARB	0.276838	2.27373	8.0712	1.24e-15	4.84e-15	24.2449
GZMM	0.276803	1.78609	8.7745	3.83e-18	1.72e-17	29.9403
FOXN2	0.276626	3.80899	10.0911	2.42e-23	1.42e-22	41.7671
TNFRSF11B	0.276558	2.30462	5.58607	2.67e-08	6.45e-08	7.7309
NDST1	0.276346	3.41556	10.6909	6.35e-26	4.29e-25	47.6454
NEDD1	0.276267	3.76905	12.4436	3.44e-34	3.6e-33	66.51
COQ2	0.2762	3.40784	11.3051	1.07e-28	8.27e-28	53.9745
GNG10	0.276192	3.82183	7.29048	4.56e-13	1.52e-12	18.4434
RIOK1	0.276131	3.65384	11.6086	4.05e-30	3.39e-29	57.215
PSTPIP1	0.276042	1.9554	8.68169	8.43e-18	3.72e-17	29.1635
MAGEA12	0.27591	1.76602	3.88594	0.00010554	0.000191374	-0.209724
PXMP2	0.275866	3.47954	9.42973	1.19e-20	6.13e-20	35.6387
UBE2F	0.27555	4.09588	13.2859	1.56e-38	2.05e-37	76.4361
GATA6	0.275523	1.91871	8.71544	6.33e-18	2.81e-17	29.4451
DNER	0.275432	1.34993	7.26563	5.46e-13	1.81e-12	18.2678
ZYX	0.275386	4.7749	8.98631	6.17e-19	2.89e-18	31.7413
HOXC8	0.275289	1.68099	8.21799	3.86e-16	1.55e-15	25.3972
LHX1	0.275284	1.34896	9.79103	4.21e-22	2.33e-21	38.9401
RNF175	0.274945	1.4291	11.7322	1.05e-30	9.05e-30	58.5558
LAMA1	0.274914	1.55291	8.82533	2.48e-18	1.13e-17	30.3689
JPH2	0.274829	1.91154	7.4061	1.97e-13	6.71e-13	19.2676
SYDE1	0.274741	2.61007	9.52911	4.8e-21	2.52e-20	36.5356
AFAP1L1	0.274587	2.70551	9.86899	2.02e-22	1.13e-21	39.6672
CCL23	0.274543	1.59251	8.59961	1.68e-17	7.28e-17	28.483
MGAT2	0.274497	3.2737	12.5562	9.33e-35	9.99e-34	67.806
MCM6	0.274484	4.21992	8.59049	1.81e-17	7.84e-17	28.4076
GPRIN3	0.274379	2.05736	9.91118	1.35e-22	7.64e-22	40.0628
ARFGAP3	0.274036	4.57371	9.89951	1.51e-22	8.52e-22	39.9533
BZW1	0.273971	5.01927	10.7468	3.6e-26	2.46e-25	48.2086
ZNF683	0.273961	2.02178	7.51234	9.01e-14	3.13e-13	20.0357
DOK3	0.273886	2.21663	9.60363	2.42e-21	1.29e-20	37.2138
ARPC5L	0.27373	4.4962	11.295	1.19e-28	9.2e-28	53.8678
PGBD5	0.27364	1.63972	8.03448	1.66e-15	6.41e-15	23.9597
POU2F2	0.273628	1.93231	8.57357	2.09e-17	8.98e-17	28.2683
CD1D	0.273138	1.94496	10.4683	5.96e-25	3.84e-24	45.4286
KIFAP3	0.27305	3.92685	8.63392	1.26e-17	5.49e-17	28.7667
CDKN2C	0.273046	2.95296	6.92298	6.09e-12	1.88e-11	15.9051
IER5	0.272992	4.33714	7.86114	6.42e-15	2.4e-14	22.6296
FOLR3	0.272965	1.31518	10.1193	1.84e-23	1.09e-22	42.0364
CCT4	0.272668	5.42781	11.904	1.57e-31	1.41e-30	60.4403
BACH2	0.272561	1.59787	12.0497	3.07e-32	2.86e-31	62.0572
PGBD1	0.272443	2.24894	9.46658	8.51e-21	4.41e-20	35.9703
RENBP	0.272387	2.78299	6.67594	3.24e-11	9.58e-11	14.2689
APP	0.27229	6.57385	8.05026	1.47e-15	5.68e-15	24.0821
TMEM14C	0.272254	5.50079	11.6196	3.6e-30	3.02e-29	57.3334
HPCAL1	0.272179	3.25342	10.4554	6.78e-25	4.36e-24	45.3012
ATP1B3	0.271909	5.38395	9.47941	7.57e-21	3.93e-20	36.086
SLC6A9	0.271519	2.27762	9.9079	1.4e-22	7.88e-22	40.032
COX7A1	0.271452	2.88935	7.05537	2.43e-12	7.7e-12	16.8051
LARP6	0.271333	3.04234	7.25224	6.01e-13	1.99e-12	18.1735
CCDC3	0.271291	2.84373	6.87843	8.26e-12	2.54e-11	15.6058
DRAP1	0.271175	5.57911	12.8689	2.36e-36	2.77e-35	71.4543
NOTCH2	0.271001	3.61264	9.6721	1.28e-21	6.93e-21	37.841
ATOX1	0.27088	4.55757	11.7993	5e-31	4.38e-30	59.2893
SNX8	0.270749	3.36038	9.43573	1.13e-20	5.81e-20	35.6926
MRPL36	0.270364	4.66421	10.0902	2.44e-23	1.43e-22	41.7589
HGF	0.270357	1.81082	8.11671	8.67e-16	3.41e-15	24.6001
SUMO3	0.270284	5.20531	11.429	2.83e-29	2.27e-28	55.2883
JAK2	0.269525	3.19882	8.48785	4.26e-17	1.8e-16	27.5658
ROS1	0.269296	1.22281	9.74968	6.21e-22	3.42e-21	38.5567
CHRDL1	0.26907	1.71278	5.56272	3.05e-08	7.32e-08	7.60309
FADD	0.268692	4.06654	9.95266	9.12e-23	5.2e-22	40.4533
SPRR2B	0.268647	1.29033	6.93814	5.48e-12	1.7e-11	16.0073
GAPDH	0.26843	8.132	10.0002	5.79e-23	3.33e-22	40.9025
SCML2	0.26828	1.73695	9.99711	5.96e-23	3.43e-22	40.8733
SHC1	0.268152	5.13283	9.21787	8.02e-20	3.95e-19	33.7553
NCF4	0.26807	3.04541	6.69547	2.85e-11	8.44e-11	14.3961
GPC4	0.26801	2.78347	6.04403	1.81e-09	4.77e-09	10.3422
GPR84	0.268001	1.77635	10.1854	9.68e-24	5.87e-23	42.6711
PSTPIP2	0.267956	3.08324	7.47291	1.21e-13	4.16e-13	19.7494
XDH	0.267904	2.57891	6.03889	1.87e-09	4.92e-09	10.3117
STK38L	0.267864	4.15901	9.81988	3.21e-22	1.79e-21	39.2086
ADIPOR2	0.267859	4.50178	12.0047	5.08e-32	4.68e-31	61.5561
NUP62CL	0.26781	2.57312	7.68067	2.55e-14	9.17e-14	21.2737
NCAM1	0.267741	1.72838	7.3536	2.89e-13	9.74e-13	18.8918
PAQR5	0.267608	1.73589	7.74398	1.58e-14	5.76e-14	21.7461
MXD1	0.267567	3.84608	7.4745	1.19e-13	4.12e-13	19.7609
TAF5	0.267308	2.56319	11.9785	6.82e-32	6.25e-31	61.265
PRDX6	0.267076	6.16137	11.0964	9.68e-28	7.16e-27	51.7885
DBF4	0.267021	2.95499	10.8704	1.01e-26	7.11e-26	49.4627
PTPRG	0.266979	2.87458	8.49539	4.01e-17	1.69e-16	27.6273
CDT1	0.266966	3.22628	8.16519	5.89e-16	2.34e-15	24.9805
FTL	0.266934	9.10057	8.09853	1e-15	3.93e-15	24.458
PIGK	0.266724	3.62679	10.5553	2.5e-25	1.64e-24	46.2904
PODNL1	0.266712	1.94963	8.38275	1.01e-16	4.2e-16	26.7136
PITPNM3	0.266658	1.68113	9.00192	5.39e-19	2.53e-18	31.8756
SNAI1	0.266588	1.75192	9.97215	7.57e-23	4.33e-22	40.6373
MLKL	0.266564	3.37398	9.99461	6.11e-23	3.51e-22	40.8497
ANP32B	0.266551	6.36639	9.48292	7.33e-21	3.81e-20	36.1178
LPIN1	0.26636	3.19888	8.52998	3.01e-17	1.28e-16	27.9102
ACVRL1	0.266217	3.04882	9.35428	2.36e-20	1.2e-19	34.9635
GMFB	0.266093	4.56493	9.39667	1.61e-20	8.23e-20	35.3422
YKT6	0.266043	4.18127	11.343	7.11e-29	5.6e-28	54.3749
SCN1B	0.265927	1.83279	9.72856	7.57e-22	4.14e-21	38.3614
GNAI1	0.265828	4.10057	5.84244	6.07e-09	1.54e-08	9.16827
EDN1	0.265736	3.02389	5.88494	4.72e-09	1.2e-08	9.41254
ARL2	0.265504	4.7644	10.6437	1.02e-25	6.86e-25	47.1718
CDSN	0.265461	1.31702	9.55009	3.96e-21	2.08e-20	36.726
PRSS12	0.265359	1.86993	6.27548	4.33e-10	1.19e-09	11.737
PINX1	0.265337	3.01574	10.712	5.12e-26	3.47e-25	47.8579
TTL	0.265231	3.41293	12.2555	2.98e-33	2.95e-32	64.3685
FBN2	0.265197	2.45258	4.84438	1.38e-06	2.93e-06	3.92479
SSX2IP	0.264578	2.68509	10.3099	2.86e-24	1.78e-23	43.8763
CAB39	0.264327	4.96838	10.0826	2.62e-23	1.54e-22	41.6864
C11orf24	0.264097	3.81536	10.9925	2.86e-27	2.08e-26	50.7142
OSR2	0.263972	2.45904	6.41433	1.79e-10	5.05e-10	12.5979
FGD1	0.263867	2.75061	9.88145	1.79e-22	1.01e-21	39.7839
WFDC3	0.263515	1.68439	9.41314	1.38e-20	7.11e-20	35.4898
ZNF521	0.262891	2.46871	6.7937	1.47e-11	4.43e-11	15.0418
KLF7	0.262711	3.05714	9.36198	2.2e-20	1.12e-19	35.0322
ST8SIA1	0.262707	1.81615	10.1096	2.02e-23	1.2e-22	41.9436
G3BP1	0.262424	4.8726	12.3345	1.21e-33	1.22e-32	65.2644
PSAT1	0.262365	3.30345	7.06105	2.33e-12	7.4e-12	16.8442
MRPS17	0.26232	3.67586	10.7378	3.94e-26	2.69e-25	48.1178
MMP25	0.262197	1.79416	10.6571	8.95e-26	6.01e-25	47.3056
LATS2	0.262098	3.03047	10.1534	1.32e-23	7.91e-23	42.3639
RNF138	0.262096	3.58315	9.12236	1.87e-19	9.04e-19	32.9189
PTGIS	0.262002	2.47444	4.38894	1.2e-05	2.38e-05	1.84925
RELB	0.261738	3.28926	8.93887	9.32e-19	4.32e-18	31.3345
ALDH1B1	0.261651	3.48465	7.75991	1.4e-14	5.12e-14	21.8655
HEYL	0.261566	2.74165	8.63726	1.23e-17	5.35e-17	28.7944
CLTB	0.261516	5.0705	8.5809	1.97e-17	8.46e-17	28.3287
SLAMF7	0.26134	2.51797	6.23282	5.66e-10	1.54e-09	11.4761
WDR34	0.261221	4.32825	7.88472	5.35e-15	2e-14	22.809
MEOX2	0.261176	1.54822	7.6692	2.78e-14	9.98e-14	21.1885
CD1A	0.261157	1.83888	6.58114	6.07e-11	1.76e-10	13.656
LGI2	0.261019	1.71064	9.34751	2.51e-20	1.27e-19	34.9032
PIK3CG	0.260658	2.1895	8.52056	3.25e-17	1.38e-16	27.8331
PSMB1	0.260441	6.11289	13.5145	9.43e-40	1.31e-38	79.2237
RECK	0.260403	2.31542	10.0625	3.18e-23	1.86e-22	41.4942
CD226	0.260318	1.75459	11.3122	9.89e-29	7.7e-28	54.0489
RANBP1	0.260314	4.78816	10.5288	3.26e-25	2.12e-24	46.0264
CX3CL1	0.260195	2.82011	5.22495	1.94e-07	4.42e-07	5.81211
JAM3	0.259768	3.15182	7.19532	9.03e-13	2.95e-12	17.7742
PITPNM2	0.259734	2.32199	11.2838	1.34e-28	1.03e-27	53.7493
SH2D2A	0.259581	2.49622	8.43406	6.65e-17	2.78e-16	27.1284
ANK2	0.259342	1.79796	8.23493	3.36e-16	1.36e-15	25.5314
P2RX1	0.259288	1.94497	6.54999	7.44e-11	2.15e-10	13.4564
YWHAQ	0.259188	6.78058	9.14413	1.54e-19	7.51e-19	33.1088
DOC2B	0.259019	1.93766	7.45416	1.38e-13	4.76e-13	19.6138
PSMB5	0.258955	5.64468	12.0974	1.79e-32	1.7e-31	62.5894
SDCBP	0.25887	5.48593	9.22323	7.65e-20	3.77e-19	33.8024
DNAJA1	0.258759	6.14898	9.2094	8.65e-20	4.26e-19	33.6807
BOC	0.258708	2.22615	7.39556	2.13e-13	7.23e-13	19.192
ADCY3	0.258637	4.09962	9.17402	1.18e-19	5.79e-19	33.3703
PCSK1	0.25849	1.40632	8.05944	1.36e-15	5.3e-15	24.1534
C1orf74	0.258282	2.77099	7.82873	8.25e-15	3.06e-14	22.384
CFH	0.25817	4.37698	4.38094	1.25e-05	2.46e-05	1.81456
RPA3	0.258135	4.22037	7.97505	2.65e-15	1.01e-14	23.5006
SGCD	0.257699	1.61291	9.5798	3.01e-21	1.6e-20	36.9964
ZNF365	0.257696	1.64255	8.11976	8.46e-16	3.33e-15	24.624
ST6GALNAC6	0.257639	3.5455	9.63664	1.78e-21	9.54e-21	37.5156
LAX1	0.257549	1.89117	7.60005	4.68e-14	1.66e-13	20.6776
FKBP11	0.257282	4.01884	7.93424	3.64e-15	1.38e-14	23.1873
RASD2	0.257221	2.30227	8.27959	2.35e-16	9.54e-16	25.8865
NCAM2	0.256846	1.3754	9.36823	2.08e-20	1.06e-19	35.088
SET	0.256757	6.11572	10.5208	3.53e-25	2.3e-24	45.9474
ARL13B	0.256683	2.88237	9.27906	4.64e-20	2.32e-19	34.2952
FHL3	0.256639	3.06735	9.59575	2.6e-21	1.38e-20	37.1419
SSR3	0.256283	4.74537	11.5986	4.52e-30	3.77e-29	57.107
PCDH18	0.256058	2.57719	7.76274	1.37e-14	5.01e-14	21.8867
STON1	0.25603	2.28885	6.61122	4.98e-11	1.45e-10	13.8495
PCSK5	0.256017	2.04299	8.18477	5.03e-16	2.01e-15	25.1348
TNFRSF19	0.255911	2.00628	6.08837	1.38e-09	3.67e-09	10.6054
WNT7A	0.25587	1.79398	5.21971	1.99e-07	4.54e-07	5.78518
DNAH17	0.255732	1.37329	10.3897	1.3e-24	8.23e-24	44.656
SLC5A1	0.255618	1.29431	8.5339	2.91e-17	1.24e-16	27.9424
SCG2	0.255585	1.75571	6.53947	7.97e-11	2.3e-10	13.3893
TMEM71	0.25546	1.73485	9.38523	1.78e-20	9.11e-20	35.2399
TCEAL7	0.255449	2.05999	7.60824	4.41e-14	1.56e-13	20.7379
MRPL51	0.255408	5.9411	11.8216	3.91e-31	3.46e-30	59.5331
ARL2BP	0.255152	3.89753	9.82013	3.2e-22	1.78e-21	39.211
STAT3	0.255141	5.03143	10.3806	1.43e-24	8.99e-24	44.5662
FKBP9	0.255071	4.34856	9.52738	4.88e-21	2.56e-20	36.52
TRIM36	0.255068	1.45692	13.3759	5.19e-39	7e-38	77.5291
UTRN	0.255067	3.78356	7.76889	1.31e-14	4.79e-14	21.9329
RUVBL1	0.25483	4.33465	11.0099	2.39e-27	1.74e-26	50.8933
LPIN2	0.254499	3.25947	6.97624	4.21e-12	1.32e-11	16.2652
FEZ1	0.254455	2.78643	6.02898	1.99e-09	5.21e-09	10.2532
HSPB7	0.254245	1.97995	5.60679	2.37e-08	5.76e-08	7.84474
CALB1	0.25424	1.58365	4.12249	3.91e-05	7.38e-05	0.727947
EGR1	0.254104	4.90208	4.44776	9.2e-06	1.84e-05	2.10604
GLI2	0.254054	1.74673	9.37421	1.97e-20	1.01e-19	35.1414
NFAM1	0.253883	1.78296	9.15292	1.43e-19	6.96e-19	33.1856
CCDC102A	0.253801	2.4788	8.70995	6.64e-18	2.94e-17	29.3992
TRIM7	0.253797	2.24145	6.30057	3.7e-10	1.02e-09	11.8912
TFAP2A	0.253738	3.22176	5.26366	1.58e-07	3.62e-07	6.01184
PDZD2	0.253736	2.05153	8.46057	5.34e-17	2.24e-16	27.3437
FTSJ1	0.253427	4.13663	12.2635	2.72e-33	2.7e-32	64.4587
NUP155	0.253422	4.01943	8.50421	3.72e-17	1.58e-16	27.6994
B3GNT5	0.253299	3.25759	7.15021	1.24e-12	4.03e-12	17.4599
JAK3	0.253176	2.28704	8.68106	8.47e-18	3.73e-17	29.1582
TGFA	0.253116	3.43639	5.759	9.89e-09	2.46e-08	8.69359
NAV3	0.253056	1.54677	9.01775	4.69e-19	2.21e-18	32.012
SERPINI1	0.252799	2.4957	8.22081	3.77e-16	1.52e-15	25.4195
DCLRE1B	0.252745	2.62081	10.971	3.58e-27	2.58e-26	50.4931
CENPH	0.25264	3.11428	9.14583	1.52e-19	7.4e-19	33.1236
ADARB1	0.252634	2.91246	7.8906	5.12e-15	1.92e-14	22.8538
DNAJB9	0.252628	3.98716	8.78674	3.45e-18	1.55e-17	30.0432
CAMK1	0.2525	2.50882	8.61875	1.43e-17	6.22e-17	28.6411
CELSR1	0.252436	2.72497	5.85247	5.72e-09	1.45e-08	9.22577
DUSP3	0.252179	4.48616	11.4212	3.08e-29	2.47e-28	55.2052
TYMS	0.252013	4.25575	5.79156	8.18e-09	2.05e-08	8.87807
IL1RL1	0.251973	1.73815	8.51084	3.52e-17	1.49e-16	27.7536
FUNDC2	0.251843	3.49983	10.437	8.14e-25	5.2e-24	45.1205
ESD	0.251753	4.51363	9.20401	9.08e-20	4.46e-19	33.6333
SEC11C	0.251735	4.36398	8.9609	7.7e-19	3.58e-18	31.5231
CKAP5	0.251575	4.86905	10.0995	2.23e-23	1.31e-22	41.8472
ITGAV	0.251327	5.31804	7.82172	8.71e-15	3.23e-14	22.331
YIPF5	0.251219	4.36444	9.19922	9.47e-20	4.65e-19	33.5914
RGMA	0.251164	1.67744	8.11204	8.99e-16	3.54e-15	24.5636
GPR132	0.251042	1.92957	7.7654	1.34e-14	4.92e-14	21.9067
GLRX2	0.250921	3.50511	10.4662	6.09e-25	3.92e-24	45.4079
MMP2	0.250919	4.89157	4.75365	2.15e-06	4.51e-06	3.49538
RNASEH2A	0.2507	4.25506	8.52539	3.12e-17	1.33e-16	27.8727
UBTD1	0.250666	3.04676	8.49809	3.92e-17	1.66e-16	27.6494
CENPK	0.250649	3.43621	6.59449	5.56e-11	1.62e-10	13.7418
SH3KBP1	0.250411	4.08911	5.6605	1.75e-08	4.28e-08	8.14178
SAC3D1	0.250178	3.61022	9.11825	1.94e-19	9.37e-19	32.8831
IL18R1	0.249967	2.26189	8.65458	1.06e-17	4.64e-17	28.9381
OSBPL1A	0.249921	3.78736	7.57892	5.49e-14	1.93e-13	20.5223
CLDN10	0.249781	1.34045	7.38526	2.29e-13	7.77e-13	19.1181
MATK	0.249641	1.77494	9.41379	1.38e-20	7.07e-20	35.4957
BICD2	0.249581	3.86163	10.6867	6.63e-26	4.47e-25	47.603
CRTAP	0.249575	4.54383	9.78961	4.27e-22	2.36e-21	38.927
COMMD8	0.249176	4.13043	9.3904	1.7e-20	8.7e-20	35.2861
PFN1	0.249091	7.15837	11.6988	1.51e-30	1.29e-29	58.1919
PSMD2	0.249062	5.61755	10.7647	3e-26	2.06e-25	48.3889
MAGEH1	0.24883	3.05153	7.40782	1.95e-13	6.62e-13	19.28
ABCA4	0.248752	1.7026	5.81381	7.18e-09	1.81e-08	9.00469
TNFAIP8L1	0.24875	3.14766	9.57134	3.26e-21	1.73e-20	36.9194
CHSY1	0.248682	4.42063	10.7698	2.84e-26	1.96e-25	48.4409
DUSP10	0.248552	3.43929	5.90881	4.1e-09	1.05e-08	9.55048
LCN2	0.248538	4.44109	2.26559	0.023592	0.0318004	-5.15938
KATNA1	0.248448	3.92416	11.083	1.11e-27	8.22e-27	51.6494
RALA	0.248442	4.87918	10.981	3.23e-27	2.33e-26	50.596
IRF2BP2	0.248263	4.85553	10.6455	1.01e-25	6.74e-25	47.1895
STARD3NL	0.248194	4.01233	10.1062	2.09e-23	1.24e-22	41.9108
SNRPB	0.248036	6.24771	10.3948	1.24e-24	7.85e-24	44.7057
ECE2	0.247895	2.11459	12.5139	1.53e-34	1.62e-33	67.3176
ABL2	0.247655	2.97235	11.4292	2.83e-29	2.27e-28	55.2897
GPR87	0.247654	4.09539	3.95342	8e-05	0.000146751	0.0522174
STIL	0.24762	3.3693	7.93173	3.72e-15	1.41e-14	23.1681
RNF165	0.247586	1.88914	8.52594	3.11e-17	1.32e-16	27.8771
VBP1	0.247449	5.21932	9.55915	3.64e-21	1.92e-20	36.8085
CALCRL	0.247386	2.82083	7.5535	6.63e-14	2.32e-13	20.336
TRAF1	0.247364	2.33971	9.4272	1.22e-20	6.27e-20	35.6161
SNRPC	0.247181	5.23268	11.0624	1.38e-27	1.02e-26	51.4361
ADD2	0.247058	1.33806	10.2108	7.56e-24	4.61e-23	42.9155
NLRC4	0.247014	1.59587	12.8308	3.71e-36	4.29e-35	71.0064
LPL	0.247013	2.04982	6.54226	7.83e-11	2.26e-10	13.4071
CHAF1B	0.246992	2.93242	8.0399	1.59e-15	6.15e-15	24.0017
CPNE2	0.2469	2.74281	9.25944	5.53e-20	2.75e-19	34.1218
DTNA	0.246729	2.1482	6.29719	3.78e-10	1.04e-09	11.8704
APOL6	0.246674	3.93376	6.97577	4.23e-12	1.32e-11	16.262
VASH1	0.246481	2.92177	8.59707	1.72e-17	7.43e-17	28.462
TRAF3	0.246361	3.28616	11.004	2.54e-27	1.85e-26	50.8332
HTATIP2	0.246001	4.3362	8.49032	4.18e-17	1.76e-16	27.586
VRK2	0.24595	3.92509	10.093	2.37e-23	1.4e-22	41.7849
KRT24	0.245868	1.4265	5.57349	2.87e-08	6.9e-08	7.66196
TSC22D3	0.245722	3.91076	7.51098	9.1e-14	3.16e-13	20.0258
VNN3	0.245511	1.35361	10.2384	5.77e-24	3.55e-23	43.1826
SEMA6B	0.245507	2.12511	10.3143	2.74e-24	1.71e-23	43.9195
NANS	0.245503	4.3487	9.04874	3.58e-19	1.7e-18	32.2796
CCM2	0.245463	3.67607	12.3907	6.34e-34	6.49e-33	65.9047
EXOSC3	0.245357	4.07744	9.72473	7.84e-22	4.28e-21	38.326
DTX3L	0.245028	4.58923	7.89209	5.06e-15	1.9e-14	22.8651
RASAL1	0.244972	1.99642	6.55423	7.24e-11	2.09e-10	13.4835
LAGE3	0.244875	3.92069	8.57968	1.99e-17	8.55e-17	28.3186
IGFBP7	0.244783	5.94075	6.03374	1.93e-09	5.07e-09	10.2813
RHOF	0.244757	1.84025	9.33346	2.85e-20	1.44e-19	34.778
PSMD13	0.244728	4.48706	12.7842	6.44e-36	7.35e-35	70.4587
SNRPD1	0.24459	4.25673	9.36549	2.13e-20	1.08e-19	35.0635
GSTP1	0.244565	7.35441	7.04514	2.61e-12	8.26e-12	16.735
GNAI3	0.244513	4.42115	10.3802	1.43e-24	9.01e-24	44.5629
POLR1E	0.244449	3.7882	10.2683	4.31e-24	2.67e-23	43.4723
KDELR3	0.244444	3.39873	5.72272	1.22e-08	3.02e-08	8.48929
CSRP1	0.244197	5.30253	7.29535	4.41e-13	1.47e-12	18.4779
SLC7A1	0.244019	3.72685	6.82826	1.16e-11	3.53e-11	15.271
PSMA1	0.243742	4.84142	12.0955	1.83e-32	1.73e-31	62.5687
BACH1	0.243559	3.83604	10.0256	4.54e-23	2.63e-22	41.1434
G6PD	0.243521	4.04079	7.08927	1.91e-12	6.11e-12	17.0383
NAP1L3	0.243448	1.60036	7.60846	4.4e-14	1.56e-13	20.7395
SAMD3	0.243442	1.61128	10.6013	1.57e-25	1.04e-24	46.7482
PSMC2	0.243283	5.492	11.8952	1.73e-31	1.55e-30	60.3436
TXNDC9	0.243079	4.35173	9.94819	9.52e-23	5.42e-22	40.4112
CNTNAP3	0.242975	1.43287	10.4726	5.72e-25	3.68e-24	45.4708
TTC7A	0.242966	3.00741	9.04044	3.85e-19	1.83e-18	32.2079
RHEBL1	0.24286	1.884	9.34101	2.66e-20	1.35e-19	34.8453
RASSF8	0.242854	2.53972	7.40127	2.04e-13	6.94e-13	19.2329
PGF	0.242711	3.00068	6.1932	7.25e-10	1.96e-09	11.2354
IFNGR1	0.242605	5.57266	8.1758	5.41e-16	2.16e-15	25.064
CLCN4	0.242312	1.75793	8.95953	7.79e-19	3.62e-18	31.5114
REEP2	0.242211	1.89164	8.011	2e-15	7.67e-15	23.778
C12orf4	0.242149	3.39019	10.5898	1.77e-25	1.16e-24	46.6331
PSMD1	0.242098	5.20157	12.308	1.64e-33	1.64e-32	64.9631
MRPL14	0.242088	5.19275	9.94276	1e-22	5.69e-22	40.36
PCDHGC3	0.241971	2.42315	7.87517	5.76e-15	2.15e-14	22.7363
RHOG	0.241806	4.35116	10.2733	4.1e-24	2.55e-23	43.5204
E2F2	0.241708	2.68497	7.39723	2.1e-13	7.14e-13	19.2039
ECHDC3	0.241576	1.7706	5.25428	1.66e-07	3.8e-07	5.9633
MBNL1	0.241556	4.77311	11.9318	1.15e-31	1.04e-30	60.7477
ZNF622	0.24149	4.76829	11.244	2.04e-28	1.57e-27	53.3301
KRT9	0.241466	1.72207	8.55867	2.37e-17	1.01e-16	28.1457
SNCAIP	0.241417	2.39244	6.55923	7.01e-11	2.03e-10	13.5155
RYR1	0.241312	1.63043	7.66679	2.84e-14	1.02e-13	21.1707
MSH6	0.241299	4.51957	8.83096	2.36e-18	1.07e-17	30.4164
SMC6	0.241112	3.64367	9.09135	2.46e-19	1.18e-18	32.6491
EZH2	0.2406	3.64649	6.61654	4.81e-11	1.4e-10	13.8838
ASB2	0.240535	1.72986	8.36737	1.15e-16	4.75e-16	26.5896
PBX3	0.240498	3.71245	7.34559	3.06e-13	1.03e-12	18.8347
CHCHD3	0.240482	4.2647	10.7355	4.04e-26	2.75e-25	48.0943
RAB9A	0.240324	4.49432	8.56286	2.29e-17	9.79e-17	28.1802
NEGR1	0.24026	1.67455	7.16454	1.12e-12	3.65e-12	17.5595
SHB	0.240229	3.47812	8.5648	2.25e-17	9.64e-17	28.1961
TCF19	0.240121	3.31048	6.33017	3.07e-10	8.52e-10	12.0739
PSMA2	0.240116	4.19226	10.0352	4.14e-23	2.41e-22	41.2343
PAPLN	0.240071	2.63444	6.81087	1.31e-11	3.96e-11	15.1555
HTRA2	0.239922	3.7305	12.2632	2.73e-33	2.71e-32	64.4554
BTN2A2	0.239918	2.74118	9.4199	1.3e-20	6.69e-20	35.5505
TMEM109	0.239851	4.83801	9.26835	5.11e-20	2.55e-19	34.2005
MAFG	0.239846	3.0474	10.1227	1.78e-23	1.06e-22	42.0692
WFDC5	0.239835	1.72657	4.96433	7.53e-07	1.64e-06	4.50467
CLIC1	0.239816	6.86862	11.543	8.27e-30	6.82e-29	56.508
GPR1	0.239806	1.71085	9.02269	4.49e-19	2.12e-18	32.0546
UACA	0.239794	3.42622	9.45542	9.42e-21	4.87e-20	35.8698
DENND2C	0.239683	2.31712	7.66488	2.88e-14	1.03e-13	21.1565
PRELID1	0.239667	4.65872	10.201	8.32e-24	5.05e-23	42.8217
RASSF1	0.239661	2.99174	11.2494	1.93e-28	1.48e-27	53.3869
PSMB6	0.239629	5.97015	11.0643	1.35e-27	9.96e-27	51.456
SORBS3	0.239398	3.27785	7.7363	1.67e-14	6.09e-14	21.6886
COL13A1	0.239384	2.04448	9.61552	2.17e-21	1.16e-20	37.3224
MTPN	0.239141	5.36218	9.33291	2.86e-20	1.44e-19	34.7732
LYSMD2	0.239138	3.11984	7.93701	3.57e-15	1.35e-14	23.2085
XRCC4	0.239136	3.10398	10.6074	1.48e-25	9.82e-25	46.809
PPP2R3A	0.23913	2.92939	7.90289	4.65e-15	1.75e-14	22.9475
CENPQ	0.238886	3.13137	8.22482	3.65e-16	1.47e-15	25.4513
ADAMTS15	0.238873	1.6622	6.87296	8.58e-12	2.63e-11	15.5692
MAP3K6	0.238754	3.73638	8.18314	5.1e-16	2.04e-15	25.1219
SPON1	0.238651	3.0322	4.18873	2.94e-05	5.61e-05	1.00026
UAP1L1	0.238518	2.43314	8.80242	3.02e-18	1.36e-17	30.1754
RNH1	0.2384	4.56202	10.8345	1.47e-26	1.02e-25	49.097
PHLDB2	0.238299	3.71144	6.35606	2.6e-10	7.26e-10	12.2344
ETF1	0.238086	4.71876	11.6348	3.05e-30	2.56e-29	57.4979
CTAG2	0.238005	1.50906	3.75619	0.000177881	0.000315277	-0.70092
MCM5	0.237963	3.9526	7.67889	2.59e-14	9.29e-14	21.2605
FAM50B	0.237658	2.39449	5.7189	1.25e-08	3.09e-08	8.46786
SGIP1	0.237654	1.99574	9.1871	1.05e-19	5.17e-19	33.485
PTGFR	0.237479	1.50864	8.67901	8.62e-18	3.8e-17	29.1412
EVC	0.237417	2.30681	6.78488	1.56e-11	4.7e-11	14.9834
SEC14L1	0.237359	3.71363	10.7251	4.48e-26	3.05e-25	47.99
TMEM14B	0.237171	4.88391	8.87979	1.55e-18	7.1e-18	30.8306
CPS1	0.237156	1.54067	7.71556	1.96e-14	7.1e-14	21.5336
ZFPM2	0.237146	1.69321	7.91156	4.35e-15	1.64e-14	23.0138
DNAJB11	0.236994	5.58831	11.1904	3.6e-28	2.72e-27	52.7685
RBM24	0.236932	1.5605	7.70696	2.09e-14	7.57e-14	21.4694
MEF2C	0.236926	2.90522	6.70417	2.68e-11	7.99e-11	14.453
CCND3	0.236799	4.31003	9.61435	2.19e-21	1.17e-20	37.3117
TNFRSF4	0.23665	2.172	8.66735	9.51e-18	4.18e-17	29.0442
DUSP22	0.236643	3.82076	10.5945	1.68e-25	1.11e-24	46.6798
TUBB	0.236612	6.98789	8.93293	9.82e-19	4.54e-18	31.2837
VAMP5	0.236581	3.90495	6.21406	6.37e-10	1.73e-09	11.3619
LRRC59	0.236502	4.39912	10.142	1.48e-23	8.81e-23	42.2545
F2RL2	0.236455	1.71462	7.84118	7.49e-15	2.79e-14	22.4783
PLCB2	0.236442	2.66329	5.84335	6.04e-09	1.53e-08	9.17346
IMPAD1	0.236414	4.15523	10.1927	9.02e-24	5.47e-23	42.7415
GTF2F2	0.236108	4.33833	10.8079	1.93e-26	1.33e-25	48.8274
ATP2B4	0.236085	4.48143	5.99639	2.42e-09	6.31e-09	10.0612
HAS1	0.236082	1.5353	6.41453	1.79e-10	5.05e-10	12.5991
UBASH3A	0.236025	1.56408	9.08267	2.66e-19	1.27e-18	32.5737
TGFB1	0.235964	3.56722	6.81315	1.29e-11	3.91e-11	15.1707
CEACAM6	0.235931	3.61154	2.16463	0.0305441	0.0405061	-5.38211
CHST1	0.235631	1.71831	8.52642	3.1e-17	1.32e-16	27.8811
PPP2CB	0.235614	4.35573	10.369	1.6e-24	1e-23	44.4533
HOXB9	0.235442	2.19121	4.29761	1.82e-05	3.53e-05	1.45713
SUV39H1	0.235399	3.20466	9.49162	6.77e-21	3.53e-20	36.1963
PCGF6	0.235333	2.84066	11.5032	1.27e-29	1.04e-28	56.081
RABEPK	0.235186	3.74849	11.7295	1.08e-30	9.3e-30	58.5263
DAD1	0.234998	6.44026	9.46504	8.63e-21	4.47e-20	35.9565
DDIT3	0.234895	3.95068	8.00413	2.11e-15	8.08e-15	23.7249
SLCO4A1	0.234878	2.13939	4.87143	1.2e-06	2.57e-06	4.05435
PKIG	0.234768	3.91575	7.29511	4.41e-13	1.47e-12	18.4761
NKX3-1	0.234671	1.88701	7.68954	2.39e-14	8.59e-14	21.3397
GLRX	0.234648	3.77847	5.87815	4.91e-09	1.25e-08	9.37339
BRMS1	0.234631	4.81971	10.8165	1.76e-26	1.23e-25	48.9137
ACY3	0.234527	1.47052	8.34691	1.36e-16	5.59e-16	26.4251
SH3BP4	0.234483	3.42561	7.22296	7.41e-13	2.44e-12	17.9677
PDGFA	0.234114	3.2676	6.98301	4.02e-12	1.26e-11	16.3112
RAD23B	0.233985	5.20654	8.83989	2.19e-18	9.96e-18	30.4921
MRPL50	0.233915	3.67287	8.31022	1.83e-16	7.47e-16	26.131
CACHD1	0.233907	2.28599	7.29485	4.42e-13	1.47e-12	18.4743
CD5	0.233906	1.82444	7.14505	1.29e-12	4.18e-12	17.424
[truncated: 8,001 more rows]

## Sheet: Table S4
Supplementary Table 4.The activation states of biological pathways in distinct cluster by GSVA enrichment analysis
ClusterA vs. ClusterB GO															ClusterB vs. ClusterA KEGG								ClusterA vs. ClusterB Hallmark
ID	Description	setSize	enrichmentScore	NES	pvalue	p.adjust	qvalues	rank	leading_edge	core_enrichment					ID	logFC	AveExpr	t	P.Value	adj.P.Val	B		ID	Description	setSize	enrichmentScore	NES	pvalue	p.adjust	qvalues	rank	leading_edge	core_enrichment
GOBP_CELLULAR_RESPONSE_TO_EXOGENOUS_DSRNA	GOBP_CELLULAR_RESPONSE_TO_EXOGENOUS_DSRNA	13	-0.791138	-1.83285	0.00182815	0.0208783	0.0167652	999	tags=38%, list=8%, signal=36%	DDX58/IFIH1/CAV1/COLEC12/IFIT1					KEGG_PROTEASOME	0.280682	-0.0104948	18.3096	6.00522e-69	1.09295e-66	146.105		HALLMARK_INTERFERON_ALPHA_RESPONSE	HALLMARK_INTERFERON_ALPHA_RESPONSE	81	-0.680986	-2.32718	0.00198413	0.00620501	0.00352706	2158	tags=53%, list=17%, signal=45%	NMI/TRIM21/CD74/ISG15/IRF1/SP110/BST2/CD47/IFI35/GMPR/IRF7/PSMB8/LY6E/PARP9/GBP4/UBE2L6/LAP3/IFITM2/LAMP3/HERC6/IFITM3/IFI44/TAP1/OASL/CASP1/IFIH1/SAMD9L/SAMD9/IL15/EPSTI1/CSF1/IFI44L/IFI27/IFITM1/C1S/ISG20/IFIT3/IFIT2/BATF2/RSAD2/PSMB9/CXCL10/CXCL11
GOBP_NEGATIVE_REGULATION_OF_MACROPHAGE_ACTIVATION	GOBP_NEGATIVE_REGULATION_OF_MACROPHAGE_ACTIVATION	13	-0.788194	-1.82603	0.00182815	0.0208783	0.0167652	2130	tags=69%, list=16%, signal=58%	LRFN5/CX3CL1/IL31RA/LDLR/SYT11/FCGR2B/PTPRC/CST7/VSIG4					KEGG_NOD_LIKE_RECEPTOR_SIGNALING_PATHWAY	0.206223	-0.0140913	18.1473	7.41973e-68	6.75195e-66	143.608		HALLMARK_IL6_JAK_STAT3_SIGNALING	HALLMARK_IL6_JAK_STAT3_SIGNALING	85	-0.672851	-2.32	0.00199203	0.00620501	0.00352706	2105	tags=52%, list=16%, signal=44%	IL6ST/ACVRL1/IRF1/INHBE/IL13RA1/EBI3/IL18R1/STAT1/CSF3R/CD36/CD44/SOCS3/TNFRSF1B/TNFRSF12A/IL1B/LTB/SOCS1/PIK3R5/CSF1/CSF2RB/ITGB3/IL2RG/FAS/PDGFC/ITGA4/CCR1/CSF2/CXCL3/TLR2/IL12RB1/CCL7/IL15RA/TNF/IL2RA/OSMR/IL6/CD14/CD38/CXCL1/CXCL13/IL1R2/CXCL10/CXCL9/CXCL11
GOBP_NEGATIVE_REGULATION_OF_SMOOTH_MUSCLE_CONTRACTION	GOBP_NEGATIVE_REGULATION_OF_SMOOTH_MUSCLE_CONTRACTION	13	-0.765732	-1.774	0.00182815	0.0208783	0.0167652	2029	tags=62%, list=16%, signal=52%	CALCRL/KCNMA1/ADORA1/DOCK4/ADRB2/PRKG1/RGS2/ADORA2B					KEGG_PRION_DISEASES	0.188917	0.00288193	18.1043	1.44283e-67	8.75314e-66	142.947		HALLMARK_COAGULATION	HALLMARK_COAGULATION	131	-0.4803	-1.75116	0.0020284	0.00620501	0.00352706	2455	tags=42%, list=19%, signal=34%	GNG12/THBS1/F10/MMP14/F12/APOC2/GSN/MMP8/COMP/ITGA2/KLF7/CTSB/CAPN2/HTRA1/PRSS23/C3/P2RY1/FGA/THBD/ACOX2/LAMP2/BMP1/SERPINE1/MMP7/FGG/SERPING1/PROS1/FYN/F2RL2/CTSK/CFI/PLAU/OLR1/C2/ANXA1/C1R/FN1/DUSP14/ITGB3/MMP11/CFB/C1S/FBN1/MMP10/MMP1/PLEK/C1QA/DPP4/MMP3/F3/TFPI2/SERPINA1/MMP9/KLK8/SERPINB2
GOBP_NEUTROPHIL_DEGRANULATION	GOBP_NEUTROPHIL_DEGRANULATION	13	-0.745197	-1.72642	0.00182815	0.0208783	0.0167652	1582	tags=54%, list=12%, signal=47%	PRAM1/CD177/PTAFR/SPI1/ITGB2/ANXA3/ITGAM					KEGG_PATHOGENIC_ESCHERICHIA_COLI_INFECTION	0.177804	-0.0117756	17.8756	4.83458e-66	2.19973e-64	139.459		HALLMARK_APICAL_JUNCTION	HALLMARK_APICAL_JUNCTION	178	-0.467347	-1.75588	0.00207039	0.00620501	0.00352706	2218	tags=40%, list=17%, signal=34%	BAIAP2/ZYX/LDLRAP1/YWHAH/SDC3/MYL9/CADM2/WNK4/CLDN6/GNAI1/ACTN2/SORBS3/NRTN/EGFR/NRXN2/JAM3/LAMB3/ITGA2/CDH15/EPB41L2/CX3CL1/NFASC/ACTG2/KCNH2/ADAMTS5/TRAF1/RRAS/FSCN1/ACTN1/BMP1/ALOX15B/SGCE/TNFRSF11B/DSC1/THY1/AKT3/MAPK11/VCAN/CDH11/RHOF/RAC2/NEGR1/ACTC1/TSPAN4/COL16A1/ICAM5/SLIT2/VCAM1/CADM3/NEXN/COL17A1/FLNC/CALB2/CDSN/LAYN/CDH3/FBN1/MSN/ICAM1/LAMC2/PTPRC/ADAM23/TGFBI/CNTN1/SIRPA/CD86/CD209/L…
GOBP_POSITIVE_REGULATION_OF_GLIAL_CELL_PROLIFERATION	GOBP_POSITIVE_REGULATION_OF_GLIAL_CELL_PROLIFERATION	13	-0.744067	-1.7238	0.00182815	0.0208783	0.0167652	2481	tags=54%, list=19%, signal=44%	E2F1/LYN/LTA/IL1B/MYC/TNF/IL6					KEGG_GLYCEROPHOSPHOLIPID_METABOLISM	-0.127921	0.000602841	-17.6697	1.11119e-64	4.04473e-63	136.345		HALLMARK_APOPTOSIS	HALLMARK_APOPTOSIS	155	-0.469088	-1.74922	0.00207039	0.00620501	0.00352706	2006	tags=30%, list=15%, signal=25%	PLCB2/CYLD/IL18/FEZ1/IRF1/TNFSF10/EGR3/LUM/GPX3/CCND2/NEFH/DCN/PDGFRB/EMP1/SOD2/F2R/CD44/IER3/TIMP2/TNFRSF12A/IFITM3/TAP1/IL1B/ANKH/HGF/ANXA1/CASP1/BIRC3/PMAIP1/CDC25B/CD69/FAS/CAV1/ISG20/CD2/TGFB2/FASLG/TNF/IGFBP6/DPYD/IL6/CD14/CD38/EREG/CCNA1/PRF1
GOBP_REGULATION_OF_FIBRINOLYSIS	GOBP_REGULATION_OF_FIBRINOLYSIS	13	-0.757072	-1.75393	0.00182815	0.0208783	0.0167652	2444	tags=46%, list=19%, signal=38%	THBS1/F12/SERPINF2/THBD/SERPINE1/FAP					KEGG_SYSTEMIC_LUPUS_ERYTHEMATOSUS	0.273485	0.00461632	17.5393	7.97714e-64	2.41973e-62	134.387		HALLMARK_IL2_STAT5_SIGNALING	HALLMARK_IL2_STAT5_SIGNALING	178	-0.528245	-1.98468	0.00207039	0.00620501	0.00352706	2172	tags=39%, list=17%, signal=33%	CCR4/CTSZ/PTGER2/SHE/PLAGL1/CD79B/PENK/TNFSF10/CD83/TNFSF11/ARL4A/TRAF1/LIF/CCND2/IL10/ODC1/TNFRSF4/IL18R1/CA2/GBP4/TLR7/PHLDA1/RRAGD/EMP1/CD44/ENPP1/SYT11/NFIL3/PRNP/F2RL2/TNFRSF1B/IFITM3/IL1RL1/COCH/MYC/TNFRSF8/LTB/IRF4/NRP1/TGM2/SOCS1/ECM1/SLC2A3/COL6A1/CSF1/IL2RB/APLP1/SPP1/EOMES/SLC39A8/ICOS/CTLA4/TNFRSF9/RHOH/CSF2/TNFRSF18/FGL2/GPR65/IL10RA/IRF8/CST7/CD48/NT5E/IL2RA/CD86/ADAM19/LRIG1/IL1R2/…
GOBP_REGULATION_OF_NEUTROPHIL_ACTIVATION	GOBP_REGULATION_OF_NEUTROPHIL_ACTIVATION	13	-0.778356	-1.80324	0.00182815	0.0208783	0.0167652	1582	tags=69%, list=12%, signal=61%	PRAM1/CD177/PTAFR/FCGR2B/SPI1/ITGB2/TNF/ITGAM/CD300A					KEGG_ALPHA_LINOLENIC_ACID_METABOLISM	-0.224696	-0.00270118	-17.3896	7.58656e-63	1.9725e-61	132.15		HALLMARK_E2F_TARGETS	HALLMARK_E2F_TARGETS	167	-0.541442	-2.03007	0.00207469	0.00620501	0.00352706	4212	tags=61%, list=32%, signal=42%	TUBB/ESPL1/TMPO/MCM4/SMC1A/CSE1L/GINS3/SLBP/CBX5/PHF5A/ZW10/NCAPD2/NME1/SMC3/POLA2/SNRPB/RAD51C/NUP205/BRCA1/HMGA1/DONSON/SMC4/PCNA/SPAG5/TOP2A/RANBP1/PLK4/RAN/TACC3/DNMT1/DCK/RFC2/TIPIN/ASF1B/RNASEH2A/MCM5/IPO7/HMGB2/RPA3/PSMC3IP/BARD1/CENPM/MCM6/EZH2/SMC6/GINS1/GINS4/DEK/LMNB1/TCF19/SUV39H1/EIF2S1/KPNA2/BRMS1L/UBE2T/PRDX4/ANP32E/CCNB2/BUB1B/POLD1/PSIP1/ATAD2/CDC25A/MCM2/RFC3/MKI67/LYAR/RACGAP1/…
GOBP_T_CELL_TOLERANCE_INDUCTION	GOBP_T_CELL_TOLERANCE_INDUCTION	13	-0.743625	-1.72278	0.00182815	0.0208783	0.0167652	2518	tags=69%, list=19%, signal=56%	FOXP3/HLA-B/HLA-G/CLC/CD3E/ICOS/IL2RA/LILRB4/LILRB2					KEGG_GRAFT_VERSUS_HOST_DISEASE	0.326146	-0.0136761	17.2581	5.41341e-62	1.23155e-60	130.199		HALLMARK_G2M_CHECKPOINT	HALLMARK_G2M_CHECKPOINT	167	-0.541972	-2.03206	0.00207469	0.00620501	0.00352706	3440	tags=51%, list=26%, signal=38%	HMGA1/CBX1/CDC27/MNAT1/PRMT5/SMC4/RAD54L/GINS2/G3BP1/TOP2A/PLK4/INCENP/HIF1A/TACC3/BUB1/SNRPD1/CDC6/FANCC/MCM5/RBL1/KATNA1/BARD1/KIF15/MCM6/SLC7A1/EZH2/CDC7/TGFB1/E2F1/LMNB1/SUV39H1/STIL/NOTCH2/KPNA2/CCNB2/UBE2C/AMD1/NUSAP1/CDC25A/TROAP/DMD/SAP30/MCM2/E2F2/MKI67/DBF4/PRC1/RACGAP1/CDKN2C/CKS2/CHEK1/CKS1B/TTK/MYBL2/EGF/ODC1/CENPF/SMC2/TPX2/NEK2/PLK1/AURKA/CENPE/KIF23/KIF11/HMMR/CDC20/AURKB/SLC7A5/E…
GOCC_T_CELL_RECEPTOR_COMPLEX	GOCC_T_CELL_RECEPTOR_COMPLEX	13	-0.768097	-1.77947	0.00182815	0.0208783	0.0167652	1497	tags=69%, list=11%, signal=61%	APBB1IP/CD4/ZAP70/CD3E/CD247/CD3D/CD3G/TRAT1/CD8A					KEGG_LEISHMANIA_INFECTION	0.228775	-0.0148972	17.0379	1.42309e-60	2.87781e-59	126.952		HALLMARK_TNFA_SIGNALING_VIA_NFKB	HALLMARK_TNFA_SIGNALING_VIA_NFKB	179	-0.614902	-2.3133	0.00207469	0.00620501	0.00352706	2105	tags=44%, list=16%, signal=38%	IL6ST/LAMB3/KLF4/EDN1/IL18/CEBPB/IRF1/EGR3/FUT4/CD83/TRAF1/LIF/KLF10/PHLDA1/SERPINE1/DNAJB4/SOD2/LDLR/PLK2/CD44/IER3/NFIL3/PANX1/SOCS3/KYNU/EGR2/TAP1/DDX58/IL1B/FJX1/MYC/KLF9/FOSL1/TNFAIP3/PLAU/OLR1/HBEGF/SLC2A3/IFIH1/BIRC3/CSF1/GEM/CD69/CLCF1/CCL2/TNFRSF9/ICAM1/CSF2/IFIT2/CCL5/CXCL3/CD80/PLAUR/TLR2/CXCL6/MSC/AREG/PDE4B/IL15RA/TNF/INHBA/TNFSF9/CXCL2/PLEK/IL6/IL7R/G0S2/PTX3/F3/CXCL1/CCL20/TNC/TNFA…
GOMF_TOLL_LIKE_RECEPTOR_BINDING	GOMF_TOLL_LIKE_RECEPTOR_BINDING	13	-0.744998	-1.72596	0.00182815	0.0208783	0.0167652	1251	tags=54%, list=10%, signal=49%	CD36/S100A9/LY96/TLR2/TLR6/TLR1/S100A8					KEGG_CYTOKINE_CYTOKINE_RECEPTOR_INTERACTION	0.177704	0.00844418	16.6601	3.61304e-58	6.57573e-57	121.455		HALLMARK_ALLOGRAFT_REJECTION	HALLMARK_ALLOGRAFT_REJECTION	183	-0.723218	-2.72361	0.00208333	0.00620501	0.00352706	2052	tags=62%, list=16%, signal=53%	CD74/NCF4/IL12A/IL18/HLA-DMA/CD47/IRF7/LYN/NCR1/NCK1/LIF/CCND2/IL10/STAT1/HLA-G/THY1/CFP/CD4/FLNA/F2R/CD79A/HLA-DRA/MAP4K1/CD1D/HLA-DOA/CCL19/APBB1/WAS/TAP1/IL1B/IL16/STAB1/ZAP70/LTB/IRF4/C2/CCL11/SOCS1/CDKN2A/DYRK3/CD28/ITGAL/IL15/CCR2/HLA-DMB/CD3E/CRTAM/CSF1/IL2RB/CD247/CD7/IL18RAP/CXCR3/CD3D/IL11/CD3G/CCL2/STAT4/SIT1/IL2RG/FAS/TRAT1/ITK/KLRD1/LCP2/FCGR2B/TAP2/LCK/HLA-DQA1/IL27RA/DEGS1/ST8SIA4/…
GOBP_DETOXIFICATION_OF_COPPER_ION	GOBP_DETOXIFICATION_OF_COPPER_ION	11	-0.803624	-1.76478	0.00184162	0.0208783	0.0167652	1569	tags=73%, list=12%, signal=64%	MT1F/MT4/MT1H/MT2A/MT1E/MT1X/MT1G/MT1M					KEGG_LINOLEIC_ACID_METABOLISM	-0.220137	-0.00100927	-16.5484	1.82442e-57	3.01858e-56	119.847		HALLMARK_COMPLEMENT	HALLMARK_COMPLEMENT	183	-0.585246	-2.20401	0.00208333	0.00620501	0.00352706	2422	tags=47%, list=19%, signal=39%	F10/MMP14/CASP4/LIPA/MMP8/MT3/KLK1/COL4A2/HPCAL4/JAK2/DGKG/CTSB/CEBPB/IRF1/C3/IRF7/LYN/SPOCK2/CA2/LAMP2/PIK3CG/L3MBTL4/LAP3/DOCK4/SERPINE1/CR2/KCNIP3/SH2B3/SERPING1/CD36/CR1/FCN1/ANXA5/PHEX/FYN/ZFPM2/TIMP2/KYNU/WAS/CTSC/TNFAIP3/OLR1/C2/CASP1/CDK5R1/C1R/FN1/RASGRP1/PIK3R5/GNGT2/CDH13/DOCK10/S100A9/LTF/LCP2/LCK/CFB/C1S/GNG2/CCL5/PLAUR/ME1/MMP13/CASP5/C1QC/PLA2G7/FCER1G/ITGAM/PCSK9/PSMB9/GZMK/CDA/PL…
GOBP_NEGATIVE_REGULATION_OF_MYELOID_LEUKOCYTE_MEDIATED_IMMUNITY	GOBP_NEGATIVE_REGULATION_OF_MYELOID_LEUKOCYTE_MEDIATED_IMMUNITY	12	-0.839718	-1.89561	0.00184162	0.0208783	0.0167652	715	tags=50%, list=5%, signal=47%	CCR2/FCGR2B/CD84/SPI1/CD300A/IL13RA2					KEGG_PEROXISOME	-0.164041	-0.00605144	-16.0825	1.43606e-54	2.17803e-53	113.227		HALLMARK_EPITHELIAL_MESENCHYMAL_TRANSITION	HALLMARK_EPITHELIAL_MESENCHYMAL_TRANSITION	188	-0.695427	-2.6273	0.00208333	0.00620501	0.00352706	2628	tags=77%, list=20%, signal=62%	SERPINH1/TPM4/JUN/LAMA2/ACTA2/MYL9/BGN/SAT1/TIMP1/CD59/TGFB1/PLOD1/MGP/GJA1/SGCG/SPARC/THBS1/MMP14/NOTCH2/COL4A1/PMP22/ABI3BP/THBS2/PVR/OXTR/COL4A2/PCOLCE/CRLF1/ITGB5/COMP/ITGA2/SPOCK1/TPM1/CALU/MSX1/FSTL1/HTRA1/GPX7/LUM/COL1A1/TPM2/COL12A1/TAGLN/DKK1/FBN2/COL1A2/BMP1/EDIL3/TNFRSF11B/BDNF/FOXC2/THY1/SERPINE1/SGCB/VIM/COL3A1/DCN/PDGFRB/COL6A3/VCAN/FLNA/CDH11/CD44/LGALS1/CAP2/ECM2/MYLK/COL7A1/TNFRS…
GOBP_NEGATIVE_REGULATION_OF_NEUROINFLAMMATORY_RESPONSE	GOBP_NEGATIVE_REGULATION_OF_NEUROINFLAMMATORY_RESPONSE	12	-0.806385	-1.82037	0.00184162	0.0208783	0.0167652	1934	tags=75%, list=15%, signal=64%	CX3CL1/CD200R1/IGF1/LDLR/SYT11/TNFRSF1B/TREM2/PTPRC/CST7					KEGG_ALLOGRAFT_REJECTION	0.300475	-0.0147704	15.9567	8.48883e-54	1.18844e-52	111.463		HALLMARK_HYPOXIA	HALLMARK_HYPOXIA	180	-0.450394	-1.69476	0.00208333	0.00620501	0.00352706	3298	tags=44%, list=25%, signal=34%	TPI1/EFNA3/PDGFB/SIAH2/GALK1/EDN2/DDIT4/GRHPR/HMOX1/ENO1/IGFBP1/JUN/LDHC/DUSP1/SDC3/DDIT3/BGN/GLRX/AKAP12/IRS2/RORA/BCL2/ENO3/KDELR3/TKTL1/PFKFB3/EGFR/PGK1/AMPD3/B4GALNT2/GBE1/PGF/NDST1/KLF7/SAP30/STC1/LDHA/ADM/GPC4/SDC2/PGM1/ANXA2/HOXB9/PAM/EXT1/DTNA/PPARGC1A/CSRP2/SERPINE1/DCN/RRAGD/IER3/NFIL3/CXCR4/CHST3/STC2/TNFAIP3/HAS1/TGM2/SLC2A5/SLC2A3/PKP1/COL5A1/NR3C1/GCNT2/PLAC8/TGFB3/CAV1/ADORA2B/ISG2…
GOBP_PEPTIDE_ANTIGEN_ASSEMBLY_WITH_MHC_CLASS_II_PROTEIN_COMPLEX	GOBP_PEPTIDE_ANTIGEN_ASSEMBLY_WITH_MHC_CLASS_II_PROTEIN_COMPLEX	11	-0.814738	-1.78919	0.00184162	0.0208783	0.0167652	2428	tags=100%, list=19%, signal=81%	HLA-DMA/HLA-DQB2/HLA-DRA/HLA-DOA/HLA-DPA1/HLA-DPB1/HLA-DMB/HLA-DQA1/HLA-DOB/HLA-DQB1					KEGG_TYPE_I_DIABETES_MELLITUS	0.262251	-0.00708067	15.9389	1.08955e-53	1.41641e-52	111.215		HALLMARK_INTERFERON_GAMMA_RESPONSE	HALLMARK_INTERFERON_GAMMA_RESPONSE	183	-0.654001	-2.46294	0.00208333	0.00620501	0.00352706	2158	tags=50%, list=17%, signal=42%	NMI/TRIM21/JAK2/HLA-B/LATS2/CD74/ISG15/IRF1/HLA-DMA/SP110/BST2/TNFSF10/IFI35/IRF7/PSMB8/P2RY14/SLAMF7/ARL4A/LY6E/STAT1/GBP4/UBE2L6/HLA-G/CIITA/LAP3/IFITM2/SERPING1/SOD2/HERC6/SOCS3/SAMHD1/IFITM3/IFI44/TAP1/DDX58/TNFAIP3/OASL/IRF4/CASP1/VCAM1/MTHFD2/SOCS1/IFIH1/C1R/SAMD9L/IL15/EPSTI1/IL2RB/CSF2RB/IFI44L/CD69/NLRC5/CCL2/STAT4/IFI27/FAS/LCP2/HLA-DQA1/ST8SIA4/CFB/C1S/ISG20/IFIT3/ICAM1/SECTM1/IFIT2/CC…
GOBP_POSITIVE_REGULATION_OF_DEFENSE_RESPONSE_TO_BACTERIUM	GOBP_POSITIVE_REGULATION_OF_DEFENSE_RESPONSE_TO_BACTERIUM	12	-0.824189	-1.86056	0.00184162	0.0208783	0.0167652	1760	tags=58%, list=13%, signal=51%	NLRP10/EMILIN2/EMILIN1/HAVCR2/NOD2/KLK7/KLK5					KEGG_HEMATOPOIETIC_CELL_LINEAGE	0.214	0.00348582	15.8414	4.28264e-53	5.19627e-52	109.856		HALLMARK_KRAS_SIGNALING_UP	HALLMARK_KRAS_SIGNALING_UP	180	-0.576067	-2.16765	0.00208333	0.00620501	0.00352706	1270	tags=41%, list=10%, signal=38%	CPE/EMP1/ST6GAL1/RBP4/SNAP25/LCP1/IL33/TNFRSF1B/MAP4K1/RELN/CXCR4/PRDM1/WNT7A/EPB41L3/TSPAN7/SCN1B/GYPC/MALL/IL1B/ANKH/TNFAIP3/PLAU/NRP1/HBEGF/EPHB2/MAFB/TMEM176A/SCG5/IKZF1/MMD/BIRC3/TMEM158/LAPTM5/ETV5/SPP1/MMP11/F13A1/IL2RG/CD37/LAT2/SLPI/CFB/DOCK2/PPBP/DCBLD2/HKDC1/CSF2/MMP10/LY96/HDAC9/HSD11B1/PLAUR/IL10RA/ITGB2/IRF8/CMKLR1/FCER1G/CLEC4A/INHBA/SOX9/ADAMDEC1/TLR8/IL7R/G0S2/EREG/C3AR1/HOXD11/P…
GOBP_REGULATION_OF_NATURAL_KILLER_CELL_DIFFERENTIATION	GOBP_REGULATION_OF_NATURAL_KILLER_CELL_DIFFERENTIATION	12	-0.856298	-1.93304	0.00184162	0.0208783	0.0167652	1181	tags=67%, list=9%, signal=61%	ZNF683/PRDM1/GAS6/RASGRP1/IL15/TOX/AXL/IL15RA					KEGG_METABOLISM_OF_XENOBIOTICS_BY_CYTOCHROME_P450	-0.196283	0.0122962	-15.5311	3.19558e-51	3.42115e-50	105.576		HALLMARK_MTORC1_SIGNALING	HALLMARK_MTORC1_SIGNALING	181	-0.406089	-1.52366	0.00210526	0.00620501	0.00352706	3775	tags=41%, list=29%, signal=30%	MTHFD2L/SHMT2/UCHL5/DHFR/ATP6V1D/NUP205/PSMC2/IFRD1/IDI1/PSMB5/GTF2H1/HPRT1/GLA/EBP/TPI1/ABCF2/DHCR24/ETF1/ACTR3/DDIT4/FADS2/PSMD13/CCT6A/ENO1/PPA1/BUB1/SERPINH1/DDIT3/ADIPOR2/IGFBP5/G6PD/ARPC5L/PSMD14/GLRX/YKT6/PGK1/GBE1/PSAT1/SLC9A3R1/CTH/MLLT11/CDC25A/MCM2/STC1/LDHA/PSPH/PGM1/ELOVL5/PLK1/AURKA/TRIB3/RRM2/CFP/SLC7A5/LDLR/TUBA4A/NFIL3/NUPR1/CXCR4/SRD5A1/CTSC/SLC1A4/PLOD2/CORO1A/TXNRD1/MTHFD2/SLC…
GOCC_CYTOLYTIC_GRANULE	GOCC_CYTOLYTIC_GRANULE	12	-0.865984	-1.95491	0.00184162	0.0208783	0.0167652	811	tags=58%, list=6%, signal=55%	SERPINB1/SRGN/NKG7/GZMH/GZMB/PRF1/GNLY					KEGG_COMPLEMENT_AND_COAGULATION_CASCADES	0.17761	0.0106727	14.7566	1.13625e-46	1.14887e-45	95.1786		HALLMARK_INFLAMMATORY_RESPONSE	HALLMARK_INFLAMMATORY_RESPONSE	189	-0.668377	-2.52346	0.0021097	0.00620501	0.00352706	2029	tags=56%, list=16%, signal=48%	CALCRL/EDN1/BEST1/IL18/IRF1/CX3CL1/ADM/BST2/TNFSF10/IRF7/LYN/LY6E/LIF/EBI3/IL10/LTA/IL18R1/PTGIR/SERPINE1/CSF3R/LAMP3/PROK2/GPR132/LDLR/TNFRSF1B/CXCR6/PTAFR/SCN1B/IL1B/MYC/STAB1/ITGB8/OLR1/SLC31A2/HBEGF/AQP9/KCNJ2/CD82/RASGRP1/ITGA5/SLAMF1/IL15/PIK3R5/OSM/CSF1/PDPN/IL2RB/ITGB3/CD69/RGS1/IL18RAP/FFAR2/CCL2/IFITM1/LCP2/LCK/ADORA2B/P2RX7/MEFV/CCL24/DCBLD2/PCDH7/TNFRSF9/ICAM1/ROS1/CCL5/BDKRB1/NLRP3/P…
GOCC_FIBRILLAR_COLLAGEN_TRIMER	GOCC_FIBRILLAR_COLLAGEN_TRIMER	12	-0.846938	-1.91191	0.00184162	0.0208783	0.0167652	1746	tags=92%, list=13%, signal=79%	LUM/COL1A1/COL27A1/COL2A1/COL1A2/COL3A1/COL16A1/COL5A1/COL11A1/COL5A2/COL5A3					KEGG_NATURAL_KILLER_CELL_MEDIATED_CYTOTOXICITY	0.147123	0.00526685	14.5782	1.19646e-45	1.14608e-44	92.8432		HALLMARK_MYC_TARGETS_V1	HALLMARK_MYC_TARGETS_V1	159	-0.409569	-1.5318	0.00412371	0.0114548	0.00651112	5424	tags=58%, list=42%, signal=34%	TXNL4A/PRPS2/XRCC6/MRPL9/PSMD8/KPNB1/PRDX3/PSMD7/ACP1/SERBP1/PSMA4/CANX/CCT2/HDGF/SLC25A3/MCM7/EIF4H/SSBP1/CDK4/STARD7/CNBP/ABCE1/DDX18/MRPS18B/RRP9/CSTF2/NCBP1/SRM/HSPD1/BUB3/NAP1L1/CCT7/PSMC6/RUVBL2/HSPE1/LSM2/PSMB3/CAD/GLO1/ERH/MCM4/SNRPB2/PPM1G/EIF1AX/NME1/YWHAQ/PWP1/EIF2S2/TFDP1/PSMB2/SET/C1QBP/MRPL23/IFRD1/RAD23B/PSMD1/VBP1/HPRT1/HDDC2/EIF4E/CCT4/PSMA1/ETF1/PCNA/G3BP1/RANBP1/RAN/PSMA2/SNRPD…
GOCC_MHC_CLASS_II_PROTEIN_COMPLEX	GOCC_MHC_CLASS_II_PROTEIN_COMPLEX	12	-0.814801	-1.83936	0.00184162	0.0208783	0.0167652	2428	tags=100%, list=19%, signal=81%	CD74/HLA-DMA/HLA-DQB2/HLA-DRA/HLA-DOA/HLA-DPA1/HLA-DPB1/HLA-DMB/HLA-DQA1/HLA-DOB/HLA-DQB1					KEGG_CHEMOKINE_SIGNALING_PATHWAY	0.131938	-0.00670094	14.4337	7.92414e-45	7.21097e-44	90.968		HALLMARK_ANGIOGENESIS	HALLMARK_ANGIOGENESIS	35	-0.602083	-1.76986	0.00581395	0.0152999	0.00869677	2751	tags=63%, list=21%, signal=50%	TIMP1/JAG1/PDGFA/JAG2/STC1/MSX1/FSTL1/LUM/THBD/FGFR1/CCND2/LPL/COL3A1/VCAN/SERPINA5/OLR1/NRP1/KCNJ8/SPP1/COL5A2/CXCL6/POSTN
GOBP_CELL_CELL_ADHESION_MEDIATED_BY_INTEGRIN	GOBP_CELL_CELL_ADHESION_MEDIATED_BY_INTEGRIN	14	-0.802264	-1.88617	0.00184843	0.0208783	0.0167652	888	tags=57%, list=7%, signal=53%	NPNT/ITGA5/CD3E/ADA/ITGA4/CCL5/DPP4/CXCL13					KEGG_DRUG_METABOLISM_CYTOCHROME_P450	-0.168662	0.012604	-14.2133	1.37732e-43	1.19368e-42	88.136		HALLMARK_UV_RESPONSE_DN	HALLMARK_UV_RESPONSE_DN	128	-0.390909	-1.41962	0.00823045	0.0200501	0.0113969	2069	tags=38%, list=16%, signal=32%	DUSP1/IGFBP5/APBB2/PRKAR2B/SLC7A1/AMPH/GJA1/MGLL/NOTCH2/PMP22/FZD2/RND3/TFPI/ATXN1/KCNMA1/COL1A1/SDC2/ANXA2/MMP16/GRK5/COL1A2/BDNF/SERPINE1/AKT3/COL3A1/PDGFRB/LDLR/CDON/CAP2/FYN/SNAI2/MYC/NRP1/PTGFR/NR3C1/ITGB3/MAP1B/COL11A1/COL5A2/CAV1/ADORA2B/PIK3CD/HAS2/RGS4/GCNT1/MT1E/F3/EFEMP1
GOBP_DETECTION_OF_MOLECULE_OF_BACTERIAL_ORIGIN	GOBP_DETECTION_OF_MOLECULE_OF_BACTERIAL_ORIGIN	10	-0.865952	-1.8508	0.00184843	0.0208783	0.0167652	973	tags=70%, list=7%, signal=65%	LBP/LY96/TREM2/TLR2/TLR6/TLR1/NOD2					KEGG_VALINE_LEUCINE_AND_ISOLEUCINE_DEGRADATION	-0.168385	-0.00953088	-13.9528	3.84215e-42	3.17851e-41	84.8353		HALLMARK_P53_PATHWAY	HALLMARK_P53_PATHWAY	170	-0.37057	-1.38799	0.00842105	0.0200501	0.0113969	2997	tags=34%, list=23%, signal=27%	CCND3/HMOX1/BAIAP2/IRAK1/JUN/DDIT3/SAT1/BAK1/IER5/TGFB1/PTPRE/VDR/MXD1/SFN/PDGFA/TGFA/INHBB/SLC3A2/RAP2B/NINJ1/JAG2/KLF4/SERPINB5/FGF13/CDKN2B/TCN2/LIF/CCND2/ALOX15B/TRIB3/NHLH2/STOM/F2R/PLK2/IER3/S100A10/NUPR1/TM4SF1/TAP1/AK1/ZNF365/HBEGF/CASP1/CD82/SOCS1/CDKN2A/CDK5R1/TPD52L1/CDH13/ADA/FAS/SLC7A11/CLCA2/HSPA4L/TNFSF9/RRAD/SPHK1/KLK8
GOBP_IMMUNOLOGICAL_SYNAPSE_FORMATION	GOBP_IMMUNOLOGICAL_SYNAPSE_FORMATION	14	-0.804619	-1.8917	0.00184843	0.0208783	0.0167652	1067	tags=64%, list=8%, signal=59%	CCL19/EPHB1/CD6/CORO1A/CCL21/DOCK2/MSN/HAVCR2/PRF1					KEGG_FATTY_ACID_METABOLISM	-0.161374	-0.0077189	-13.7887	3.05425e-41	2.41684e-40	82.7798
GOBP_INTERLEUKIN_18_PRODUCTION	GOBP_INTERLEUKIN_18_PRODUCTION	10	-0.857703	-1.83317	0.00184843	0.0208783	0.0167652	482	tags=60%, list=4%, signal=58%	IL10/CD84/TLR2/TNF/NOD2/GBP5					KEGG_PENTOSE_AND_GLUCURONATE_INTERCONVERSIONS	-0.181997	0.00711342	-13.6401	1.96103e-40	1.48712e-39	80.9363
GOBP_NEGATIVE_REGULATION_OF_LEUKOCYTE_DEGRANULATION	GOBP_NEGATIVE_REGULATION_OF_LEUKOCYTE_DEGRANULATION	14	-0.806601	-1.89637	0.00184843	0.0208783	0.0167652	913	tags=57%, list=7%, signal=53%	HLA-F/CCR2/FCGR2B/CD84/NCKAP1L/SPI1/CD300A/IL13RA2					KEGG_INTESTINAL_IMMUNE_NETWORK_FOR_IGA_PRODUCTION	0.205737	-0.00807808	13.4884	1.28618e-39	9.36339e-39	79.0719
GOBP_NEUTROPHIL_HOMEOSTASIS	GOBP_NEUTROPHIL_HOMEOSTASIS	14	-0.776778	-1.82625	0.00184843	0.0208783	0.0167652	1304	tags=64%, list=10%, signal=58%	JAM3/SH2B3/ANXA1/CCR2/SLC7A11/PIK3CD/AXL/PDE4B/IL6					KEGG_ANTIGEN_PROCESSING_AND_PRESENTATION	0.178606	0.00726752	13.3324	8.74434e-39	6.12104e-38	77.172
GOBP_POSITIVE_REGULATION_OF_MACROPHAGE_CHEMOTAXIS	GOBP_POSITIVE_REGULATION_OF_MACROPHAGE_CHEMOTAXIS	14	-0.776734	-1.82615	0.00184843	0.0208783	0.0167652	727	tags=57%, list=6%, signal=54%	RARRES2/SLAMF1/CSF1/CSF1R/CCL5/CMKLR1/C5AR1/C3AR1					KEGG_AUTOIMMUNE_THYROID_DISEASE	0.208141	0.0205922	13.2999	1.30123e-38	8.77125e-38	76.7781
GOBP_REGULATION_OF_MICROGLIAL_CELL_ACTIVATION	GOBP_REGULATION_OF_MICROGLIAL_CELL_ACTIVATION	14	-0.800558	-1.88216	0.00184843	0.0208783	0.0167652	2535	tags=86%, list=19%, signal=69%	TTBK1/MMP8/CX3CL1/LDLR/SYT11/CTSC/LRRK2/TREM2/PTPRC/CST7/IL6/SPHK1					KEGG_PPAR_SIGNALING_PATHWAY	-0.107018	0.00485586	-13.2521	2.33055e-38	1.51485e-37	76.2005
GOBP_T_CELL_ACTIVATION_VIA_T_CELL_RECEPTOR_CONTACT_WITH_ANTIGEN_BOUND_TO_MHC_MOLECULE_ON_ANTIGEN_PRESENTING_CELL	GOBP_T_CELL_ACTIVATION_VIA_T_CELL_RECEPTOR_CONTACT_WITH_ANTIGEN_BOUND_TO_MHC_MOLECULE_ON_ANTIGEN_PRESENTING_CELL	10	-0.86865	-1.85657	0.00184843	0.0208783	0.0167652	1497	tags=70%, list=11%, signal=62%	APBB1IP/LILRB1/ITGAL/HLA-DMB/ICAM1/FGL2/HAVCR2					KEGG_VASOPRESSIN_REGULATED_WATER_REABSORPTION	-0.112891	-0.00180143	-13.1382	9.26635e-38	5.81543e-37	74.8326
GOMF_DNA_APURINIC_OR_APYRIMIDINIC_SITE_ENDONUCLEASE_ACTIVITY	GOMF_DNA_APURINIC_OR_APYRIMIDINIC_SITE_ENDONUCLEASE_ACTIVITY	10	-0.820039	-1.75267	0.00184843	0.0208783	0.0167652	329	tags=20%, list=3%, signal=20%	NEIL3/HMGA2					KEGG_RETINOL_METABOLISM	-0.153607	0.0137436	-13.0831	1.80308e-37	1.09387e-36	74.1729
GOMF_INHIBITORY_MHC_CLASS_I_RECEPTOR_ACTIVITY	GOMF_INHIBITORY_MHC_CLASS_I_RECEPTOR_ACTIVITY	10	-0.821288	-1.75534	0.00184843	0.0208783	0.0167652	1315	tags=80%, list=10%, signal=72%	LILRA1/LILRB3/LILRA2/LILRB1/LILRA6/LILRB5/LILRA5/LILRB2					KEGG_OOCYTE_MEIOSIS	0.107866	-0.00440045	12.9371	1.03759e-36	6.09163e-36	72.4389
GOMF_LIPOPEPTIDE_BINDING	GOMF_LIPOPEPTIDE_BINDING	10	-0.814751	-1.74137	0.00184843	0.0208783	0.0167652	2016	tags=90%, list=15%, signal=76%	CD1B/CD1C/CD1D/CD1A/LBP/TLR2/TLR6/TLR1/CD14					KEGG_VIRAL_MYOCARDITIS	0.158693	0.0068061	12.6489	3.1291e-35	1.72574e-34	69.0642
GOBP_NEGATIVE_REGULATION_OF_LEUKOCYTE_CHEMOTAXIS	GOBP_NEGATIVE_REGULATION_OF_LEUKOCYTE_CHEMOTAXIS	15	-0.745132	-1.78022	0.0018622	0.0208783	0.0167652	2893	tags=73%, list=22%, signal=57%	DUSP1/NBL1/C5/RIN3/PADI2/SLIT2/CCL2/SLAMF8/DPP4/GREM1/TNFAIP6					KEGG_ASTHMA	0.208678	0.0119733	12.4986	1.80389e-34	9.65612e-34	67.329
GOBP_PEPTIDE_ANTIGEN_ASSEMBLY_WITH_MHC_PROTEIN_COMPLEX	GOBP_PEPTIDE_ANTIGEN_ASSEMBLY_WITH_MHC_PROTEIN_COMPLEX	15	-0.774998	-1.85157	0.0018622	0.0208783	0.0167652	1199	tags=73%, list=9%, signal=67%	B2M/HLA-DMA/HLA-DQB2/HLA-DRA/HLA-DOA/HLA-DPA1/HLA-DPB1/HLA-DMB/HLA-DQA1/HLA-DOB/HLA-DQB1					KEGG_TASTE_TRANSDUCTION	-0.129492	0.0413849	-12.3895	6.36977e-34	3.31228e-33	66.0796
GOBP_POSITIVE_REGULATION_OF_MONOCYTE_CHEMOTAXIS	GOBP_POSITIVE_REGULATION_OF_MONOCYTE_CHEMOTAXIS	15	-0.805233	-1.92381	0.0018622	0.0208783	0.0167652	715	tags=67%, list=5%, signal=63%	S100A14/SERPINE1/CCR2/CXCL12/CCR1/CCL5/AIF1/PLA2G7/CXCL10/S100A7					KEGG_CELL_ADHESION_MOLECULES_CAMS	0.14904	-0.00225098	12.3606	8.87443e-34	4.48652e-33	65.7512
GOBP_POSITIVE_REGULATION_OF_NITRIC_OXIDE_SYNTHASE_BIOSYNTHETIC_PROCESS	GOBP_POSITIVE_REGULATION_OF_NITRIC_OXIDE_SYNTHASE_BIOSYNTHETIC_PROCESS	15	-0.753565	-1.80037	0.0018622	0.0208783	0.0167652	2114	tags=67%, list=16%, signal=56%	JAK2/FCER2/JAK3/STAT1/IL33/LRRK2/CCL2/TLR2/IFNG/NOD2					KEGG_ECM_RECEPTOR_INTERACTION	0.167649	-0.00149781	12.3186	1.43746e-33	7.07075e-33	65.2736
GOBP_STRESS_RESPONSE_TO_METAL_ION	GOBP_STRESS_RESPONSE_TO_METAL_ION	15	-0.780869	-1.8656	0.0018622	0.0208783	0.0167652	1569	tags=53%, list=12%, signal=47%	MT1F/MT4/MT1H/MT2A/MT1E/MT1X/MT1G/MT1M					KEGG_PRIMARY_IMMUNODEFICIENCY	0.182264	-0.0019341	11.5869	5.09843e-30	2.44188e-29	57.1825
GOMF_MHC_CLASS_I_PROTEIN_BINDING	GOMF_MHC_CLASS_I_PROTEIN_BINDING	15	-0.745734	-1.78166	0.0018622	0.0208783	0.0167652	1003	tags=40%, list=8%, signal=37%	TAP1/LILRB1/PILRA/TAP2/CD8A/LILRB2					KEGG_STEROID_HORMONE_BIOSYNTHESIS	-0.123767	0.0161441	-11.4616	1.97901e-29	9.23537e-29	55.8407
GOMF_PEPTIDOGLYCAN_BINDING	GOMF_PEPTIDOGLYCAN_BINDING	15	-0.893221	-2.13402	0.0018622	0.0208783	0.0167652	402	tags=47%, list=3%, signal=45%	PGLYRP3/TREM2/NLRP3/TLR2/PGLYRP4/RNASE7/NOD2					KEGG_TOLL_LIKE_RECEPTOR_SIGNALING_PATHWAY	0.106433	0.00537677	11.3831	4.60363e-29	2.04356e-28	55.0055
GOBP_DETECTION_OF_OTHER_ORGANISM	GOBP_DETECTION_OF_OTHER_ORGANISM	17	-0.74947	-1.84025	0.00187266	0.0208783	0.0167652	1098	tags=71%, list=8%, signal=65%	HLA-A/NAIP/HLA-B/CD1D/NLRC4/PGLYRP3/CLEC7A/TLR2/PGLYRP4/TLR6/TLR1/NOD2					KEGG_GLYCOSYLPHOSPHATIDYLINOSITOL_GPI_ANCHOR_BIOSYNTHESIS	-0.141859	-0.00654138	-11.1853	3.77724e-28	1.63681e-27	52.9237
GOBP_INFLAMMASOME_COMPLEX_ASSEMBLY	GOBP_INFLAMMASOME_COMPLEX_ASSEMBLY	17	-0.758603	-1.86268	0.00187266	0.0208783	0.0167652	1251	tags=41%, list=10%, signal=37%	CD36/MEFV/AIM2/TREM2/NLRP3/TLR6/GBP5					KEGG_RENIN_ANGIOTENSIN_SYSTEM	0.138866	0.000920176	11.046	1.62957e-27	6.89724e-27	51.4781
GOBP_NEGATIVE_REGULATION_OF_PHAGOCYTOSIS	GOBP_NEGATIVE_REGULATION_OF_PHAGOCYTOSIS	17	-0.719483	-1.76662	0.00187266	0.0208783	0.0167652	1831	tags=53%, list=14%, signal=46%	ADIPOQ/CD47/DYSF/SYT11/FCGR2B/CD300LF/TLR2/SIRPA/CD300A					KEGG_GLYCOSAMINOGLYCAN_BIOSYNTHESIS_CHONDROITIN_SULFATE	0.155994	-0.0120483	10.9543	4.23248e-27	1.75071e-26	50.5344
GOBP_NITRIC_OXIDE_SYNTHASE_BIOSYNTHETIC_PROCESS	GOBP_NITRIC_OXIDE_SYNTHASE_BIOSYNTHETIC_PROCESS	17	-0.742077	-1.8221	0.00187266	0.0208783	0.0167652	2114	tags=65%, list=16%, signal=54%	JAK2/EDN1/FCER2/JAK3/STAT1/IL33/LRRK2/CCL2/TLR2/IFNG/NOD2					KEGG_FOCAL_ADHESION	0.118627	-0.00671105	10.9089	6.77193e-27	2.73887e-26	50.0697
GOBP_POSITIVE_REGULATION_OF_LYMPHOCYTE_CHEMOTAXIS	GOBP_POSITIVE_REGULATION_OF_LYMPHOCYTE_CHEMOTAXIS	17	-0.729785	-1.79192	0.00187266	0.0208783	0.0167652	715	tags=41%, list=5%, signal=39%	TNFSF14/CCR2/CCL21/CCL5/CCL7/CXCL13/S100A7					KEGG_DNA_REPLICATION	0.193385	-0.020733	10.636	1.10253e-25	4.18042e-25	47.3121
GOBP_POSITIVE_REGULATION_OF_MYELOID_LEUKOCYTE_MEDIATED_IMMUNITY	GOBP_POSITIVE_REGULATION_OF_MYELOID_LEUKOCYTE_MEDIATED_IMMUNITY	17	-0.753631	-1.85047	0.00187266	0.0208783	0.0167652	1806	tags=59%, list=14%, signal=51%	C3/CAMK4/CD177/PTAFR/DDX58/BTK/SPI1/ITGB2/TYROBP/ITGAM					KEGG_T_CELL_RECEPTOR_SIGNALING_PATHWAY	0.104396	-0.0129632	10.24	5.65755e-24	2.05935e-23	43.4219
GOBP_REGULATION_OF_B_CELL_RECEPTOR_SIGNALING_PATHWAY	GOBP_REGULATION_OF_B_CELL_RECEPTOR_SIGNALING_PATHWAY	17	-0.749059	-1.83924	0.00187266	0.0208783	0.0167652	2245	tags=65%, list=17%, signal=54%	LPXN/CD22/BLK/LYN/CD19/FCRL3/PLCL2/NFAM1/FCGR2B/PTPN22/CD300A					KEGG_NUCLEOTIDE_EXCISION_REPAIR	0.12884	-0.0160736	10.2241	6.60861e-24	2.35837e-23	43.2685
GOBP_REGULATION_OF_CD8_POSITIVE_ALPHA_BETA_T_CELL_ACTIVATION	GOBP_REGULATION_OF_CD8_POSITIVE_ALPHA_BETA_T_CELL_ACTIVATION	17	-0.729053	-1.79012	0.00187266	0.0208783	0.0167652	929	tags=47%, list=7%, signal=44%	LILRB1/SOCS1/CRTAM/NCKAP1L/PTPN22/RUNX3/LILRB4/CD274					KEGG_CELL_CYCLE	0.120728	-0.017158	10.0832	2.59643e-23	8.59183e-23	41.9174
GOBP_TOLERANCE_INDUCTION	GOBP_TOLERANCE_INDUCTION	26	-0.684541	-1.88894	0.00187266	0.0208783	0.0167652	2172	tags=62%, list=17%, signal=51%	CCR4/HLA-B/BLK/LYN/HLA-G/IRAK3/CLC/TNFAIP3/PDCD1/CD3E/ICOS/HAVCR2/IL2RA/LILRB4/LILRB2/CD274					KEGG_BUTANOATE_METABOLISM	-0.107783	-0.0115679	-9.39708	1.59672e-20	4.92549e-20	35.5818
GOBP_TOLL_LIKE_RECEPTOR_2_SIGNALING_PATHWAY	GOBP_TOLL_LIKE_RECEPTOR_2_SIGNALING_PATHWAY	17	-0.742803	-1.82388	0.00187266	0.0208783	0.0167652	1750	tags=53%, list=13%, signal=46%	LYN/MFHAS1/TNFAIP3/TREM2/TLR2/TLR6/TLR1/PIK3AP1/NOD2					KEGG_RIBOFLAVIN_METABOLISM	0.104401	-0.00539333	9.31203	3.44183e-20	9.94306e-20	34.8247
GOBP_CALCIUM_MEDIATED_SIGNALING_USING_INTRACELLULAR_CALCIUM_SOURCE	GOBP_CALCIUM_MEDIATED_SIGNALING_USING_INTRACELLULAR_CALCIUM_SOURCE	18	-0.740292	-1.84439	0.00188324	0.0208783	0.0167652	1179	tags=61%, list=9%, signal=56%	RYR2/TRPM2/AZU1/DEFB1/PRNP/HOMER2/PTPRJ/PTGFR/VCAM1/PTPRC/CCL20					KEGG_MISMATCH_REPAIR	0.14268	-0.0202985	8.50076	3.82292e-17	9.66349e-17	27.9191
GOBP_NEGATIVE_REGULATION_OF_MUSCLE_CONTRACTION	GOBP_NEGATIVE_REGULATION_OF_MUSCLE_CONTRACTION	18	-0.752954	-1.87594	0.00188324	0.0208783	0.0167652	2323	tags=67%, list=18%, signal=55%	ATP1A2/CALCRL/KCNMA1/ADORA1/PIK3CG/DOCK4/ADRB2/PRKG1/RGS2/ADORA2B/BIN1/TNNT1					KEGG_FOLATE_BIOSYNTHESIS	0.111352	0.0127449	8.48681	4.29122e-17	1.06987e-16	27.8055
GOBP_REGULATION_OF_DEFENSE_RESPONSE_TO_BACTERIUM	GOBP_REGULATION_OF_DEFENSE_RESPONSE_TO_BACTERIUM	18	-0.729816	-1.81829	0.00188324	0.0208783	0.0167652	1760	tags=50%, list=13%, signal=43%	SPINK5/NLRP10/EMILIN2/SYT11/EMILIN1/HAVCR2/NOD2/KLK7/KLK5
GOBP_CELLULAR_RESPONSE_TO_DSRNA	GOBP_CELLULAR_RESPONSE_TO_DSRNA	16	-0.781766	-1.8835	0.00189036	0.0208783	0.0167652	999	tags=38%, list=8%, signal=35%	DDX58/IFIH1/CAV1/P2RX7/COLEC12/IFIT1
GOBP_CELLULAR_RESPONSE_TO_ZINC_ION	GOBP_CELLULAR_RESPONSE_TO_ZINC_ION	20	-0.699731	-1.7969	0.00189036	0.0208783	0.0167652	1569	tags=50%, list=12%, signal=44%	MT1F/KCNK3/HVCN1/MT4/MT1H/MT2A/MT1E/MT1X/MT1G/MT1M
GOBP_CHRONIC_INFLAMMATORY_RESPONSE	GOBP_CHRONIC_INFLAMMATORY_RESPONSE	16	-0.798429	-1.92364	0.00189036	0.0208783	0.0167652	1624	tags=81%, list=12%, signal=71%	FOXP3/THBS1/IL10/LTA/TNFAIP3/VCAM1/S100A9/ADORA2B/CCL5/TNF/VNN1/CXCL13/S100A8
GOBP_DENDRITIC_CELL_CHEMOTAXIS	GOBP_DENDRITIC_CELL_CHEMOTAXIS	20	-0.681391	-1.7498	0.00189036	0.0208783	0.0167652	1422	tags=60%, list=11%, signal=54%	IL12A/PIK3CG/CXCR4/CCL19/GAS6/SLAMF1/CCR2/CCL21/CCR1/CCL5/SPI1/SLAMF8
GOBP_EOSINOPHIL_CHEMOTAXIS	GOBP_EOSINOPHIL_CHEMOTAXIS	16	-0.823091	-1.98306	0.00189036	0.0208783	0.0167652	1036	tags=62%, list=8%, signal=58%	CCL26/SCG2/CCL11/CCL2/CCL21/CCL24/CCL5/CCL7/CCL13/CCL8
GOBP_EOSINOPHIL_MIGRATION	GOBP_EOSINOPHIL_MIGRATION	20	-0.798185	-2.04973	0.00189036	0.0208783	0.0167652	1036	tags=55%, list=8%, signal=51%	CCL26/SCG2/CCL11/CCL2/CCL21/CCL24/CCL5/CCL7/CD300A/CCL13/CCL8
GOBP_INFLAMMATORY_CELL_APOPTOTIC_PROCESS	GOBP_INFLAMMATORY_CELL_APOPTOTIC_PROCESS	16	-0.791837	-1.90776	0.00189036	0.0208783	0.0167652	2184	tags=62%, list=17%, signal=52%	MEF2C/IRF7/ST6GAL1/ANXA1/CDKN2A/SLC7A11/PIK3CD/FASLG/IL6/NOD2
GOBP_NEGATIVE_REGULATION_OF_INTERLEUKIN_12_PRODUCTION	GOBP_NEGATIVE_REGULATION_OF_INTERLEUKIN_12_PRODUCTION	16	-0.773318	-1.86314	0.00189036	0.0208783	0.0167652	1624	tags=75%, list=12%, signal=66%	IL10/JAK3/ARRB2/IRAK3/LILRB1/ACP5/SLAMF1/LILRA5/MEFV/CMKLR1/TLR8/NOD2
GOBP_NEGATIVE_REGULATION_OF_PROTEIN_MATURATION	GOBP_NEGATIVE_REGULATION_OF_PROTEIN_MATURATION	22	-0.710794	-1.87209	0.00189036	0.0208783	0.0167652	2808	tags=55%, list=22%, signal=43%	CHAC1/SIRT4/THBS1/CTSZ/SERPINF2/SERPINE1/PRNP/LRRK2/SERPINE2/CST7/IL1R2/GAS1
GOBP_POSITIVE_REGULATION_OF_ACUTE_INFLAMMATORY_RESPONSE	GOBP_POSITIVE_REGULATION_OF_ACUTE_INFLAMMATORY_RESPONSE	22	-0.739214	-1.94695	0.00189036	0.0208783	0.0167652	2105	tags=59%, list=16%, signal=50%	IL6ST/C3/TNFSF11/PTGER3/PIK3CG/IL1B/OSM/FFAR2/BTK/TNF/OSMR/IL6/ALOX5AP
GOBP_POSITIVE_REGULATION_OF_MACROPHAGE_MIGRATION	GOBP_POSITIVE_REGULATION_OF_MACROPHAGE_MIGRATION	20	-0.736008	-1.89006	0.00189036	0.0208783	0.0167652	2444	tags=65%, list=19%, signal=53%	THBS1/MMP14/CX3CL1/RARRES2/P2RY12/SLAMF1/CSF1/CSF1R/CCL5/TREM2/CMKLR1/C5AR1/C3AR1
GOBP_POSITIVE_REGULATION_OF_REGULATORY_T_CELL_DIFFERENTIATION	GOBP_POSITIVE_REGULATION_OF_REGULATORY_T_CELL_DIFFERENTIATION	16	-0.7159	-1.72481	0.00189036	0.0208783	0.0167652	2518	tags=69%, list=19%, signal=56%	FOXP3/DUSP10/BTN2A2/HLA-G/CR1/HLA-DRA/SOCS1/IL4I1/LILRB4/IFNG/LILRB2
GOBP_REGULATION_OF_LYMPHOCYTE_CHEMOTAXIS	GOBP_REGULATION_OF_LYMPHOCYTE_CHEMOTAXIS	20	-0.765336	-1.96537	0.00189036	0.0208783	0.0167652	1446	tags=50%, list=11%, signal=45%	TNFSF14/PADI2/CCR2/CCL2/CCL21/CCL5/CCL7/CXCL13/CXCL10/S100A7
GOBP_REGULATION_OF_MYELOID_CELL_APOPTOTIC_PROCESS	GOBP_REGULATION_OF_MYELOID_CELL_APOPTOTIC_PROCESS	22	-0.72045	-1.89753	0.00189036	0.0208783	0.0167652	2774	tags=59%, list=21%, signal=47%	THRA/BCL2/ADIPOQ/MEF2C/IRF7/ST6GAL1/ANXA1/CDKN2A/SLC7A11/KITLG/PIK3CD/CLEC5A/NOD2
GOBP_REGULATION_OF_T_CELL_CHEMOTAXIS	GOBP_REGULATION_OF_T_CELL_CHEMOTAXIS	16	-0.748266	-1.80279	0.00189036	0.0208783	0.0167652	715	tags=44%, list=5%, signal=41%	TNFSF14/CCR2/CCL21/CCL5/CXCL13/CXCL10/S100A7
GOBP_REGULATION_OF_TOLERANCE_INDUCTION	GOBP_REGULATION_OF_TOLERANCE_INDUCTION	16	-0.717767	-1.7293	0.00189036	0.0208783	0.0167652	1477	tags=62%, list=11%, signal=55%	HLA-G/IRAK3/CLC/PDCD1/CD3E/HAVCR2/IL2RA/LILRB4/LILRB2/CD274
GOBP_T_CELL_CHEMOTAXIS	GOBP_T_CELL_CHEMOTAXIS	22	-0.75977	-2.00109	0.00189036	0.0208783	0.0167652	1446	tags=50%, list=11%, signal=45%	TNFSF14/PIK3CG/CCL26/CCR2/CCL21/PIK3CD/CCL5/CXCL13/CXCL10/CXCL11/S100A7
GOCC_MHC_PROTEIN_COMPLEX	GOCC_MHC_PROTEIN_COMPLEX	20	-0.758409	-1.94758	0.00189036	0.0208783	0.0167652	2609	tags=85%, list=20%, signal=68%	HLA-C/HLA-A/B2M/HLA-B/CD74/HLA-DMA/HLA-G/HLA-DQB2/HLA-DRA/HLA-DOA/HLA-F/HLA-DPA1/HLA-DPB1/HLA-DMB/HLA-DQA1/HLA-DOB/HLA-DQB1
GOMF_CXCR_CHEMOKINE_RECEPTOR_BINDING	GOMF_CXCR_CHEMOKINE_RECEPTOR_BINDING	16	-0.843976	-2.03338	0.00189036	0.0208783	0.0167652	527	tags=75%, list=4%, signal=72%	PF4V1/CXCL12/PPBP/CXCL3/CXCL6/CXCL2/CXCL1/CXCL13/CXCL10/CXCL9/CXCL5/CXCL11
GOMF_MHC_PROTEIN_BINDING	GOMF_MHC_PROTEIN_BINDING	22	-0.739586	-1.94793	0.00189036	0.0208783	0.0167652	1555	tags=55%, list=12%, signal=48%	CD74/COL2A1/CD4/TAP1/LILRB1/KLRD1/PILRA/TAP2/CLEC7A/CD8A/LAG3/LILRB2
GOMF_PEPTIDE_ANTIGEN_BINDING	GOMF_PEPTIDE_ANTIGEN_BINDING	22	-0.682894	-1.79861	0.00189036	0.0208783	0.0167652	2609	tags=64%, list=20%, signal=51%	HLA-C/HLA-A/HLA-B/HLA-G/SLC7A5/HLA-DRA/TAP1/HLA-F/HLA-DPA1/HLA-DPB1/TAP2/HLA-DQA1/HLA-DQB1/CD209
GOBP_CELL_JUNCTION_DISASSEMBLY	GOBP_CELL_JUNCTION_DISASSEMBLY	21	-0.708339	-1.83184	0.00189394	0.0208783	0.0167652	2147	tags=62%, list=16%, signal=52%	MAP4K4/CX3CL1/C3/MAPRE2/TGFBR1/DKK1/SNAI2/TGFB3/TREM2/C1QC/ITGAM/C1QB/C1QA
GOBP_DETECTION_OF_EXTERNAL_BIOTIC_STIMULUS	GOBP_DETECTION_OF_EXTERNAL_BIOTIC_STIMULUS	21	-0.773307	-1.99986	0.00189394	0.0208783	0.0167652	1098	tags=57%, list=8%, signal=52%	CD1D/LBP/NLRC4/PGLYRP3/LY96/TREM2/CLEC7A/TLR2/PGLYRP4/TLR6/TLR1/NOD2
GOBP_PHAGOSOME_MATURATION	GOBP_PHAGOSOME_MATURATION	21	-0.75987	-1.96511	0.00189394	0.0208783	0.0167652	1242	tags=48%, list=10%, signal=43%	RAB38/MYO7A/SYT11/RAB32/RAB31/PLA2G5/CORO1A/P2RX7/SRPX/SLAMF8
GOBP_PLASMINOGEN_ACTIVATION	GOBP_PLASMINOGEN_ACTIVATION	21	-0.736317	-1.9042	0.00189394	0.0208783	0.0167652	3267	tags=76%, list=25%, signal=57%	DHCR24/ENO1/HPN/THBS1/PGK1/F12/CTSZ/SERPINF2/FGA/ANXA2/SERPINE1/FGG/S100A10/FGB/PLAU/SERPINE2
GOBP_REGULATION_OF_MACROPHAGE_CHEMOTAXIS	GOBP_REGULATION_OF_MACROPHAGE_CHEMOTAXIS	21	-0.711375	-1.83969	0.00189394	0.0208783	0.0167652	727	tags=43%, list=6%, signal=41%	RARRES2/SLAMF1/CSF1/CSF1R/CCL5/CMKLR1/C5AR1/SLAMF8/C3AR1
GOBP_REGULATION_OF_MONOCYTE_CHEMOTAXIS	GOBP_REGULATION_OF_MONOCYTE_CHEMOTAXIS	21	-0.77557	-2.00571	0.00189394	0.0208783	0.0167652	1916	tags=67%, list=15%, signal=57%	S100A14/LYN/SERPINE1/SLIT2/CCR2/CXCL12/CCR1/CCL5/AIF1/PLA2G7/SLAMF8/GREM1/CXCL10/S100A7
GOCC_COMPLEX_OF_COLLAGEN_TRIMERS	GOCC_COMPLEX_OF_COLLAGEN_TRIMERS	21	-0.751231	-1.94276	0.00189394	0.0208783	0.0167652	2345	tags=76%, list=18%, signal=63%	COL4A1/COL4A2/COL8A1/LUM/COL1A1/COL27A1/COL2A1/COL1A2/COL3A1/COL7A1/COL16A1/COL5A1/COL11A1/COL5A2/COL5A3/COL10A1
GOBP_MYELOID_CELL_APOPTOTIC_PROCESS	GOBP_MYELOID_CELL_APOPTOTIC_PROCESS	25	-0.717071	-1.9524	0.00190114	0.0208783	0.0167652	2774	tags=56%, list=21%, signal=44%	THRA/BCL2/ADIPOQ/MEF2C/IRF7/ST6GAL1/ANXA1/CDKN2A/SLC7A11/KITLG/PIK3CD/CLEC5A/IL6/NOD2
GOBP_NEGATIVE_REGULATION_OF_T_CELL_MEDIATED_IMMUNITY	GOBP_NEGATIVE_REGULATION_OF_T_CELL_MEDIATED_IMMUNITY	25	-0.677765	-1.84539	0.00190114	0.0208783	0.0167652	1477	tags=56%, list=11%, signal=50%	HLA-G/TBX21/LILRB1/HLA-F/SLAMF1/KLRD1/FCGR2B/NCKAP1L/IL4I1/PTPRC/LILRB4/IL7R/IL20RB/NOD2
GOBP_POSITIVE_REGULATION_OF_TOLL_LIKE_RECEPTOR_SIGNALING_PATHWAY	GOBP_POSITIVE_REGULATION_OF_TOLL_LIKE_RECEPTOR_SIGNALING_PATHWAY	25	-0.661873	-1.80211	0.00190114	0.0208783	0.0167652	2161	tags=40%, list=17%, signal=33%	NINJ1/IFI35/MFHAS1/LBP/LTF/CAV1/TLR2/RSAD2/PTPN22/TLR1
GOMF_MHC_PROTEIN_COMPLEX_BINDING	GOMF_MHC_PROTEIN_COMPLEX_BINDING	25	-0.775333	-2.11104	0.00190114	0.0208783	0.0167652	2052	tags=68%, list=16%, signal=57%	CD74/MS4A1/HLA-DMA/CD4/HLA-DQB2/HLA-DRA/HLA-DOA/LILRB1/HLA-DPA1/HLA-DPB1/HLA-DMB/KLRD1/HLA-DQA1/HLA-DOB/HLA-DQB1/CD8A/LILRB2
GOMF_PATTERN_RECOGNITION_RECEPTOR_ACTIVITY	GOMF_PATTERN_RECOGNITION_RECEPTOR_ACTIVITY	25	-0.798277	-2.17351	0.00190114	0.0208783	0.0167652	1482	tags=60%, list=11%, signal=53%	TLR7/CD36/FCN1/PTAFR/PGLYRP3/LY96/CLEC4E/CLEC7A/TLR2/PGLYRP4/COLEC12/TLR8/CD14/MARCO/NOD2
GOBP_CELL_AGGREGATION	GOBP_CELL_AGGREGATION	19	-0.737975	-1.85696	0.00191939	0.0208783	0.0167652	2900	tags=68%, list=22%, signal=53%	FGF4/THRA/MGP/SOX6/COL2A1/BMP1/WNT7A/COL11A1/LTF/BMPR1B/SOX9/ROR2/BARX2
GOBP_MODULATION_OF_PROCESS_OF_ANOTHER_ORGANISM	GOBP_MODULATION_OF_PROCESS_OF_ANOTHER_ORGANISM	19	-0.743791	-1.87159	0.00191939	0.0208783	0.0167652	581	tags=42%, list=4%, signal=40%	S100A9/LTF/SLPI/P2RX7/CLEC7A/RNASE7/IFNG/PRF1
GOBP_NEGATIVE_REGULATION_OF_CYTOKINE_PRODUCTION_INVOLVED_IN_INFLAMMATORY_RESPONSE	GOBP_NEGATIVE_REGULATION_OF_CYTOKINE_PRODUCTION_INVOLVED_IN_INFLAMMATORY_RESPONSE	19	-0.699613	-1.76043	0.00191939	0.0208783	0.0167652	862	tags=37%, list=7%, signal=34%	EPHB2/MEFV/TREM2/SIRPA/ADCY7/LILRB4/IL1R2
GOBP_POSITIVE_REGULATION_OF_CELL_ADHESION_MEDIATED_BY_INTEGRIN	GOBP_POSITIVE_REGULATION_OF_CELL_ADHESION_MEDIATED_BY_INTEGRIN	19	-0.713194	-1.7946	0.00191939	0.0208783	0.0167652	2053	tags=58%, list=16%, signal=49%	RET/LIF/FOXC2/P2RY12/CD3E/CCL21/NCKAP1L/CCL5/TGFB2/SFRP2/CXCL13
GOBP_REGULATION_OF_ANTIGEN_PROCESSING_AND_PRESENTATION	GOBP_REGULATION_OF_ANTIGEN_PROCESSING_AND_PRESENTATION	19	-0.772954	-1.94497	0.00191939	0.0208783	0.0167652	1069	tags=58%, list=8%, signal=53%	HLA-DOA/CCL19/WAS/CCL21/FCGR2B/HLA-DOB/SLC11A1/TREM2/FGL2/LILRB2/NOD2
GOBP_REGULATION_OF_TOLL_LIKE_RECEPTOR_4_SIGNALING_PATHWAY	GOBP_REGULATION_OF_TOLL_LIKE_RECEPTOR_4_SIGNALING_PATHWAY	19	-0.707506	-1.78029	0.00191939	0.0208783	0.0167652	2161	tags=53%, list=17%, signal=44%	NINJ1/IFI35/LYN/MFHAS1/LILRA2/LBP/TNFAIP3/LTF/TREM2/PTPN22
GOMF_MHC_CLASS_II_PROTEIN_COMPLEX_BINDING	GOMF_MHC_CLASS_II_PROTEIN_COMPLEX_BINDING	19	-0.771876	-1.94226	0.00191939	0.0208783	0.0167652	2428	tags=74%, list=19%, signal=60%	B2M/CD74/MS4A1/HLA-DMA/CD4/HLA-DQB2/HLA-DRA/HLA-DOA/HLA-DPA1/HLA-DPB1/HLA-DMB/HLA-DQA1/HLA-DOB/HLA-DQB1
GOBP_NEGATIVE_REGULATION_OF_CELL_KILLING	GOBP_NEGATIVE_REGULATION_OF_CELL_KILLING	27	-0.663617	-1.83542	0.00192308	0.0208783	0.0167652	1480	tags=56%, list=11%, signal=49%	MICA/HLA-B/ARRB2/HLA-G/LILRB1/HLA-F/KIR2DL4/KLRD1/FCGR2B/NCKAP1L/SERPINB9/PTPRC/HAVCR2/IL7R/SERPINB4
GOBP_NEGATIVE_REGULATION_OF_LEUKOCYTE_CELL_CELL_ADHESION	GOBP_NEGATIVE_REGULATION_OF_LEUKOCYTE_CELL_CELL_ADHESION	110	-0.524032	-1.8777	0.00192308	0.0208783	0.0167652	2146	tags=43%, list=16%, signal=36%	PLA2G2D/KLF4/CD74/BTN2A2/LRRC32/CEBPB/IRF1/GPNMB/IL10/JAK3/HLA-G/SFTPD/CR1/LAX1/PRNP/TBX21/CTSG/LILRB1/ANXA1/SOCS1/LOXL3/LAPTM5/TNFAIP8L2/CRTAM/TNFSF4/CCL21/CXCL12/FCGR2B/CTLA4/SCGB1A1/NCKAP1L/IL4I1/FGL2/CD80/PTPN22/RUNX3/LAG3/HAVCR2/IL2RA/LILRB4/CD300A/CD86/LILRB2/IL20RB/CD274/VSIG4/PDCD1LG2
GOBP_NIK_NF_KAPPAB_SIGNALING	GOBP_NIK_NF_KAPPAB_SIGNALING	110	-0.450153	-1.61298	0.00192308	0.0208783	0.0167652	2782	tags=34%, list=21%, signal=27%	COPS8/TRAF2/PTP4A3/UACA/TNFRSF10A/EGFR/MMP8/RELB/NMI/MALT1/EDN1/CYLD/IL18/IFI35/IL18R1/TLR7/CARD10/TNFSF14/CD27/CCL19/IL1B/BIRC3/LAPTM5/SPI1/TREM2/NLRP3/TLR2/TLR6/TNF/PTPN22/HAVCR2/CD86/CHI3L1/CD14/GREM1/NOD2/SPHK1
GOBP_ORGANIC_HYDROXY_COMPOUND_METABOLIC_PROCESS	GOBP_ORGANIC_HYDROXY_COMPOUND_METABOLIC_PROCESS	457	0.336364	1.38527	0.00192308	0.0208783	0.0167652	1936	tags=24%, list=15%, signal=21%	HMGCS2/GATA3/SCNN1B/SULT2A1/CYP4F12/CYP1A1/HTR1A/IDI2/APOF/TACR3/PTH/LDHAL6B/TPH2/DRD3/CYP3A5/CYP7A1/MOGAT3/LIPC/ADH6/ABCB11/SULT1E1/DKKL1/NR1H4/DEGS2/DRD4/GDPD3/TTR/PNMT/TPO/ABAT/CYP24A1/AOC2/MAOA/TM7SF2/SNCB/CYP2C8/DUOX2/ATP8B1/SULT1A2/CYP1A2/DUOXA2/ASIP/FMO5/ALDH1A2/MOGAT2/DGAT2/SLC27A2/AKR1C3/HAND2/BMP2/CYP4F3/DUOXA1/CETP/LIPE/TH/DUOX1/CYP2C9/DRD1/BMP5/CEBPA/INPP4B/INPP4A/ADH1A/ISYNA1/ALOX15/…
GOBP_POSITIVE_REGULATION_OF_APOPTOTIC_SIGNALING_PATHWAY	GOBP_POSITIVE_REGULATION_OF_APOPTOTIC_SIGNALING_PATHWAY	110	-0.45004	-1.61258	0.00192308	0.0208783	0.0167652	2275	tags=30%, list=17%, signal=25%	TRAF2/HTRA2/FADD/THBS1/INHBB/SLC9A3R1/JAK2/RET/CYLD/MSX1/TNFSF10/TGFBR1/NCK1/NKX3-1/NUPR1/TNFRSF12A/CTSC/MYC/TPD52L1/PMAIP1/SFRP1/S100A9/NGFR/FAS/LCK/CAV1/PTPRC/TNF/BMPR1B/SRPX/INHBA/G0S2/S100A8
GOBP_POSITIVE_REGULATION_OF_VASCULAR_ENDOTHELIAL_GROWTH_FACTOR_PRODUCTION	GOBP_POSITIVE_REGULATION_OF_VASCULAR_ENDOTHELIAL_GROWTH_FACTOR_PRODUCTION	27	-0.663576	-1.8353	0.00192308	0.0208783	0.0167652	2628	tags=59%, list=20%, signal=47%	TGFB1/C5/RORA/IL6ST/C3/ISL1/CCBE1/IL1B/CYP1B1/ADORA2B/SULF1/C5AR1/IL6/SULF2/C3AR1/HPSE
GOBP_RESPIRATORY_BURST	GOBP_RESPIRATORY_BURST	27	-0.706358	-1.95363	0.00192308	0.0208783	0.0167652	1422	tags=44%, list=11%, signal=40%	PIK3CG/RAC2/LBP/CD52/PIK3CD/SLC11A1/TREM2/CLEC7A/SLAMF8/HCK/CYBB/NCF2
GOBP_CELLULAR_RESPONSE_TO_AMYLOID_BETA	GOBP_CELLULAR_RESPONSE_TO_AMYLOID_BETA	38	-0.644144	-1.89933	0.00192678	0.0208783	0.0167652	1356	tags=50%, list=10%, signal=45%	GJA1/CASP4/BACE1/NTRK1/IGF1/ADRB2/CD36/PRNP/FYN/EPHB2/VCAM1/NGFR/CACNA2D1/ITGA4/FCGR2B/ICAM1/TREM2/TLR6/TNF
GOBP_DETECTION_OF_STIMULUS_INVOLVED_IN_SENSORY_PERCEPTION	GOBP_DETECTION_OF_STIMULUS_INVOLVED_IN_SENSORY_PERCEPTION	165	0.656584	2.46857	0.00192678	0.0208783	0.0167652	974	tags=28%, list=7%, signal=26%	OR2J3/OR6A2/TAS2R4/TAS2R8/OR3A2/OR2C1/OR10J1/TAS2R40/OR10A4/OR51M1/OR8D1/OR5K1/TAS2R7/OR10C1/OR2W1/TAS2R3/OR52A1/REEP6/OR12D3/OR5I1/SCN1A/OR7C2/OR11A1/OR7A17/OR10H2/TMC2/OR2F2/TAS1R2/OR2K2/PPEF2/OR2C3/CACNA1F/OPN4/OR2L13/TAS2R41/TAS2R13/KCNK4/TMC1/OR6B1/KCNQ1/OR2S2/GNAT2/OR10H1/PIGR/OR5P3/OR5P2
GOBP_INNERVATION	GOBP_INNERVATION	24	-0.643996	-1.72695	0.00192678	0.0208783	0.0167652	2098	tags=62%, list=16%, signal=53%	NTRK1/RET/ADARB1/EDN1/ISL1/RNF165/EDNRA/NRP1/VCAM1/ITGA4/SEMA3A/SERPINE2/SULF1/SULF2/LRIG1
GOBP_MICROGLIAL_CELL_ACTIVATION	GOBP_MICROGLIAL_CELL_ACTIVATION	38	-0.767835	-2.26405	0.00192678	0.0208783	0.0167652	1235	tags=53%, list=9%, signal=48%	LDLR/SYT11/CTSC/SNCA/LRRK2/TREM2/PTPRC/TLR2/ITGB2/CST7/TLR6/TYROBP/TNF/AIF1/ITGAM/C5AR1/IL6/IFNG/C1QA/SPHK1
GOBP_MYD88_DEPENDENT_TOLL_LIKE_RECEPTOR_SIGNALING_PATHWAY	GOBP_MYD88_DEPENDENT_TOLL_LIKE_RECEPTOR_SIGNALING_PATHWAY	24	-0.650413	-1.74416	0.00192678	0.0208783	0.0167652	1944	tags=46%, list=15%, signal=39%	IRF1/TLR10/IRF7/IRAK3/BTK/CD300LF/TLR2/TLR6/CD300A/TLR1/TLR8
GOBP_NEGATIVE_REGULATION_OF_INTERLEUKIN_1_BETA_PRODUCTION	GOBP_NEGATIVE_REGULATION_OF_INTERLEUKIN_1_BETA_PRODUCTION	24	-0.722724	-1.93807	0.00192678	0.0208783	0.0167652	1934	tags=46%, list=15%, signal=39%	CX3CL1/ARRB2/IGF1/TNFAIP3/SERPINB1/ACP5/CD33/MEFV/TREM2/NLRP3/LILRB4
GOBP_NEGATIVE_REGULATION_OF_INTERLEUKIN_2_PRODUCTION	GOBP_NEGATIVE_REGULATION_OF_INTERLEUKIN_2_PRODUCTION	24	-0.691418	-1.85412	0.00192678	0.0208783	0.0167652	1227	tags=67%, list=9%, signal=61%	SFTPD/CR1/PRNP/HOMER2/TBX21/TNFAIP3/NAV3/GBP1/LAPTM5/PTPRC/LAG3/HAVCR2/LILRB4/IL20RB/NOD2/VSIG4
GOBP_NEGATIVE_REGULATION_OF_LEUKOCYTE_MIGRATION	GOBP_NEGATIVE_REGULATION_OF_LEUKOCYTE_MIGRATION	38	-0.625071	-1.84309	0.00192678	0.0208783	0.0167652	2997	tags=61%, list=23%, signal=47%	HMOX1/CCL25/DUSP1/CD200/CCL28/NBL1/C5/RIN3/ADORA1/CD200R1/PADI2/SLIT2/EMILIN1/CCL2/ADA/CCL21/CXCL12/IL27RA/CD300A/SLAMF8/DPP4/GREM1/TNFAIP6
GOBP_NEGATIVE_REGULATION_OF_T_CELL_RECEPTOR_SIGNALING_PATHWAY	GOBP_NEGATIVE_REGULATION_OF_T_CELL_RECEPTOR_SIGNALING_PATHWAY	24	-0.640931	-1.71873	0.00192678	0.0208783	0.0167652	1379	tags=46%, list=11%, signal=41%	BTN2A2/THY1/PRNP/PTPRJ/UBASH3A/SLA2/GBP1/LAPTM5/SH2D1A/PTPN22/LILRB4
GOBP_POSITIVE_REGULATION_OF_GRANULOCYTE_CHEMOTAXIS	GOBP_POSITIVE_REGULATION_OF_GRANULOCYTE_CHEMOTAXIS	24	-0.697209	-1.86965	0.00192678	0.0208783	0.0167652	2052	tags=50%, list=16%, signal=42%	CD74/EDN1/THBS4/S100A14/RAC2/CCL19/LBP/CCL21/NCKAP1L/C5AR1/C3AR1/S100A7
GOMF_EXTRACELLULAR_MATRIX_STRUCTURAL_CONSTITUENT_CONFERRING_TENSILE_STRENGTH	GOMF_EXTRACELLULAR_MATRIX_STRUCTURAL_CONSTITUENT_CONFERRING_TENSILE_STRENGTH	38	-0.67013	-1.97596	0.00192678	0.0208783	0.0167652	2345	tags=71%, list=18%, signal=58%	COL4A1/COL4A2/COL14A1/COL8A1/COL21A1/COL1A1/COL12A1/COL27A1/COL2A1/COL1A2/COL13A1/COL23A1/COL3A1/COL18A1/COL6A3/COL7A1/COL15A1/COL16A1/COL6A1/COL8A2/COL5A1/COL6A2/COL11A1/COL17A1/COL5A2/COL5A3/COL10A1
GOBP_AMYLOID_BETA_CLEARANCE	GOBP_AMYLOID_BETA_CLEARANCE	36	-0.694528	-2.02788	0.0019305	0.0208783	0.0167652	1338	tags=39%, list=10%, signal=35%	C3/PLA2G3/CD36/LDLR/MME/APOE/TREM2/ITGB2/TNF/MSR1/ITGAM/C5AR1/IFNG/MARCO
GOBP_DENDRITIC_CELL_DIFFERENTIATION	GOBP_DENDRITIC_CELL_DIFFERENTIATION	42	-0.610974	-1.83664	0.0019305	0.0208783	0.0167652	2353	tags=60%, list=18%, signal=49%	NOTCH2/FLT3/RELB/ZBTB46/HLA-B/CEBPB/BLK/LYN/HLA-G/CAMK4/LGALS1/CCL19/GAS6/ITGB8/LILRB1/IRF4/TMEM176A/FCGR2B/CSF2/SPI1/TREM2/IRF8/BATF2/AXL/LILRB2
GOBP_KERATINIZATION	GOBP_KERATINIZATION	29	-0.734974	-2.07184	0.0019305	0.0208783	0.0167652	1388	tags=55%, list=11%, signal=49%	TGM3/KRT2/CNFN/SPRR4/CDSN/CDH3/SPRR2B/ABCA12/LCE3D/TGM1/CYP26B1/CASP14/KRT16/SPRR2G/SPRR1B/KLK5
GOBP_POSITIVE_REGULATION_OF_T_CELL_MIGRATION	GOBP_POSITIVE_REGULATION_OF_T_CELL_MIGRATION	29	-0.709623	-2.00038	0.0019305	0.0208783	0.0167652	715	tags=34%, list=5%, signal=33%	CCR2/CCL21/CXCL12/ITGA4/CCL5/AIF1/CCL20/CXCL13/CXCL10/S100A7
GOBP_REGULATION_OF_GRANULOCYTE_CHEMOTAXIS	GOBP_REGULATION_OF_GRANULOCYTE_CHEMOTAXIS	42	-0.724689	-2.17848	0.0019305	0.0208783	0.0167652	2164	tags=57%, list=17%, signal=48%	JAM3/CD74/EDN1/THBS4/S100A14/RARRES2/RAC2/CCL19/LBP/SLIT2/SLAMF1/CSF1/CCL21/CSF1R/NCKAP1L/CCL5/CMKLR1/C5AR1/MPP1/DPP4/C3AR1/NOD2/TNFAIP6/S100A7
GOBP_ZINC_ION_HOMEOSTASIS	GOBP_ZINC_ION_HOMEOSTASIS	36	-0.643786	-1.87972	0.0019305	0.0208783	0.0167652	1148	tags=42%, list=9%, signal=38%	TMC8/MT1F/SLC30A4/MT4/SLC39A14/S100A9/LCK/SLC39A8/MT1H/MT2A/MT1E/MT1X/MT1G/MT1M/S100A8
GOBP_ANTIGEN_PROCESSING_AND_PRESENTATION_OF_EXOGENOUS_ANTIGEN	GOBP_ANTIGEN_PROCESSING_AND_PRESENTATION_OF_EXOGENOUS_ANTIGEN	37	-0.621689	-1.83212	0.00193424	0.0208783	0.0167652	2452	tags=59%, list=19%, signal=48%	HLA-A/B2M/CD74/CD1B/CD1C/HLA-DMA/HLA-DQB2/HLA-DRA/CD1D/CD1A/HLA-DOA/TAP1/HLA-F/HLA-DPA1/HLA-DPB1/HLA-DMB/FCGR2B/HLA-DQA1/HLA-DOB/HLA-DQB1/FCER1G/CLEC4A
GOBP_ASTROCYTE_DEVELOPMENT	GOBP_ASTROCYTE_DEVELOPMENT	37	-0.61223	-1.80425	0.00193424	0.0208783	0.0167652	2535	tags=54%, list=19%, signal=44%	TTBK1/TSPAN2/POU3F2/PLP1/MT3/ROR1/DLL1/VIM/LDLR/IL1B/S100A9/TREM2/TNF/C5AR1/CDK6/ROR2/IL6/IFNG/C1QA/S100A8
GOBP_CD8_POSITIVE_ALPHA_BETA_T_CELL_ACTIVATION	GOBP_CD8_POSITIVE_ALPHA_BETA_T_CELL_ACTIVATION	23	-0.746357	-1.97276	0.00193424	0.0208783	0.0167652	1100	tags=52%, list=8%, signal=48%	TNFSF8/LILRB1/SOCS1/CRTAM/EOMES/TOX/NCKAP1L/PTPN22/CLEC4A/RUNX3/LILRB4/CD274
GOBP_FIBRINOLYSIS	GOBP_FIBRINOLYSIS	23	-0.784462	-2.07348	0.00193424	0.0208783	0.0167652	2444	tags=61%, list=19%, signal=50%	THBS1/F12/SERPINF2/FGA/THBD/SERPINE1/FGG/SERPING1/PROS1/FGB/PLAU/FAP/KRT1/SERPINB2
GOBP_NATURAL_KILLER_CELL_DIFFERENTIATION	GOBP_NATURAL_KILLER_CELL_DIFFERENTIATION	23	-0.748981	-1.9797	0.00193424	0.0208783	0.0167652	1181	tags=52%, list=9%, signal=48%	ZNF683/NFIL3/PRDM1/GAS6/RASGRP1/SLAMF1/IL15/TOX/PIK3CD/PTPRC/AXL/IL15RA
GOBP_NEGATIVE_REGULATION_OF_OXIDOREDUCTASE_ACTIVITY	GOBP_NEGATIVE_REGULATION_OF_OXIDOREDUCTASE_ACTIVITY	23	-0.669018	-1.76834	0.00193424	0.0208783	0.0167652	1298	tags=48%, list=10%, signal=43%	DRD5/GLA/ATP2B4/MT3/HP/CYP27B1/SNCA/LRRK2/CAV1/GFI1/GZMA
GOBP_NEGATIVE_REGULATION_OF_PRODUCTION_OF_MOLECULAR_MEDIATOR_OF_IMMUNE_RESPONSE	GOBP_NEGATIVE_REGULATION_OF_PRODUCTION_OF_MOLECULAR_MEDIATOR_OF_IMMUNE_RESPONSE	37	-0.605136	-1.78334	0.00193424	0.0208783	0.0167652	1922	tags=57%, list=15%, signal=49%	TGFB1/FOXP3/SPINK5/CD22/BST2/IL10/JAK3/IRAK3/FCRL3/CR1/TBX21/LILRB1/HLA-F/SLAMF1/TGFB3/ANGPT1/FCGR2B/TGFB2/TNF/LILRB4/IL13RA2
GOBP_NEGATIVE_REGULATION_OF_REGULATED_SECRETORY_PATHWAY	GOBP_NEGATIVE_REGULATION_OF_REGULATED_SECRETORY_PATHWAY	23	-0.744709	-1.96841	0.00193424	0.0208783	0.0167652	913	tags=35%, list=7%, signal=32%	HLA-F/CCR2/FCGR2B/CD84/NCKAP1L/SPI1/CD300A/IL13RA2
GOBP_POSITIVE_REGULATION_OF_LEUKOCYTE_APOPTOTIC_PROCESS	GOBP_POSITIVE_REGULATION_OF_LEUKOCYTE_APOPTOTIC_PROCESS	23	-0.695096	-1.83727	0.00193424	0.0208783	0.0167652	2184	tags=48%, list=17%, signal=40%	MEF2C/BLK/LYN/IL10/ANXA1/CDKN2A/PDCD1/P2RX7/PIK3CD/CCL5/CD274
GOBP_SENSORY_PERCEPTION_OF_CHEMICAL_STIMULUS	GOBP_SENSORY_PERCEPTION_OF_CHEMICAL_STIMULUS	145	0.711201	2.622	0.00193424	0.0208783	0.0167652	974	tags=30%, list=7%, signal=28%	OMP/TRPM5/OR2J3/OR6A2/TAS2R4/TAS2R8/OR3A2/OR2C1/OR10J1/TAS2R40/OR10A4/OR51M1/OR8D1/OR5K1/TAS2R7/TAAR5/OR10C1/OR2W1/TAS2R3/OR52A1/OR12D3/OR5I1/OR7C2/OR11A1/OR7A17/OR10H2/OR2F2/TAS1R2/OR2K2/OR2C3/OR2L13/TAS2R41/TAS2R13/OR6B1/GJB4/OR2S2/GNAT2/LCN1/OR10H1/PIGR/OBP2A/OR5P3/OR5P2
GOBP_T_CELL_HOMEOSTASIS	GOBP_T_CELL_HOMEOSTASIS	37	-0.629555	-1.85531	0.00193424	0.0208783	0.0167652	2734	tags=46%, list=21%, signal=36%	TSC22D3/FADD/FOXP3/BCL2/CCNB2/JAK3/TNFSF14/GPR174/CORO1A/LMO1/PMAIP1/LGALS2/SIT1/FAS/P2RX7/NCKAP1L/IL2RA
GOCC_ION_CHANNEL_COMPLEX	GOCC_ION_CHANNEL_COMPLEX	236	0.381381	1.49165	0.00193424	0.0208783	0.0167652	1158	tags=15%, list=9%, signal=14%	SCNN1G/SCNN1B/KCNH4/PKD1L1/CACNA1D/GRIK4/GLRA1/CACNG2/GABRA6/GRIN2B/SCN1A/KCNA6/GABRA1/BEST4/VWC2/HTR3C/CACNA1F/KCNA7/GRID2/KCNK4/KCNQ1/KCNH1/KCNG2/SCN5A/TRPV6/CLIC6/KCNG1/AKAP6/KCNN4/KCNC3/EPS8/CLDN4/SCN11A/CACNA1I/CACNB3
GOCC_PHAGOCYTIC_CUP	GOCC_PHAGOCYTIC_CUP	23	-0.702563	-1.85701	0.00193424	0.0208783	0.0167652	1180	tags=48%, list=9%, signal=44%	SYT11/LCP1/RAB31/ARHGAP25/CORO1A/ANXA1/BIN2/CLEC4E/MYO1G/TNF/AIF1
GOMF_LIPOPOLYSACCHARIDE_BINDING	GOMF_LIPOPOLYSACCHARIDE_BINDING	23	-0.667533	-1.76442	0.00193424	0.0208783	0.0167652	1063	tags=48%, list=8%, signal=44%	PTAFR/LBP/CD6/RNASE2/LTF/P2RX7/LY96/TREM2/TLR2/RNASE7/CD14
GOBP_ACTIVATED_T_CELL_PROLIFERATION	GOBP_ACTIVATED_T_CELL_PROLIFERATION	43	-0.579096	-1.74694	0.00193798	0.0208783	0.0167652	2034	tags=40%, list=16%, signal=33%	BTN2A2/LRRC32/IL18/JAK3/IGF1/PRNP/FYN/CLC/SLAMF1/CRTAM/IL27RA/IL12RB1/TNFSF9/IL2RA/LILRB4/CD274/PDCD1LG2
GOBP_OLEFINIC_COMPOUND_METABOLIC_PROCESS	GOBP_OLEFINIC_COMPOUND_METABOLIC_PROCESS	132	0.466469	1.69987	0.00193798	0.0208783	0.0167652	1919	tags=34%, list=15%, signal=29%	SCNN1B/PLA2G2F/CYP4F12/CYP1A1/CYP3A5/ADH6/CYP2F1/CYP2J2/DKKL1/GSTM2/TTR/AFP/CYP4Z1/ALOX5/CYP2C8/CYP1A2/ALDH1A2/DGAT2/AKR1C3/BMP2/CYP4F3/LIPE/FAAH/CYP2C9/BMP5/ADH1A/ALOX15/GSTA1/CYP4F11/ADH4/ACAA1/PLB1/CYP4F2/ABHD12/AKR1C1/CYP3A4/PNPLA2/CYP2C18/RDH13/CYP4A11/FAAH2/HSD11B2/CYP2C19/DHRS3/DHRS13
GOBP_POSITIVE_REGULATION_OF_ALPHA_BETA_T_CELL_DIFFERENTIATION	GOBP_POSITIVE_REGULATION_OF_ALPHA_BETA_T_CELL_DIFFERENTIATION	43	-0.575507	-1.73612	0.00193798	0.0208783	0.0167652	1154	tags=42%, list=9%, signal=38%	MALT1/IL18/CD83/HLA-DRA/CCL19/ZAP70/ANXA1/SOCS1/TNFSF4/ADA/NCKAP1L/CD80/NLRP3/IL12RB1/RUNX3/LILRB4/CD86/IFNG
GOBP_REGULATION_OF_CELL_ADHESION_MEDIATED_BY_INTEGRIN	GOBP_REGULATION_OF_CELL_ADHESION_MEDIATED_BY_INTEGRIN	43	-0.613948	-1.85208	0.00193798	0.0208783	0.0167652	2245	tags=49%, list=17%, signal=41%	LPXN/JAM3/RET/LYN/LIF/PIK3CG/FOXC2/SERPINE1/SNAI2/P2RY12/PLAU/CYP1B1/CD3E/ADA/CCL21/NCKAP1L/CCL5/TGFB2/DPP4/SFRP2/CXCL13
GOCC_CILIUM	GOCC_CILIUM	436	0.356883	1.46315	0.00193798	0.0208783	0.0167652	2557	tags=24%, list=20%, signal=20%	PKD1L1/GALR3/ACTL7A/ATP1A4/TAS2R4/CNGA1/TULP2/TACR3/SLC25A31/TEKT5/PPEF2/TTLL2/CACNA1F/TEKT1/GRK1/GRK7/SPACA3/SPAG17/OPN4/GAS2L2/UMOD/PCDH15/RAB15/PDE6H/NPY2R/PACRG/KCNQ1/RCVRN/PKHD1/GNAT2/KIF5C/DNAJB13/TTLL3/RP1L1/SPAG4/FSIP2/GSTM3/IFT140/TTC21A/SHANK2/TSGA10/HHIP/DRD1/ADCY6/PROM1/SPTBN5/SPATA6/DCDC2/CDKL5/AGBL2/PROM2/SPAG16/ABHD2/SUFU/CDC14A/CCDC120/NEK8/MERTK/NME5/TTC8/INTU/OFD1/PHYH/BBS1/EHD3…
GOMF_SODIUM_ION_TRANSMEMBRANE_TRANSPORTER_ACTIVITY	GOMF_SODIUM_ION_TRANSMEMBRANE_TRANSPORTER_ACTIVITY	132	0.454184	1.6551	0.00193798	0.0208783	0.0167652	1545	tags=22%, list=12%, signal=20%	SCNN1G/SCNN1B/TRPM5/ATP1A4/SLC9A2/GRIK4/SLC5A4/SCN1A/SLC13A1/SLC17A3/SLC5A7/SLC6A7/SCN5A/SLC1A6/SLC9A3/SLC4A4/SLC23A2/SLC4A11/SCN11A/CACNA1I/SHROOM2/SLC10A1/SLC9A1/TRPM4/HCN3/TPCN1/SLC6A4/SLC24A1/SLC13A3
GOBP_DETECTION_OF_STIMULUS	GOBP_DETECTION_OF_STIMULUS	273	0.467979	1.84754	0.00194553	0.0208783	0.0167652	589	tags=18%, list=5%, signal=18%	PKD1L1/OR2J3/OR6A2/TAS2R4/TAS2R8/OR3A2/OR2C1/PDE6C/OR10J1/TAS2R40/OR10A4/OR51M1/OR8D1/OR5K1/TAS2R7/OR10C1/OR2W1/TAS2R3/OR52A1/REEP6/OR12D3/OR5I1/SCN1A/NOX3/OR7C2/OR11A1/OR7A17/OR10H2/TMC2/OR2F2/TAS1R2/OR2K2/PPEF2/CSRP3/OR2C3/CACNA1F/GRK1/GRK7/OPN4/OR2L13/TAS2R41/TAS2R13/KCNK4/TMC1/OR6B1/KCNQ1/RCVRN/OR2S2/GNAT2
GOMF_CHEMOKINE_ACTIVITY	GOMF_CHEMOKINE_ACTIVITY	40	-0.75927	-2.25953	0.00194553	0.0208783	0.0167652	1202	tags=62%, list=9%, signal=57%	PF4V1/CCL19/CCL26/CCL11/CCL23/CCL2/CCL21/CXCL12/PPBP/CCL24/CCL5/CXCL3/CXCL6/CCL7/CXCL2/CCL13/CCL18/CXCL1/CCL20/CXCL13/CCL8/CXCL10/CXCL9/CXCL5/CXCL11
GOBP_CELLULAR_RESPONSE_TO_XENOBIOTIC_STIMULUS	GOBP_CELLULAR_RESPONSE_TO_XENOBIOTIC_STIMULUS	144	0.42146	1.55169	0.00194932	0.0208783	0.0167652	1584	tags=28%, list=12%, signal=25%	SULT2A1/UGT1A1/CYP4F12/CYP1A1/UGT2B15/UGT1A6/CYP3A5/GSTM1/FBP1/CYP2F1/ABCB11/CYP2J2/SOX10/GSTM2/KCNQ1/UGT2B28/AOC2/CRHBP/CYP2C8/SULT1A2/CYP1A2/GSTM3/FMO5/GSTM4/GPLD1/TH/CYP2C9/REN/GSTA1/SULT1A1/SLC10A1/ACAA1/ACSM1/CYP4F2/N6AMT1/RORC/AHR/GSTO2/AKR1C1/CYP3A4
GOBP_LONG_CHAIN_FATTY_ACID_METABOLIC_PROCESS	GOBP_LONG_CHAIN_FATTY_ACID_METABOLIC_PROCESS	95	0.511284	1.78074	0.00194932	0.0208783	0.0167652	1933	tags=38%, list=15%, signal=33%	PLA2G2F/CYP4F12/CYP1A1/ACSBG1/GSTM1/CYP2F1/CYP2J2/GSTM2/CYP4Z1/ALOX5/CYP2C8/ACSL5/CYP1A2/GSTM4/SLC27A2/ELOVL6/AKR1C3/CYP4F3/FAAH/CYP2C9/ALOX15/GSTA1/CYP4F11/ACAA1/ABCD3/ACSM1/CYP4F2/ABHD12/CYP3A4/CYP2C18/ACADL/ACSL1/CYP4A11/FAAH2/CYP2C19/AIG1
GOBP_POSITIVE_REGULATION_OF_CELL_SUBSTRATE_ADHESION	GOBP_POSITIVE_REGULATION_OF_CELL_SUBSTRATE_ADHESION	109	-0.446657	-1.5955	0.00194932	0.0208783	0.0167652	2147	tags=34%, list=16%, signal=29%	MAP4K4/JAK2/NID1/CX3CL1/COL8A1/FGA/RRAS/SPOCK2/PREX1/EDIL3/THY1/EGFLAM/FGG/MYADM/FLNA/CD36/S100A10/FGB/VIT/ECM2/PTPRJ/COL16A1/NRP1/NPNT/FN1/FBLN2/EMILIN1/ITGA5/CD3E/CSF1/CDH13/SFRP1/OLFM4/CCL21/CCDC80/HAS2/CDK6
GOBP_REGULATION_OF_B_CELL_ACTIVATION	GOBP_REGULATION_OF_B_CELL_ACTIVATION	109	-0.536502	-1.91644	0.00194932	0.0208783	0.0167652	2838	tags=45%, list=22%, signal=35%	EXOSC3/SH3KBP1/CD320/IL21/TGFB1/IRS2/FOXP3/BCL2/MMP14/MEF2C/CD74/CD22/BLK/LYN/MAD2L2/IL10/TNFRSF4/CD19/FCRL3/CR1/CD27/TBX21/NFAM1/TNFAIP3/EPHB2/TBC1D10C/CD28/LAPTM5/CLCF1/SFRP1/TNFSF4/ADA/FCGR2B/IL27RA/CTLA4/NCKAP1L/IL4I1/BTK/PTPRC/TYROBP/TNFSF13B/INHBA/CD300A/SLAMF8/IL6/SAMSN1/CD38/MNDA/NOD2
GOBP_REGULATION_OF_WOUND_HEALING	GOBP_REGULATION_OF_WOUND_HEALING	109	-0.471696	-1.68494	0.00194932	0.0208783	0.0167652	2554	tags=39%, list=20%, signal=32%	PDGFRA/VIL1/PDGFA/THBS1/ADAMTS18/F12/TBXA2R/EDN1/SERPINF2/TFPI/FGA/THBD/FOXC2/SERPINE1/FGG/SH2B3/SERPING1/CD36/F2R/PROS1/FGB/CXCR4/MYLK/TNFRSF12A/TNFAIP3/C1QTNF1/PLAU/APOE/HBEGF/ANXA1/PRKG1/EPHB2/FGF2/CAV1/CLEC7A/SERPINE2/TNF/F3/FAP/KRT1/HPSE/CD109/SERPINB2
GOBP_SENSORY_PERCEPTION_OF_SMELL	GOBP_SENSORY_PERCEPTION_OF_SMELL	95	0.767514	2.67316	0.00194932	0.0208783	0.0167652	974	tags=32%, list=7%, signal=29%	OMP/OR2J3/OR6A2/OR3A2/OR2C1/OR10J1/OR10A4/OR51M1/OR8D1/OR5K1/OR10C1/OR2W1/OR52A1/OR12D3/OR5I1/OR7C2/OR11A1/OR7A17/OR10H2/OR2F2/OR2K2/OR2C3/OR2L13/OR6B1/GJB4/OR2S2/OR10H1/OBP2A/OR5P3/OR5P2
GOBP_VIRAL_GENOME_REPLICATION	GOBP_VIRAL_GENOME_REPLICATION	109	-0.543358	-1.94093	0.00194932	0.0208783	0.0167652	1326	tags=22%, list=10%, signal=20%	IFITM2/PIK3C2G/STOM/IFIT5/CXCR6/IFITM3/GAS6/IFI16/OASL/IFIH1/CD28/CCL2/IFI27/LTF/IFITM1/SLPI/ISG20/CCL5/RSAD2/TNF/IFIT1/CD209/CCL8/HMGA2
GOCC_IMMUNOLOGICAL_SYNAPSE	GOCC_IMMUNOLOGICAL_SYNAPSE	39	-0.725021	-2.14179	0.00194932	0.0208783	0.0167652	1154	tags=46%, list=9%, signal=42%	HLA-DRA/PTPRJ/ZAP70/PRKCQ/CD6/CORO1A/CD28/CD3E/CRTAM/LCK/CD37/IL4I1/ICAM1/RHOH/CD53/HAVCR2/GZMB/GZMA
GOBP_SODIUM_ION_TRANSPORT	GOBP_SODIUM_ION_TRANSPORT	210	0.391407	1.51461	0.00195312	0.0208783	0.0167652	1464	tags=20%, list=11%, signal=18%	SCNN1G/SCNN1B/FXYD4/TRPM5/TESC/ATP1A4/SLC9A2/SLC5A4/SCN1A/DRD3/SLC17A6/SLC13A1/SLC17A3/SLC5A7/SLC6A7/DRD4/KCNQ1/SLC38A4/SCN5A/OSR1/SLC9A3/SLC4A4/NEDD4L/SLC22A5/SLC23A2/GPD1L/SLC4A11/KLHL3/SCN11A/CACNA1I/SHROOM2/PRKCE/SLC10A1/SLC9A1/ANK3/FXYD3/TRPM4/HCN3/TPCN1/DNM2/SLC6A4/SLC24A1
GOBP_ENDODERMAL_CELL_DIFFERENTIATION	GOBP_ENDODERMAL_CELL_DIFFERENTIATION	41	-0.722834	-2.1558	0.00195695	0.0208783	0.0167652	2401	tags=63%, list=18%, signal=52%	MMP14/MMP8/COL4A2/MIXL1/ITGB5/LAMB3/ITGA7/COL8A1/COL12A1/DKK1/COL7A1/GATA6/SOX2/COL6A1/FN1/COL5A1/ITGA5/EOMES/COL11A1/COL5A2/ITGA4/ITGB2/INHBA/LAMA3/MMP9/HMGA2
GOBP_REGULATION_OF_ACUTE_INFLAMMATORY_RESPONSE	GOBP_REGULATION_OF_ACUTE_INFLAMMATORY_RESPONSE	41	-0.690584	-2.05962	0.00195695	0.0208783	0.0167652	2356	tags=51%, list=18%, signal=42%	F12/PLA2G2D/IL6ST/FUT7/C3/TNFSF11/ADORA1/PTGER3/PIK3CG/IL1B/OSM/FFAR2/FCGR2B/BTK/NLRP3/TNF/DNASE1L3/OSMR/IL6/ALOX5AP/IL20RB
GOBP_REGULATION_OF_NEUTROPHIL_MIGRATION	GOBP_REGULATION_OF_NEUTROPHIL_MIGRATION	41	-0.70593	-2.10538	0.00195695	0.0208783	0.0167652	2164	tags=56%, list=17%, signal=47%	JAM3/CD74/EDN1/THBS4/CD99L2/FUT7/FUT4/RAC2/CCL19/LBP/XG/SLIT2/OLFM4/CCL21/NCKAP1L/RHOH/C5AR1/MPP1/SLAMF8/DPP4/C3AR1/NOD2/TNFAIP6
GOBP_STEROID_METABOLIC_PROCESS	GOBP_STEROID_METABOLIC_PROCESS	270	0.400238	1.57902	0.00195695	0.0208783	0.0167652	1936	tags=25%, list=15%, signal=22%	CRH/HMGCS2/SCNN1B/DHRS2/SULT2A1/UGT1A1/CYP1A1/SHH/IDI2/UGT2B15/APOF/HSD17B2/CYP3A5/CYP7A1/LIPC/ABCB11/SULT1E1/DKKL1/NR1H4/AFP/CYP24A1/UGT2B28/TM7SF2/CYP2C8/ATP8B1/SULT1A2/CYP1A2/FMO5/DGAT2/HSD17B14/SLC27A2/AKR1C3/BMP2/UGT2B17/CETP/LIPE/CYP2C9/BMP5/CEBPA/STS/SULT1A1/CEL/LRP5/ACAA1/PBX1/ABCD3/SCAP/OSBPL7/RORC/AMACR/SGPL1/RXRA/CYB5R2/AKR1C1/CYP3A4/APOL1/OSBPL2/ACADL/ASAH1/GC/CYP3A43/KIT/HSD11B2/CYP2…
GOCC_PROTEIN_COMPLEX_INVOLVED_IN_CELL_ADHESION	GOCC_PROTEIN_COMPLEX_INVOLVED_IN_CELL_ADHESION	41	-0.685392	-2.04413	0.00195695	0.0208783	0.0167652	2875	tags=73%, list=22%, signal=57%	ITGB7/ITGA6/ITGAE/ITGA11/PLP1/JAM2/ITGBL1/ITGB5/JAM3/TSPAN32/ITGA2/ITGA7/ITGA1/LYN/LGALS1/ITGB8/PLAU/CD28/ITGAL/EMILIN1/ITGA5/ITGB3/LGALS2/ITGAX/ITGA4/CTLA4/CD80/PLAUR/ITGB2/ITGAM
GOMF_CORECEPTOR_ACTIVITY	GOMF_CORECEPTOR_ACTIVITY	41	-0.622391	-1.85623	0.00195695	0.0208783	0.0167652	2064	tags=54%, list=16%, signal=45%	IGSF1/GPC4/ROR1/RECK/CCR8/CD4/CXCR6/CXCR4/RGMA/CSPG4/NRP1/CD28/RAMP1/ITGB3/NGFR/ITGA4/LY96/CD80/GPC6/CD8A/CD86/ROR2
GOBP_ACTIVATION_OF_INNATE_IMMUNE_RESPONSE	GOBP_ACTIVATION_OF_INNATE_IMMUNE_RESPONSE	47	-0.573235	-1.76451	0.00196078	0.0208783	0.0167652	1790	tags=36%, list=14%, signal=31%	KLRC4/KLRC3/LYN/FCN1/LILRA2/FYN/IFI16/NLRC4/PYHIN1/FFAR2/KLRD1/AIM2/ZBP1/CLEC7A/TYROBP/HCK/MNDA
GOBP_ANTIGEN_PROCESSING_AND_PRESENTATION_OF_PEPTIDE_ANTIGEN	GOBP_ANTIGEN_PROCESSING_AND_PRESENTATION_OF_PEPTIDE_ANTIGEN	47	-0.607765	-1.8708	0.00196078	0.0208783	0.0167652	2609	tags=55%, list=20%, signal=44%	HLA-C/HLA-A/B2M/ACE/HLA-B/CD74/HLA-DMA/HLA-G/HLA-DQB2/HLA-DRA/HLA-DOA/TAP1/HLA-F/HLA-DPA1/HLA-DPB1/HLA-DMB/FCGR2B/TAP2/HLA-DQA1/HLA-DOB/HLA-DQB1/SLC11A1/TREM2/FCER1G/CLEC4A/CD209
GOBP_CELLULAR_DEFENSE_RESPONSE	GOBP_CELLULAR_DEFENSE_RESPONSE	45	-0.710696	-2.16728	0.00196078	0.0208783	0.0167652	1770	tags=53%, list=14%, signal=46%	KLRC3/NCR1/HLA-G/RAB23/IL33/LBP/FOSL1/KIR2DL4/CCR2/SH2D1A/TRAT1/ITK/ADORA2B/CD300C/LY96/TYROBP/CLEC5A/C5AR1/LILRB2/MNDA/PRF1/NCF2/GNLY/CXCL9
GOBP_CYTOKINE_PRODUCTION_INVOLVED_IN_INFLAMMATORY_RESPONSE	GOBP_CYTOKINE_PRODUCTION_INVOLVED_IN_INFLAMMATORY_RESPONSE	46	-0.607094	-1.86459	0.00196078	0.0208783	0.0167652	883	tags=30%, list=7%, signal=28%	CD6/EPHB2/MEFV/TREM2/CLEC7A/TLR6/TNF/SIRPA/ADCY7/LILRB4/IL6/NOD2/IL1R2/GBP5
GOBP_LYMPHOCYTE_CHEMOTAXIS	GOBP_LYMPHOCYTE_CHEMOTAXIS	47	-0.70211	-2.16121	0.00196078	0.0208783	0.0167652	1584	tags=53%, list=12%, signal=47%	HSD3B7/TNFSF14/PIK3CG/PADI2/CYP7B1/CCL19/CCL26/GAS6/CCL11/CCL23/CCR2/CCL2/CCL21/CCL24/PIK3CD/CCL5/CCL7/CCL13/CCL18/CCL20/CXCL13/CCL8/CXCL10/CXCL11/S100A7
GOBP_NEGATIVE_REGULATION_OF_COAGULATION	GOBP_NEGATIVE_REGULATION_OF_COAGULATION	47	-0.540479	-1.66368	0.00196078	0.0208783	0.0167652	2554	tags=53%, list=20%, signal=43%	PDGFRA/PDGFA/THBS1/ADAMTS18/F12/EDN1/SERPINF2/TFPI/FGA/THBD/SERPINE1/FGG/SH2B3/SERPING1/ANXA5/PROS1/FGB/C1QTNF1/PLAU/APOE/PRKG1/SERPINE2/FAP/KRT1/SERPINB2
GOBP_NEGATIVE_REGULATION_OF_LEUKOCYTE_APOPTOTIC_PROCESS	GOBP_NEGATIVE_REGULATION_OF_LEUKOCYTE_APOPTOTIC_PROCESS	45	-0.565982	-1.72597	0.00196078	0.0208783	0.0167652	2762	tags=51%, list=21%, signal=40%	PTCRA/TSC22D3/FADD/IRS2/HCLS1/CD74/IRF7/JAK3/AURKB/ST6GAL1/CD27/CCL19/GAS6/LILRB1/PRKCQ/ADA/CCL21/CXCL12/KITLG/CCL5/AXL/IL7R/NOD2
GOBP_NEGATIVE_REGULATION_OF_MYELOID_LEUKOCYTE_DIFFERENTIATION	GOBP_NEGATIVE_REGULATION_OF_MYELOID_LEUKOCYTE_DIFFERENTIATION	45	-0.559794	-1.7071	0.00196078	0.0208783	0.0167652	1219	tags=31%, list=9%, signal=28%	LILRB3/MYC/LILRB1/MAFB/FSTL3/SFRP1/LTF/FBN1/C1QC/INHBA/LILRB4/CDK6/GPR68/TNFAIP6
GOBP_NEGATIVE_REGULATION_OF_VIRAL_GENOME_REPLICATION	GOBP_NEGATIVE_REGULATION_OF_VIRAL_GENOME_REPLICATION	46	-0.608686	-1.86947	0.00196078	0.0208783	0.0167652	1326	tags=37%, list=10%, signal=33%	ISG15/BST2/IFITM2/IFIT5/IFITM3/IFI16/OASL/IFIH1/LTF/IFITM1/SLPI/ISG20/CCL5/RSAD2/TNF/IFIT1/HMGA2
GOBP_POSITIVE_REGULATION_OF_LEUKOCYTE_MEDIATED_IMMUNITY	GOBP_POSITIVE_REGULATION_OF_LEUKOCYTE_MEDIATED_IMMUNITY	112	-0.583642	-2.08929	0.00196078	0.0208783	0.0167652	2743	tags=56%, list=21%, signal=45%	IL21/TRAF2/SH2D1B/FADD/TGFB1/FOXP3/DDX21/HLA-A/B2M/PVR/HLA-B/MALT1/CD1B/IL12A/CD1C/IL18/FCER2/C3/KLRC4/ARID5A/KLRC3/MAD2L2/LTA/IL18R1/HLA-G/CAMK4/CD177/HLA-DRA/CD1D/TBX21/VAV1/CD1A/PTAFR/DDX58/IL1B/CD226/HLA-F/KIR2DL4/CD28/RASGRP1/SLAMF1/CRTAM/SH2D1A/SLAMF6/CLCF1/TNFSF4/KLRD1/P2RX7/BTK/SPI1/TREM2/NLRP3/CLEC7A/PTPRC/IL12RB1/ITGB2/RSAD2/TYROBP/TNF/ITGAM/LAG3/IL6/NOD2
GOBP_REGULATION_OF_LEUKOCYTE_DEGRANULATION	GOBP_REGULATION_OF_LEUKOCYTE_DEGRANULATION	45	-0.611616	-1.86513	0.00196078	0.0208783	0.0167652	1882	tags=42%, list=14%, signal=36%	BLK/LYN/PRAM1/PLA2G3/CD177/RAC2/PTAFR/HLA-F/CCR2/STXBP1/FCGR2B/ADORA2B/CD84/NCKAP1L/SPI1/ITGB2/ITGAM/CD300A/IL13RA2
GOBP_REGULATION_OF_MACROPHAGE_ACTIVATION	GOBP_REGULATION_OF_MACROPHAGE_ACTIVATION	47	-0.647321	-1.99256	0.00196078	0.0208783	0.0167652	2564	tags=60%, list=20%, signal=48%	RORA/TTBK1/THBS1/MMP8/LRFN5/CD74/CX3CL1/IL10/MFHAS1/IL31RA/LDLR/SYT11/IL33/IL1RL1/CTSC/LBP/SNCA/LRRK2/FCGR2B/CD84/TREM2/PTPRC/CST7/TLR6/HAVCR2/IL6/VSIG4/SPHK1
GOBP_RESPONSE_TO_AMYLOID_BETA	GOBP_RESPONSE_TO_AMYLOID_BETA	46	-0.675	-2.07314	0.00196078	0.0208783	0.0167652	1356	tags=41%, list=10%, signal=37%	IGF1/ADRB2/CD36/PRNP/FYN/EPHB2/VCAM1/NGFR/CACNA2D1/ITGA4/FCGR2B/ICAM1/TREM2/MMP13/TLR6/TNF/MMP3/MMP12/MMP9
GOBP_T_CELL_APOPTOTIC_PROCESS	GOBP_T_CELL_APOPTOTIC_PROCESS	47	-0.566925	-1.74509	0.00196078	0.0208783	0.0167652	1552	tags=28%, list=12%, signal=24%	JAK3/GIMAP8/CD27/CLC/PRKCQ/PDCD1/ADA/FAS/CCL5/FASLG/IL2RA/IL7R/CD274
GOBP_T_CELL_MEDIATED_CYTOTOXICITY	GOBP_T_CELL_MEDIATED_CYTOTOXICITY	45	-0.558324	-1.70262	0.00196078	0.0208783	0.0167652	2452	tags=58%, list=19%, signal=47%	HLA-A/B2M/PVR/MICA/HLA-B/CD1B/IL12A/CD1C/RAB27A/HLA-G/HLA-DRA/CD1D/CD1A/CTSC/LILRB1/HLA-F/GZMM/CRTAM/KLRD1/FCGR2B/P2RX7/NCKAP1L/PTPRC/IL12RB1/IL7R/PRF1
GOBP_T_CELL_RECEPTOR_SIGNALING_PATHWAY	GOBP_T_CELL_RECEPTOR_SIGNALING_PATHWAY	112	-0.447033	-1.60026	0.00196078	0.0208783	0.0167652	1164	tags=29%, list=9%, signal=27%	BTN2A2/MALT1/RFTN1/BTN3A3/PRAM1/THY1/PRNP/FYN/CD226/PTPRJ/UBASH3A/ZAP70/SLA2/HLA-DPB1/CD28/GBP1/LAPTM5/SH2D1A/CD247/ADA/TRAT1/ITK/LCP2/LCK/CTLA4/PIK3CD/HLA-DQB1/PTPRC/PDE4B/PTPN22/CD8A/LILRB4/CD300A
GOCC_NON_MOTILE_CILIUM	GOCC_NON_MOTILE_CILIUM	127	0.472309	1.71161	0.00196078	0.0208783	0.0167652	1928	tags=24%, list=15%, signal=21%	PKD1L1/GALR3/ATP1A4/CNGA1/PPEF2/CACNA1F/GRK1/GRK7/OPN4/PCDH15/PDE6H/NPY2R/RCVRN/PKHD1/GNAT2/RP1L1/IFT140/SHANK2/DRD1/PROM1/SPTBN5/DCDC2/CDC14A/MERTK/TTC8/PHYH/CEP290/CNGB3/SPATA7/DHRS3/RRH
GOMF_G_PROTEIN_COUPLED_RECEPTOR_ACTIVITY	GOMF_G_PROTEIN_COUPLED_RECEPTOR_ACTIVITY	394	0.491823	1.99816	0.00196078	0.0208783	0.0167652	1056	tags=22%, list=8%, signal=21%	GABBR2/OR2J3/GALR3/HTR1A/OR6A2/TAS2R4/TAS2R8/OR3A2/OR2C1/PPARG/UTS2R/MTNR1B/OR10J1/TAS2R40/OR10A4/OR51M1/OR8D1/OR5K1/TAS2R7/TAAR5/OR10C1/OR2W1/TAS2R3/OR52A1/MRGPRX2/P2RY4/TACR3/OPRD1/VIPR1/OR12D3/OR5I1/NMBR/DRD3/HRH4/MLNR/OR7C2/OR11A1/MC5R/OR7A17/OR10H2/GPR45/OR2F2/FSHR/NTSR2/MC3R/TAS1R2/OR2K2/GPR160/OR2C3/VN1R2/TAAR2/ADRA2B/RXFP3/GPR31/MTNR1A/OPN4/OR2L13/TAS2R41/TAAR1/TAAR8/TAS2R13/CHRM1/GALR1/T…
GOBP_LIPID_CATABOLIC_PROCESS	GOBP_LIPID_CATABOLIC_PROCESS	259	0.378714	1.48674	0.00196464	0.0208783	0.0167652	1988	tags=28%, list=15%, signal=24%	ACOXL/PLA2G2F/SULT2A1/CYP4F12/PNPLA5/CYP7A1/PLCE1/SORL1/LIPC/ABCB11/SULT1E1/GDPD3/LPIN3/PLA2G4D/PLA2G4F/CYP24A1/LIPH/PLCH1/CYP1A2/PLCD3/PLCD1/SCT/CROT/HSD17B14/SLC27A2/AKR1C3/ACOX1/GPLD1/CYP4F3/LIPE/FAAH/PRKCD/ABCD2/PLA2G2A/STS/ACOX3/IDH1/CYP4F11/PRKCE/ECHDC2/CEL/ACAA1/PLA2G6/IRS1/ABHD2/PLB1/ABCD3/CYP4F2/ABHD12/GDPD1/AMACR/PLCB1/SGPL1/HADH/IVD/MGST2/FUCA1/CYP3A4/PNPLA2/PHYH/DECR2/ACADL/ASAH1/PLCX…
GOBP_LYMPHOCYTE_COSTIMULATION	GOBP_LYMPHOCYTE_COSTIMULATION	44	-0.67001	-2.02283	0.00196464	0.0208783	0.0167652	1446	tags=48%, list=11%, signal=43%	TNFSF14/CD5/LGALS1/FYN/VAV1/CCL19/CD28/CD3E/TNFSF4/CCL21/LCK/CAV1/ICOS/CD80/TNFSF13B/LILRB4/CD86/DPP4/LILRB2/CD274/PDCD1LG2
GOBP_MACROPHAGE_MIGRATION	GOBP_MACROPHAGE_MIGRATION	44	-0.669234	-2.02049	0.00196464	0.0208783	0.0167652	2660	tags=52%, list=20%, signal=42%	AZU1/C5/THBS1/MMP14/CX3CL1/RARRES2/CD200R1/SFTPD/P2RY12/EMILIN1/SLAMF1/CCR2/CSF1/CCL2/MCOLN2/CSF1R/CCL5/TREM2/CMKLR1/C5AR1/SLAMF8/ROR2/C3AR1
[truncated: 637 more rows]

## Sheet: Table S5
Supplementary Table 5.1. The gene sets used in this work for marking characteristics of BUC with different molecular subtypes
[truncated: 27 more rows]
[truncated: 1,792 more columns]

[truncated: 8 more sheets: Table S6, Table S7, Table S8, Table S9, Table S10, Table S11, Table S12, Table S13]
