# Supplementary material for: MLKL and other necroptosis-related genes promote the tumor immune cell infiltration, guiding for the administration of immunotherapy in bladder urothelial carcinoma
Source: Apoptosis. 2023 Mar 31;28(5-6):892–911. doi: 10.1007/s10495-023-01830-8 (PMC10232593; doi:10.1007/s10495-023-01830-8)
Supplement: Supplementary file 20 — Supplementary file20 (XLSX 46 KB) [file 10495_2023_1830_MOESM20_ESM.xlsx]

## Sheet: Table 1
No.	Row	Col	Sample	Assay	Ct Value	Melt Temp.	Ct R^2	Tm R^2	Threshold	Sample Type	Quantity
1	A	1	BUC-L1	GAPDH	16.75	85.19	0.9994	0.9999	0.1	Unknown	Undetermined
2	A	2	BUC-L1	GAPDH	16.847	85.2	0.9992	0.9998	0.1	Unknown	Undetermined
3	A	3	BUC-L1	GAPDH	16.705	85	0.9997	0.999	0.1	Unknown	Undetermined
4	A	4	BUC-L1	CD8	29.051	85.85	0.9989	0.9995	0.1	Unknown	Undetermined
5	A	5	BUC-L1	CD8	29.115	85.71	0.9984	0.9997	0.1	Unknown	Undetermined
6	A	6	BUC-L1	CD8	29.103	85.78	0.9987	0.9985	0.1	Unknown	Undetermined
7	A	7	BUC-H1	GAPDH	16.825	85.02	0.9988	0.9993	0.1	Unknown	Undetermined
8	A	8	BUC-H1	GAPDH	16.861	85.13	0.999	0.9984	0.1	Unknown	Undetermined
9	A	9	BUC-H1	GAPDH	16.82	85.06	0.9984	0.9993	0.1	Unknown	Undetermined
10	A	10	BUC-H1	CD8	28.144	85.82	0.9997	0.9996	0.1	Unknown	Undetermined
11	A	11	BUC-H1	CD8	28.093	85.7	0.9984	0.998	0.1	Unknown	Undetermined
12	A	12	BUC-H1	CD8	28.165	85.79	0.9983	0.9983	0.1	Unknown	Undetermined
13	B	1	BUC-L2	GAPDH	16.789	85.24	0.9993	0.998	0.1	Unknown	Undetermined
14	B	2	BUC-L2	GAPDH	16.716	85.28	0.9996	0.9993	0.1	Unknown	Undetermined
15	B	3	BUC-L2	GAPDH	16.721	85.04	0.9995	0.9984	0.1	Unknown	Undetermined
16	B	4	BUC-L2	CD8	29.271	85.81	0.9997	0.9994	0.1	Unknown	Undetermined
17	B	5	BUC-L2	CD8	29.282	85.83	0.998	0.9988	0.1	Unknown	Undetermined
18	B	6	BUC-L2	CD8	29.471	85.82	0.9985	0.999	0.1	Unknown	Undetermined
19	B	7	BUC-H2	GAPDH	16.772	85.13	0.9986	0.9984	0.1	Unknown	Undetermined
20	B	8	BUC-H2	GAPDH	16.709	85.08	0.9985	0.9995	0.1	Unknown	Undetermined
21	B	9	BUC-H2	GAPDH	16.86	85.07	0.9989	0.9984	0.1	Unknown	Undetermined
22	B	10	BUC-H2	CD8	28.356	85.79	0.9996	0.9998	0.1	Unknown	Undetermined
23	B	11	BUC-H2	CD8	28.378	85.78	0.9982	0.9993	0.1	Unknown	Undetermined
24	B	12	BUC-H2	CD8	28.412	85.8	0.9993	0.999	0.1	Unknown	Undetermined
25	C	1	BUC-L3	GAPDH	16.734	85.27	0.9998	0.9995	0.1	Unknown	Undetermined
26	C	2	BUC-L3	GAPDH	16.844	85.11	0.999	0.9984	0.1	Unknown	Undetermined
27	C	3	BUC-L3	GAPDH	16.714	85.21	0.9982	0.9996	0.1	Unknown	Undetermined
28	C	4	BUC-L3	CD8	28.791	85.77	0.9994	0.9996	0.1	Unknown	Undetermined
29	C	5	BUC-L3	CD8	28.986	85.74	0.9983	0.999	0.1	Unknown	Undetermined
30	C	6	BUC-L3	CD8	28.839	85.78	0.9979	0.9996	0.1	Unknown	Undetermined
31	C	7	BUC-H3	GAPDH	16.852	85.25	0.998	0.9986	0.1	Unknown	Undetermined
32	C	8	BUC-H3	GAPDH	16.867	85.11	0.998	0.9997	0.1	Unknown	Undetermined
33	C	9	BUC-H3	GAPDH	16.879	85.07	0.9978	0.9987	0.1	Unknown	Undetermined
34	C	10	BUC-H3	CD8	28.163	85.79	0.9979	0.9996	0.1	Unknown	Undetermined
35	C	11	BUC-H3	CD8	28.243	85.75	0.9985	0.9997	0.1	Unknown	Undetermined
36	C	12	BUC-H3	CD8	28.194	85.76	0.9993	0.9998	0.1	Unknown	Undetermined
37	D	1	BUC-L4	GAPDH	16.735	85.18	0.9982	0.9989	0.1	Unknown	Undetermined
38	D	2	BUC-L4	GAPDH	16.773	85.1	0.9992	0.9985	0.1	Unknown	Undetermined
39	D	3	BUC-L4	GAPDH	16.849	85.03	0.9995	0.9997	0.1	Unknown	Undetermined
40	D	4	BUC-L4	CD8	29.334	85.84	0.9982	0.9993	0.1	Unknown	Undetermined
41	D	5	BUC-L4	CD8	29.46	85.7	0.9994	0.9991	0.1	Unknown	Undetermined
42	D	6	BUC-L4	CD8	29.478	85.78	0.999	0.9996	0.1	Unknown	Undetermined
43	D	7	BUC-H4	GAPDH	16.703	85.08	0.999	0.9991	0.1	Unknown	Undetermined
44	D	8	BUC-H4	GAPDH	16.807	85.21	0.9981	0.9995	0.1	Unknown	Undetermined
45	D	9	BUC-H4	GAPDH	16.843	85.11	0.9995	0.9994	0.1	Unknown	Undetermined
46	D	10	BUC-H4	CD8	28.603	85.84	0.9997	0.9996	0.1	Unknown	Undetermined
47	D	11	BUC-H4	CD8	28.737	85.84	0.9983	0.9992	0.1	Unknown	Undetermined
48	D	12	BUC-H4	CD8	28.676	85.79	0.9983	0.9979	0.1	Unknown	Undetermined

## Sheet: Table 2
No.	Row	Col	Sample	Assay	Ct Value	Melt Temp.	Ct R^2	Tm R^2	Threshold	Sample Type	Quantity
1	A	1	BUC-L1	GAPDH	16.404	85.23	0.999	0.9993	0.1	Unknown	Undetermined
2	A	2	BUC-L1	GAPDH	16.577	85.2	0.9988	0.9983	0.1	Unknown	Undetermined
3	A	3	BUC-L1	GAPDH	16.783	85.12	0.9986	0.9997	0.1	Unknown	Undetermined
4	A	4	BUC-L1	ID1	22.213	86.84	0.9981	0.9984	0.1	Unknown	Undetermined
5	A	5	BUC-L1	ID1	22.04	86.92	0.9982	0.9986	0.1	Unknown	Undetermined
6	A	6	BUC-L1	ID1	22.173	86.85	0.9984	0.9984	0.1	Unknown	Undetermined
7	A	7	BUC-L1	GATA3	23.244	82.39	0.9991	0.9994	0.1	Unknown	Undetermined
8	A	8	BUC-L1	GATA3	23.242	82.34	0.9982	0.999	0.1	Unknown	Undetermined
9	A	9	BUC-L1	GATA3	23.26	82.49	0.9983	0.9987	0.1	Unknown	Undetermined
10	A	10	BUC-L1	TNFRSF21	22.432	86.42	0.9997	0.999	0.1	Unknown	Undetermined
11	A	11	BUC-L1	TNFRSF21	22.275	86.36	0.9986	0.9993	0.1	Unknown	Undetermined
12	A	12	BUC-L1	TNFRSF21	22.335	86.5	0.9998	0.9982	0.1	Unknown	Undetermined
13	B	1	BUC-H1	GAPDH	16.746	85.04	0.9988	0.9987	0.1	Unknown	Undetermined
14	B	2	BUC-H1	GAPDH	16.543	85.17	0.9993	0.9997	0.1	Unknown	Undetermined
15	B	3	BUC-H1	GAPDH	16.492	85.17	0.9986	0.9989	0.1	Unknown	Undetermined
16	B	4	BUC-H1	ID1	23.108	86.87	0.9997	0.9999	0.1	Unknown	Undetermined
17	B	5	BUC-H1	ID1	23.08	86.83	0.9993	0.9992	0.1	Unknown	Undetermined
18	B	6	BUC-H1	ID1	23.196	86.81	0.9983	0.9983	0.1	Unknown	Undetermined
19	B	7	BUC-H1	GATA3	24.438	82.44	0.9984	0.9987	0.1	Unknown	Undetermined
20	B	8	BUC-H1	GATA3	24.416	82.34	0.9998	0.9998	0.1	Unknown	Undetermined
21	B	9	BUC-H1	GATA3	24.293	82.47	0.9995	0.9996	0.1	Unknown	Undetermined
22	B	10	BUC-H1	TNFRSF21	23.05	86.36	0.9994	0.9989	0.1	Unknown	Undetermined
23	B	11	BUC-H1	TNFRSF21	23.081	86.4	0.999	0.9987	0.1	Unknown	Undetermined
24	B	12	BUC-H1	TNFRSF21	23.072	86.39	0.9981	0.9979	0.1	Unknown	Undetermined
25	C	1	BUC-L2	GAPDH	16.646	85.1	0.9998	0.9998	0.1	Unknown	Undetermined
26	C	2	BUC-L2	GAPDH	16.432	85.07	0.9996	0.9998	0.1	Unknown	Undetermined
27	C	3	BUC-L2	GAPDH	16.508	85.03	0.9993	0.9997	0.1	Unknown	Undetermined
28	C	4	BUC-L2	ID1	21.727	86.88	0.9991	0.9985	0.1	Unknown	Undetermined
29	C	5	BUC-L2	ID1	21.65	86.93	0.9982	0.9997	0.1	Unknown	Undetermined
30	C	6	BUC-L2	ID1	21.771	86.92	0.9999	0.9989	0.1	Unknown	Undetermined
31	C	7	BUC-L2	GATA3	23.534	82.34	0.9983	0.9996	0.1	Unknown	Undetermined
32	C	8	BUC-L2	GATA3	23.345	82.47	0.9989	0.9998	0.1	Unknown	Undetermined
33	C	9	BUC-L2	GATA3	23.388	82.41	0.9996	0.9991	0.1	Unknown	Undetermined
34	C	10	BUC-L2	TNFRSF21	21.973	86.5	0.9991	0.999	0.1	Unknown	Undetermined
35	C	11	BUC-L2	TNFRSF21	22.033	86.35	0.9987	0.9991	0.1	Unknown	Undetermined
36	C	12	BUC-L2	TNFRSF21	21.902	86.39	0.9994	0.9993	0.1	Unknown	Undetermined
37	D	1	BUC-H2	GAPDH	16.436	85.06	0.9986	0.9987	0.1	Unknown	Undetermined
38	D	2	BUC-H2	GAPDH	16.469	85.16	0.999	0.9996	0.1	Unknown	Undetermined
39	D	3	BUC-H2	GAPDH	16.735	85.23	0.999	0.9996	0.1	Unknown	Undetermined
40	D	4	BUC-H2	ID1	22.542	86.85	0.9985	0.9987	0.1	Unknown	Undetermined
41	D	5	BUC-H2	ID1	22.688	86.97	0.999	0.999	0.1	Unknown	Undetermined
42	D	6	BUC-H2	ID1	22.55	86.91	0.9986	0.9997	0.1	Unknown	Undetermined
43	D	7	BUC-H2	GATA3	24.801	82.46	0.9994	0.9988	0.1	Unknown	Undetermined
44	D	8	BUC-H2	GATA3	24.749	82.48	0.9991	0.9995	0.1	Unknown	Undetermined
45	D	9	BUC-H2	GATA3	24.681	82.39	0.9984	0.9995	0.1	Unknown	Undetermined
46	D	10	BUC-H2	TNFRSF21	22.28	86.58	0.9982	0.9986	0.1	Unknown	Undetermined
47	D	11	BUC-H2	TNFRSF21	22.199	86.53	0.9988	0.9991	0.1	Unknown	Undetermined
48	D	12	BUC-H2	TNFRSF21	22.186	86.38	0.998	0.9998	0.1	Unknown	Undetermined
49	E	1	BUC-L3	GAPDH	16.407	85.04	0.9991	0.9994	0.1	Unknown	Undetermined
50	E	2	BUC-L3	GAPDH	16.435	85.01	0.9992	0.9994	0.1	Unknown	Undetermined
51	E	3	BUC-L3	GAPDH	16.751	85.04	0.9994	0.9989	0.1	Unknown	Undetermined
52	E	4	BUC-L3	ID1	22.275	86.98	0.9987	0.9987	0.1	Unknown	Undetermined
53	E	5	BUC-L3	ID1	22.253	86.9	0.9989	0.9992	0.1	Unknown	Undetermined
54	E	6	BUC-L3	ID1	22.176	86.96	0.9993	0.9998	0.1	Unknown	Undetermined
55	E	7	BUC-L3	GATA3	23.008	82.49	0.9996	0.9992	0.1	Unknown	Undetermined
56	E	8	BUC-L3	GATA3	22.952	82.39	0.9994	0.9992	0.1	Unknown	Undetermined
57	E	9	BUC-L3	GATA3	22.982	82.4	0.9982	0.9987	0.1	Unknown	Undetermined
58	E	10	BUC-L3	TNFRSF21	21.65	86.46	0.9981	0.9982	0.1	Unknown	Undetermined
59	E	11	BUC-L3	TNFRSF21	21.615	86.49	0.999	0.9997	0.1	Unknown	Undetermined
60	E	12	BUC-L3	TNFRSF21	21.595	86.54	0.9985	0.9995	0.1	Unknown	Undetermined
61	F	1	BUC-H3	GAPDH	16.459	85.15	0.9987	0.9982	0.1	Unknown	Undetermined
62	F	2	BUC-H3	GAPDH	16.515	85.18	0.9998	0.999	0.1	Unknown	Undetermined
63	F	3	BUC-H3	GAPDH	16.409	85.06	0.9997	0.9996	0.1	Unknown	Undetermined
64	F	4	BUC-H3	ID1	23.015	86.93	0.9997	0.9999	0.1	Unknown	Undetermined
65	F	5	BUC-H3	ID1	22.904	86.99	0.9993	0.9997	0.1	Unknown	Undetermined
66	F	6	BUC-H3	ID1	22.882	86.86	0.9998	0.9992	0.1	Unknown	Undetermined
67	F	7	BUC-H3	GATA3	23.691	82.41	0.9998	0.9986	0.1	Unknown	Undetermined
68	F	8	BUC-H3	GATA3	23.788	82.35	0.9993	0.999	0.1	Unknown	Undetermined
69	F	9	BUC-H3	GATA3	23.749	82.32	0.9984	0.9993	0.1	Unknown	Undetermined
70	F	10	BUC-H3	TNFRSF21	22.497	86.54	0.9982	0.9993	0.1	Unknown	Undetermined
71	F	11	BUC-H3	TNFRSF21	22.473	86.55	0.9982	0.999	0.1	Unknown	Undetermined
72	F	12	BUC-H3	TNFRSF21	22.507	86.54	0.9978	0.9988	0.1	Unknown	Undetermined
73	G	1	BUC-L4	GAPDH	16.765	85.08	0.9999	0.9984	0.1	Unknown	Undetermined
74	G	2	BUC-L4	GAPDH	16.567	85.24	0.9997	0.9999	0.1	Unknown	Undetermined
75	G	3	BUC-L4	GAPDH	16.743	85.05	0.9989	0.9995	0.1	Unknown	Undetermined
76	G	4	BUC-L4	ID1	22.519	86.9	0.9987	0.9985	0.1	Unknown	Undetermined
77	G	5	BUC-L4	ID1	22.457	86.82	0.9986	0.9996	0.1	Unknown	Undetermined
78	G	6	BUC-L4	ID1	22.457	86.89	0.9984	0.9998	0.1	Unknown	Undetermined
79	G	7	BUC-L4	GATA3	23.437	82.33	0.9982	0.9994	0.1	Unknown	Undetermined
80	G	8	BUC-L4	GATA3	23.458	82.45	0.9993	0.9998	0.1	Unknown	Undetermined
81	G	9	BUC-L4	GATA3	23.525	82.43	0.9998	0.9985	0.1	Unknown	Undetermined
82	G	10	BUC-L4	TNFRSF21	21.241	86.41	0.9992	0.9987	0.1	Unknown	Undetermined
83	G	11	BUC-L4	TNFRSF21	21.228	86.35	0.9981	0.9993	0.1	Unknown	Undetermined
84	G	12	BUC-L4	TNFRSF21	21.256	86.5	0.9982	0.9986	0.1	Unknown	Undetermined
85	H	1	BUC-H4	GAPDH	16.739	85.25	0.9984	0.9986	0.1	Unknown	Undetermined
86	H	2	BUC-H4	GAPDH	16.761	85.07	0.9991	0.9993	0.1	Unknown	Undetermined
87	H	3	BUC-H4	GAPDH	16.581	85.21	0.9986	0.9989	0.1	Unknown	Undetermined
88	H	4	BUC-H4	ID1	22.809	86.87	0.9991	0.9994	0.1	Unknown	Undetermined
89	H	5	BUC-H4	ID1	22.713	86.91	0.9982	0.9982	0.1	Unknown	Undetermined
90	H	6	BUC-H4	ID1	22.81	86.89	0.9992	0.9984	0.1	Unknown	Undetermined
91	H	7	BUC-H4	GATA3	23.964	82.31	0.9992	0.9987	0.1	Unknown	Undetermined
92	H	8	BUC-H4	GATA3	24.044	82.49	0.9987	0.9991	0.1	Unknown	Undetermined
93	H	9	BUC-H4	GATA3	23.874	82.45	0.9985	0.9991	0.1	Unknown	Undetermined
94	H	10	BUC-H4	TNFRSF21	22.262	86.38	0.9992	0.9998	0.1	Unknown	Undetermined
95	H	11	BUC-H4	TNFRSF21	22.263	86.45	0.9985	0.9997	0.1	Unknown	Undetermined
96	H	12	BUC-H4	TNFRSF21	22.177	86.53	0.9983	0.9995	0.1	Unknown	Undetermined

## Sheet: Table 3
No.	Row	Col	Sample	Assay	Ct Value	Melt Temp.	Ct R^2	Tm R^2	Threshold	Sample Type	Quantity
1	A	1	BUC-L1	GAPDH	17.153	85.19	0.9992	0.9997	0.1	Unknown	Undetermined
2	A	2	BUC-L1	GAPDH	17.036	85.1	0.9997	0.9983	0.1	Unknown	Undetermined
3	A	3	BUC-L1	GAPDH	17.047	85.14	0.9987	0.9991	0.1	Unknown	Undetermined
4	A	4	BUC-L1	FASLG	29.542	84.78	0.9984	0.9979	0.1	Unknown	Undetermined
5	A	5	BUC-L1	FASLG	29.551	84.82	0.9983	0.9991	0.1	Unknown	Undetermined
6	A	6	BUC-L1	FASLG	29.651	84.79	0.9996	0.9995	0.1	Unknown	Undetermined
7	A	7	BUC-L1	MLKL	26.615	83.26	0.9978	0.9978	0.1	Unknown	Undetermined
8	A	8	BUC-L1	MLKL	26.68	83.39	0.9993	0.9981	0.1	Unknown	Undetermined
9	A	9	BUC-L1	MLKL	26.629	83.25	0.9972	0.9978	0.1	Unknown	Undetermined
10	A	10	BUC-L1	MYC	24.722	86.61	0.9978	0.9974	0.1	Unknown	Undetermined
11	A	11	BUC-L1	MYC	24.785	86.68	0.9978	0.997	0.1	Unknown	Undetermined
12	A	12	BUC-L1	MYC	24.725	86.65	0.9986	0.9989	0.1	Unknown	Undetermined
13	B	1	BUC-H1	GAPDH	17.04	85.04	0.9991	0.9983	0.1	Unknown	Undetermined
14	B	2	BUC-H1	GAPDH	17.114	85.12	0.998	0.9981	0.1	Unknown	Undetermined
15	B	3	BUC-H1	GAPDH	17.116	85.25	0.9994	0.9992	0.1	Unknown	Undetermined
16	B	4	BUC-H1	FASLG	28.853	84.75	0.9991	0.9986	0.1	Unknown	Undetermined
17	B	5	BUC-H1	FASLG	28.823	84.78	0.9985	0.9993	0.1	Unknown	Undetermined
18	B	6	BUC-H1	FASLG	28.869	84.68	0.9993	0.9984	0.1	Unknown	Undetermined
19	B	7	BUC-H1	MLKL	26.014	83.34	0.9998	0.9993	0.1	Unknown	Undetermined
20	B	8	BUC-H1	MLKL	26.057	83.29	0.9972	0.9995	0.1	Unknown	Undetermined
21	B	9	BUC-H1	MLKL	26.048	83.24	0.9998	0.9983	0.1	Unknown	Undetermined
22	B	10	BUC-H1	MYC	23.59	86.59	0.9982	0.9972	0.1	Unknown	Undetermined
23	B	11	BUC-H1	MYC	23.441	86.59	0.9977	0.9984	0.1	Unknown	Undetermined
24	B	12	BUC-H1	MYC	23.538	86.71	0.9994	0.999	0.1	Unknown	Undetermined
25	C	1	BUC-L2	GAPDH	17.01	85.13	0.9996	0.9978	0.1	Unknown	Undetermined
26	C	2	BUC-L2	GAPDH	17.122	85.02	0.9997	0.9997	0.1	Unknown	Undetermined
27	C	3	BUC-L2	GAPDH	17.09	85.05	0.9995	0.9985	0.1	Unknown	Undetermined
28	C	4	BUC-L2	FASLG	29.24	84.66	0.9988	0.9987	0.1	Unknown	Undetermined
29	C	5	BUC-L2	FASLG	29.316	84.68	0.9983	0.9981	0.1	Unknown	Undetermined
30	C	6	BUC-L2	FASLG	29.25	84.79	0.9981	0.999	0.1	Unknown	Undetermined
31	C	7	BUC-L2	MLKL	26.873	83.4	0.9973	0.9973	0.1	Unknown	Undetermined
32	C	8	BUC-L2	MLKL	26.891	83.37	0.9978	0.9995	0.1	Unknown	Undetermined
33	C	9	BUC-L2	MLKL	26.947	83.46	0.9986	0.9983	0.1	Unknown	Undetermined
34	C	10	BUC-L2	MYC	24.856	86.64	0.9988	0.9988	0.1	Unknown	Undetermined
35	C	11	BUC-L2	MYC	24.823	86.65	0.9969	0.998	0.1	Unknown	Undetermined
36	C	12	BUC-L2	MYC	24.817	86.68	0.9978	0.9977	0.1	Unknown	Undetermined
37	D	1	BUC-H2	GAPDH	17.138	85.11	0.9981	0.9979	0.1	Unknown	Undetermined
38	D	2	BUC-H2	GAPDH	17.093	85.11	0.9981	0.9979	0.1	Unknown	Undetermined
39	D	3	BUC-H2	GAPDH	17.13	85.2	0.9989	0.9985	0.1	Unknown	Undetermined
40	D	4	BUC-H2	FASLG	28.846	84.63	0.9988	0.9998	0.1	Unknown	Undetermined
41	D	5	BUC-H2	FASLG	28.877	84.81	0.9983	0.9978	0.1	Unknown	Undetermined
42	D	6	BUC-H2	FASLG	28.707	84.73	0.9992	0.9984	0.1	Unknown	Undetermined
43	D	7	BUC-H2	MLKL	26.137	83.44	0.9974	0.9985	0.1	Unknown	Undetermined
44	D	8	BUC-H2	MLKL	26.344	83.4	0.9992	0.9973	0.1	Unknown	Undetermined
45	D	9	BUC-H2	MLKL	26.172	83.39	0.9997	0.9979	0.1	Unknown	Undetermined
46	D	10	BUC-H2	MYC	24.053	86.62	0.998	0.9985	0.1	Unknown	Undetermined
47	D	11	BUC-H2	MYC	24.094	86.64	0.9975	0.9994	0.1	Unknown	Undetermined
48	D	12	BUC-H2	MYC	24.098	86.65	0.9991	0.9998	0.1	Unknown	Undetermined
49	E	1	BUC-L3	GAPDH	17.131	85.03	0.9992	0.9987	0.1	Unknown	Undetermined
50	E	2	BUC-L3	GAPDH	17.029	85.05	0.9992	0.998	0.1	Unknown	Undetermined
51	E	3	BUC-L3	GAPDH	17.06	85.06	0.9984	0.9985	0.1	Unknown	Undetermined
52	E	4	BUC-L3	FASLG	29.106	84.66	0.9987	0.998	0.1	Unknown	Undetermined
53	E	5	BUC-L3	FASLG	29.266	84.65	0.9979	0.9988	0.1	Unknown	Undetermined
54	E	6	BUC-L3	FASLG	29.156	84.74	0.9992	0.999	0.1	Unknown	Undetermined
55	E	7	BUC-L3	MLKL	26.804	83.39	0.9993	0.9976	0.1	Unknown	Undetermined
56	E	8	BUC-L3	MLKL	26.684	83.29	0.9971	0.9977	0.1	Unknown	Undetermined
57	E	9	BUC-L3	MLKL	26.75	83.48	0.9996	0.9971	0.1	Unknown	Undetermined
58	E	10	BUC-L3	MYC	24.863	86.61	0.997	0.9998	0.1	Unknown	Undetermined
59	E	11	BUC-L3	MYC	24.901	86.62	0.9978	0.9979	0.1	Unknown	Undetermined
60	E	12	BUC-L3	MYC	24.872	86.58	0.9997	0.9994	0.1	Unknown	Undetermined
61	F	1	BUC-H3	GAPDH	17.03	85.25	0.9989	0.9984	0.1	Unknown	Undetermined
62	F	2	BUC-H3	GAPDH	17.144	85.04	0.9995	0.9984	0.1	Unknown	Undetermined
63	F	3	BUC-H3	GAPDH	17.037	85.12	0.9979	0.9979	0.1	Unknown	Undetermined
64	F	4	BUC-H3	FASLG	28.588	84.75	0.9983	0.999	0.1	Unknown	Undetermined
65	F	5	BUC-H3	FASLG	28.559	84.59	0.9985	0.9981	0.1	Unknown	Undetermined
66	F	6	BUC-H3	FASLG	28.587	84.82	0.999	0.9981	0.1	Unknown	Undetermined
67	F	7	BUC-H3	MLKL	26.24	83.41	0.998	0.9995	0.1	Unknown	Undetermined
68	F	8	BUC-H3	MLKL	26.241	83.3	0.9991	0.9985	0.1	Unknown	Undetermined
69	F	9	BUC-H3	MLKL	26.169	83.43	0.9973	0.9996	0.1	Unknown	Undetermined
70	F	10	BUC-H3	MYC	24.152	86.64	0.997	0.998	0.1	Unknown	Undetermined
71	F	11	BUC-H3	MYC	24.176	86.67	0.9995	0.9983	0.1	Unknown	Undetermined
72	F	12	BUC-H3	MYC	24.158	86.66	0.9996	0.997	0.1	Unknown	Undetermined
73	G	1	BUC-L4	GAPDH	17.179	85.1	0.9998	0.9994	0.1	Unknown	Undetermined
74	G	2	BUC-L4	GAPDH	17.201	85.11	0.9979	0.9987	0.1	Unknown	Undetermined
75	G	3	BUC-L4	GAPDH	17.031	85.12	0.9982	0.9987	0.1	Unknown	Undetermined
76	G	4	BUC-L4	FASLG	29.262	84.82	0.9994	0.9995	0.1	Unknown	Undetermined
77	G	5	BUC-L4	FASLG	29.12	84.79	0.999	0.9979	0.1	Unknown	Undetermined
78	G	6	BUC-L4	FASLG	29.215	84.61	0.9983	0.9985	0.1	Unknown	Undetermined
79	G	7	BUC-L4	MLKL	26.76	83.29	0.998	0.998	0.1	Unknown	Undetermined
80	G	8	BUC-L4	MLKL	26.74	83.28	0.9993	0.9988	0.1	Unknown	Undetermined
81	G	9	BUC-L4	MLKL	26.89	83.42	0.9983	0.9975	0.1	Unknown	Undetermined
82	G	10	BUC-L4	MYC	24.577	86.58	0.9986	0.9974	0.1	Unknown	Undetermined
83	G	11	BUC-L4	MYC	24.605	86.6	0.9982	0.9985	0.1	Unknown	Undetermined
84	G	12	BUC-L4	MYC	24.624	86.67	0.9978	0.9991	0.1	Unknown	Undetermined
85	H	1	BUC-H4	GAPDH	17.205	85.18	0.9984	0.9979	0.1	Unknown	Undetermined
86	H	2	BUC-H4	GAPDH	17.007	85.26	0.9996	0.9985	0.1	Unknown	Undetermined
87	H	3	BUC-H4	GAPDH	17.179	85.2	0.9981	0.9984	0.1	Unknown	Undetermined
88	H	4	BUC-H4	FASLG	28.843	84.6	0.9979	0.9991	0.1	Unknown	Undetermined
89	H	5	BUC-H4	FASLG	28.96	84.62	0.9983	0.9995	0.1	Unknown	Undetermined
90	H	6	BUC-H4	FASLG	28.996	84.65	0.9988	0.9986	0.1	Unknown	Undetermined
91	H	7	BUC-H4	MLKL	26.337	83.3	0.9985	0.9992	0.1	Unknown	Undetermined
92	H	8	BUC-H4	MLKL	26.433	83.27	0.9971	0.9971	0.1	Unknown	Undetermined
93	H	9	BUC-H4	MLKL	26.349	83.37	0.9995	0.9984	0.1	Unknown	Undetermined
94	H	10	BUC-H4	MYC	24.161	86.67	0.9969	0.9996	0.1	Unknown	Undetermined
95	H	11	BUC-H4	MYC	24.074	86.64	0.9995	0.9993	0.1	Unknown	Undetermined
96	H	12	BUC-H4	MYC	24.135	86.6	0.9983	0.9983	0.1	Unknown	Undetermined

## Sheet: Table 4
No.	Row	Col	Sample	Assay	Ct Value	Melt Temp.	Ct R^2	Tm R^2	Threshold	Sample Type	Quantity
1	A	1	BUC-L1	GAPDH	17.184	85.19	0.9979	0.9992	0.1	Unknown	Undetermined
2	A	2	BUC-L1	GAPDH	17.209	85.09	0.9972	0.9983	0.1	Unknown	Undetermined
3	A	3	BUC-L1	GAPDH	17.183	85.22	0.9984	0.9969	0.1	Unknown	Undetermined
4	A	4	BUC-L1	SLC39A7	24.652	85.61	0.9981	0.9988	0.1	Unknown	Undetermined
5	A	5	BUC-L1	SLC39A7	24.554	85.64	0.9974	0.9977	0.1	Unknown	Undetermined
6	A	6	BUC-L1	SLC39A7	24.673	85.56	0.9992	0.997	0.1	Unknown	Undetermined
7	A	7	BUC-L1	IPMK	27.875	85.82	0.9971	0.9966	0.1	Unknown	Undetermined
8	A	8	BUC-L1	IPMK	27.927	85.95	0.9975	0.998	0.1	Unknown	Undetermined
9	A	9	BUC-L1	IPMK	27.993	85.86	0.9974	0.9984	0.1	Unknown	Undetermined
10	A	10	BUC-L1	PANX1	26.147	86.21	0.9984	0.9983	0.1	Unknown	Undetermined
11	A	11	BUC-L1	PANX1	26.163	86.12	0.997	0.9987	0.1	Unknown	Undetermined
12	A	12	BUC-L1	PANX1	26.221	86.09	0.9975	0.9989	0.1	Unknown	Undetermined
13	B	1	BUC-H1	GAPDH	17.26	85.17	0.9967	0.9973	0.1	Unknown	Undetermined
14	B	2	BUC-H1	GAPDH	17.156	85.26	0.9984	0.9968	0.1	Unknown	Undetermined
15	B	3	BUC-H1	GAPDH	17.188	85.1	0.998	0.9973	0.1	Unknown	Undetermined
16	B	4	BUC-H1	SLC39A7	24.239	85.59	0.9984	0.9968	0.1	Unknown	Undetermined
17	B	5	BUC-H1	SLC39A7	24.273	85.63	0.9967	0.999	0.1	Unknown	Undetermined
18	B	6	BUC-H1	SLC39A7	24.355	85.57	0.9982	0.9969	0.1	Unknown	Undetermined
19	B	7	BUC-H1	IPMK	27.408	85.83	0.9984	0.9967	0.1	Unknown	Undetermined
20	B	8	BUC-H1	IPMK	27.45	85.92	0.9992	0.9985	0.1	Unknown	Undetermined
21	B	9	BUC-H1	IPMK	27.404	85.93	0.9978	0.9967	0.1	Unknown	Undetermined
22	B	10	BUC-H1	PANX1	25.676	86.09	0.9991	0.9974	0.1	Unknown	Undetermined
23	B	11	BUC-H1	PANX1	25.609	86.17	0.9965	0.9969	0.1	Unknown	Undetermined
24	B	12	BUC-H1	PANX1	25.604	86.06	0.9989	0.9992	0.1	Unknown	Undetermined
25	C	1	BUC-L2	GAPDH	17.243	85.17	0.998	0.9979	0.1	Unknown	Undetermined
26	C	2	BUC-L2	GAPDH	17.202	85.3	0.9977	0.9974	0.1	Unknown	Undetermined
27	C	3	BUC-L2	GAPDH	17.155	85.15	0.9966	0.9974	0.1	Unknown	Undetermined
28	C	4	BUC-L2	SLC39A7	24.579	85.62	0.9986	0.9977	0.1	Unknown	Undetermined
29	C	5	BUC-L2	SLC39A7	24.529	85.65	0.9975	0.999	0.1	Unknown	Undetermined
30	C	6	BUC-L2	SLC39A7	24.612	85.64	0.9982	0.998	0.1	Unknown	Undetermined
31	C	7	BUC-L2	IPMK	28.049	85.88	0.9992	0.9981	0.1	Unknown	Undetermined
32	C	8	BUC-L2	IPMK	28.067	85.85	0.997	0.9974	0.1	Unknown	Undetermined
33	C	9	BUC-L2	IPMK	28.086	85.87	0.9968	0.999	0.1	Unknown	Undetermined
34	C	10	BUC-L2	PANX1	26.223	86.04	0.9978	0.9969	0.1	Unknown	Undetermined
35	C	11	BUC-L2	PANX1	26.307	86.02	0.998	0.9978	0.1	Unknown	Undetermined
36	C	12	BUC-L2	PANX1	26.36	86.11	0.9989	0.9968	0.1	Unknown	Undetermined
37	D	1	BUC-H2	GAPDH	17.162	85.25	0.9986	0.9966	0.1	Unknown	Undetermined
38	D	2	BUC-H2	GAPDH	17.264	85.24	0.9986	0.9986	0.1	Unknown	Undetermined
39	D	3	BUC-H2	GAPDH	17.275	85.1	0.9975	0.9972	0.1	Unknown	Undetermined
40	D	4	BUC-H2	SLC39A7	24.463	85.62	0.9971	0.9989	0.1	Unknown	Undetermined
41	D	5	BUC-H2	SLC39A7	24.497	85.62	0.9981	0.9981	0.1	Unknown	Undetermined
42	D	6	BUC-H2	SLC39A7	24.476	85.58	0.9986	0.9985	0.1	Unknown	Undetermined
43	D	7	BUC-H2	IPMK	27.61	85.96	0.9974	0.9983	0.1	Unknown	Undetermined
44	D	8	BUC-H2	IPMK	27.588	85.91	0.9984	0.9966	0.1	Unknown	Undetermined
45	D	9	BUC-H2	IPMK	27.586	85.88	0.9969	0.9966	0.1	Unknown	Undetermined
46	D	10	BUC-H2	PANX1	25.883	86.18	0.9977	0.9991	0.1	Unknown	Undetermined
47	D	11	BUC-H2	PANX1	25.89	86.11	0.9981	0.9994	0.1	Unknown	Undetermined
48	D	12	BUC-H2	PANX1	25.898	86.21	0.9991	0.9973	0.1	Unknown	Undetermined
49	E	1	BUC-L3	GAPDH	17.199	85.27	0.9969	0.9982	0.1	Unknown	Undetermined
50	E	2	BUC-L3	GAPDH	17.264	85.28	0.999	0.9989	0.1	Unknown	Undetermined
51	E	3	BUC-L3	GAPDH	17.215	85.3	0.9992	0.9988	0.1	Unknown	Undetermined
52	E	4	BUC-L3	SLC39A7	24.828	85.55	0.9988	0.9972	0.1	Unknown	Undetermined
53	E	5	BUC-L3	SLC39A7	24.684	85.67	0.997	0.9981	0.1	Unknown	Undetermined
54	E	6	BUC-L3	SLC39A7	24.771	85.65	0.9977	0.9981	0.1	Unknown	Undetermined
55	E	7	BUC-L3	IPMK	27.858	85.9	0.9984	0.9972	0.1	Unknown	Undetermined
56	E	8	BUC-L3	IPMK	27.846	85.83	0.9993	0.9986	0.1	Unknown	Undetermined
57	E	9	BUC-L3	IPMK	27.909	85.81	0.9969	0.9986	0.1	Unknown	Undetermined
58	E	10	BUC-L3	PANX1	26.11	86.04	0.9986	0.9973	0.1	Unknown	Undetermined
59	E	11	BUC-L3	PANX1	26.063	86.09	0.9966	0.9989	0.1	Unknown	Undetermined
60	E	12	BUC-L3	PANX1	26.003	86.05	0.999	0.9992	0.1	Unknown	Undetermined
61	F	1	BUC-H3	GAPDH	17.286	85.15	0.9988	0.9981	0.1	Unknown	Undetermined
62	F	2	BUC-H3	GAPDH	17.277	85.13	0.9991	0.9969	0.1	Unknown	Undetermined
63	F	3	BUC-H3	GAPDH	17.208	85.3	0.9981	0.9975	0.1	Unknown	Undetermined
64	F	4	BUC-H3	SLC39A7	24.667	85.63	0.9993	0.9984	0.1	Unknown	Undetermined
65	F	5	BUC-H3	SLC39A7	24.618	85.64	0.9986	0.9981	0.1	Unknown	Undetermined
66	F	6	BUC-H3	SLC39A7	24.647	85.66	0.9988	0.9975	0.1	Unknown	Undetermined
67	F	7	BUC-H3	IPMK	27.402	85.84	0.9971	0.9992	0.1	Unknown	Undetermined
68	F	8	BUC-H3	IPMK	27.362	85.97	0.999	0.998	0.1	Unknown	Undetermined
69	F	9	BUC-H3	IPMK	27.329	85.87	0.9973	0.997	0.1	Unknown	Undetermined
70	F	10	BUC-H3	PANX1	25.641	86.1	0.9962	0.9988	0.1	Unknown	Undetermined
71	F	11	BUC-H3	PANX1	25.633	86.18	0.9993	0.9966	0.1	Unknown	Undetermined
72	F	12	BUC-H3	PANX1	25.663	86.18	0.9985	0.9971	0.1	Unknown	Undetermined
73	G	1	BUC-L4	GAPDH	17.263	85.28	0.9977	0.9985	0.1	Unknown	Undetermined
74	G	2	BUC-L4	GAPDH	17.197	85.26	0.9974	0.9986	0.1	Unknown	Undetermined
75	G	3	BUC-L4	GAPDH	17.174	85.1	0.9975	0.9973	0.1	Unknown	Undetermined
76	G	4	BUC-L4	SLC39A7	24.472	85.56	0.9968	0.998	0.1	Unknown	Undetermined
77	G	5	BUC-L4	SLC39A7	24.361	85.58	0.9993	0.9971	0.1	Unknown	Undetermined
78	G	6	BUC-L4	SLC39A7	24.457	85.62	0.9967	0.9973	0.1	Unknown	Undetermined
79	G	7	BUC-L4	IPMK	27.968	85.95	0.9988	0.9971	0.1	Unknown	Undetermined
80	G	8	BUC-L4	IPMK	27.853	85.86	0.997	0.9974	0.1	Unknown	Undetermined
81	G	9	BUC-L4	IPMK	27.952	85.94	0.9977	0.9967	0.1	Unknown	Undetermined
82	G	10	BUC-L4	PANX1	26.22	86.08	0.9988	0.9988	0.1	Unknown	Undetermined
83	G	11	BUC-L4	PANX1	26.176	86.12	0.9964	0.9993	0.1	Unknown	Undetermined
84	G	12	BUC-L4	PANX1	26.335	86.08	0.9993	0.9992	0.1	Unknown	Undetermined
85	H	1	BUC-H4	GAPDH	17.283	85.21	0.9966	0.9972	0.1	Unknown	Undetermined
86	H	2	BUC-H4	GAPDH	17.126	85.21	0.9977	0.9979	0.1	Unknown	Undetermined
87	H	3	BUC-H4	GAPDH	17.264	85.24	0.9986	0.9992	0.1	Unknown	Undetermined
88	H	4	BUC-H4	SLC39A7	24.355	85.66	0.998	0.9994	0.1	Unknown	Undetermined
89	H	5	BUC-H4	SLC39A7	24.481	85.63	0.9971	0.9989	0.1	Unknown	Undetermined
90	H	6	BUC-H4	SLC39A7	24.393	85.6	0.9992	0.998	0.1	Unknown	Undetermined
91	H	7	BUC-H4	IPMK	27.67	85.89	0.9987	0.9966	0.1	Unknown	Undetermined
92	H	8	BUC-H4	IPMK	27.593	85.96	0.9981	0.9982	0.1	Unknown	Undetermined
93	H	9	BUC-H4	IPMK	27.607	85.86	0.9985	0.9976	0.1	Unknown	Undetermined
94	H	10	BUC-H4	PANX1	25.925	86.17	0.9989	0.9988	0.1	Unknown	Undetermined
95	H	11	BUC-H4	PANX1	25.93	86.05	0.9971	0.9992	0.1	Unknown	Undetermined
96	H	12	BUC-H4	PANX1	25.905	86.08	0.9989	0.998	0.1	Unknown	Undetermined

## Sheet: Table 5
No.	Row	Col	Sample	Assay	Ct Value	Melt Temp.	Ct R^2	Tm R^2	Threshold	Sample Type	Quantity
1	A	1	BUC-L1	GAPDH	17.336	85.2	0.9967	0.9968	0.1	Unknown	Undetermined
2	A	2	BUC-L1	GAPDH	17.323	85.18	0.998	0.9984	0.1	Unknown	Undetermined
3	A	3	BUC-L1	GAPDH	17.275	85.11	0.9962	0.9972	0.1	Unknown	Undetermined
4	A	4	BUC-L1	HAT1	25.244	87.43	0.997	0.9966	0.1	Unknown	Undetermined
5	A	5	BUC-L1	HAT1	25.244	87.27	0.9985	0.9978	0.1	Unknown	Undetermined
6	A	6	BUC-L1	HAT1	25.289	87.37	0.997	0.9984	0.1	Unknown	Undetermined
7	A	7	BUC-L1	EGFR	25.993	87.68	0.9968	0.9986	0.1	Unknown	Undetermined
8	A	8	BUC-L1	EGFR	26.09	87.79	0.9952	0.9967	0.1	Unknown	Undetermined
9	A	9	BUC-L1	EGFR	26.041	87.77	0.996	0.9974	0.1	Unknown	Undetermined
10	A	10	BUC-L1	APP	21.914	86.49	0.9975	0.9981	0.1	Unknown	Undetermined
11	A	11	BUC-L1	APP	21.946	86.32	0.9985	0.9983	0.1	Unknown	Undetermined
12	A	12	BUC-L1	APP	21.977	86.36	0.9957	0.9952	0.1	Unknown	Undetermined
13	B	1	BUC-H1	GAPDH	17.338	85.13	0.9975	0.9983	0.1	Unknown	Undetermined
14	B	2	BUC-H1	GAPDH	17.297	85.23	0.9981	0.9977	0.1	Unknown	Undetermined
15	B	3	BUC-H1	GAPDH	17.277	85.14	0.9971	0.997	0.1	Unknown	Undetermined
16	B	4	BUC-H1	HAT1	24.925	87.4	0.999	0.9979	0.1	Unknown	Undetermined
17	B	5	BUC-H1	HAT1	24.912	87.3	0.9993	0.9977	0.1	Unknown	Undetermined
18	B	6	BUC-H1	HAT1	24.958	87.45	0.997	0.9974	0.1	Unknown	Undetermined
19	B	7	BUC-H1	EGFR	25.424	87.71	0.9964	0.9974	0.1	Unknown	Undetermined
20	B	8	BUC-H1	EGFR	25.384	87.63	0.9983	0.9981	0.1	Unknown	Undetermined
21	B	9	BUC-H1	EGFR	25.535	87.7	0.9963	0.9956	0.1	Unknown	Undetermined
22	B	10	BUC-H1	APP	21.811	86.47	0.996	0.9975	0.1	Unknown	Undetermined
23	B	11	BUC-H1	APP	21.847	86.44	0.9975	0.9985	0.1	Unknown	Undetermined
24	B	12	BUC-H1	APP	21.787	86.39	0.9977	0.9958	0.1	Unknown	Undetermined
25	C	1	BUC-L2	GAPDH	17.293	85.12	0.9976	0.998	0.1	Unknown	Undetermined
26	C	2	BUC-L2	GAPDH	17.228	85.13	0.9983	0.9991	0.1	Unknown	Undetermined
27	C	3	BUC-L2	GAPDH	17.264	85.09	0.9992	0.9974	0.1	Unknown	Undetermined
28	C	4	BUC-L2	HAT1	25.393	87.33	0.9963	0.9973	0.1	Unknown	Undetermined
29	C	5	BUC-L2	HAT1	25.266	87.38	0.9991	0.9981	0.1	Unknown	Undetermined
30	C	6	BUC-L2	HAT1	25.325	87.36	0.9981	0.9994	0.1	Unknown	Undetermined
31	C	7	BUC-L2	EGFR	26.243	87.84	0.9973	0.9965	0.1	Unknown	Undetermined
32	C	8	BUC-L2	EGFR	26.316	87.65	0.997	0.9989	0.1	Unknown	Undetermined
33	C	9	BUC-L2	EGFR	26.284	87.82	0.996	0.9984	0.1	Unknown	Undetermined
34	C	10	BUC-L2	APP	21.854	86.34	0.9974	0.997	0.1	Unknown	Undetermined
35	C	11	BUC-L2	APP	21.797	86.34	0.9978	0.9979	0.1	Unknown	Undetermined
36	C	12	BUC-L2	APP	21.886	86.45	0.9985	0.9985	0.1	Unknown	Undetermined
37	D	1	BUC-H2	GAPDH	17.25	85.11	0.9984	0.9992	0.1	Unknown	Undetermined
38	D	2	BUC-H2	GAPDH	17.318	85.15	0.9976	0.9967	0.1	Unknown	Undetermined
39	D	3	BUC-H2	GAPDH	17.289	85.21	0.9963	0.9976	0.1	Unknown	Undetermined
40	D	4	BUC-H2	HAT1	24.999	87.42	0.999	0.9974	0.1	Unknown	Undetermined
41	D	5	BUC-H2	HAT1	24.96	87.34	0.9963	0.9994	0.1	Unknown	Undetermined
42	D	6	BUC-H2	HAT1	24.989	87.29	0.9966	0.9962	0.1	Unknown	Undetermined
43	D	7	BUC-H2	EGFR	25.788	87.81	0.9959	0.9952	0.1	Unknown	Undetermined
44	D	8	BUC-H2	EGFR	25.772	87.64	0.9977	0.9964	0.1	Unknown	Undetermined
45	D	9	BUC-H2	EGFR	25.866	87.79	0.996	0.997	0.1	Unknown	Undetermined
46	D	10	BUC-H2	APP	22.096	86.31	0.9984	0.9981	0.1	Unknown	Undetermined
47	D	11	BUC-H2	APP	22.05	86.33	0.997	0.9956	0.1	Unknown	Undetermined
48	D	12	BUC-H2	APP	22.11	86.43	0.9957	0.9973	0.1	Unknown	Undetermined
49	E	1	BUC-L3	GAPDH	17.282	85.23	0.9977	0.9994	0.1	Unknown	Undetermined
50	E	2	BUC-L3	GAPDH	17.243	85.1	0.9964	0.9993	0.1	Unknown	Undetermined
51	E	3	BUC-L3	GAPDH	17.25	85.16	0.9992	0.9967	0.1	Unknown	Undetermined
52	E	4	BUC-L3	HAT1	25.092	87.4	0.9985	0.9983	0.1	Unknown	Undetermined
53	E	5	BUC-L3	HAT1	25.117	87.33	0.9986	0.9974	0.1	Unknown	Undetermined
54	E	6	BUC-L3	HAT1	25.081	87.38	0.9967	0.9969	0.1	Unknown	Undetermined
55	E	7	BUC-L3	EGFR	25.923	87.76	0.9975	0.9981	0.1	Unknown	Undetermined
56	E	8	BUC-L3	EGFR	25.913	87.66	0.9952	0.9993	0.1	Unknown	Undetermined
57	E	9	BUC-L3	EGFR	25.912	87.76	0.9969	0.9987	0.1	Unknown	Undetermined
58	E	10	BUC-L3	APP	22.196	86.33	0.9952	0.9978	0.1	Unknown	Undetermined
59	E	11	BUC-L3	APP	22.176	86.43	0.996	0.9983	0.1	Unknown	Undetermined
60	E	12	BUC-L3	APP	22.185	86.32	0.9977	0.9958	0.1	Unknown	Undetermined
61	F	1	BUC-H3	GAPDH	17.265	85.07	0.9987	0.997	0.1	Unknown	Undetermined
62	F	2	BUC-H3	GAPDH	17.339	85.1	0.9993	0.9975	0.1	Unknown	Undetermined
63	F	3	BUC-H3	GAPDH	17.315	85.14	0.9983	0.9979	0.1	Unknown	Undetermined
64	F	4	BUC-H3	HAT1	24.738	87.37	0.9964	0.999	0.1	Unknown	Undetermined
65	F	5	BUC-H3	HAT1	24.791	87.29	0.9967	0.9974	0.1	Unknown	Undetermined
66	F	6	BUC-H3	HAT1	24.796	87.3	0.9991	0.9967	0.1	Unknown	Undetermined
67	F	7	BUC-H3	EGFR	25.401	87.7	0.9967	0.9957	0.1	Unknown	Undetermined
68	F	8	BUC-H3	EGFR	25.556	87.79	0.9957	0.997	0.1	Unknown	Undetermined
69	F	9	BUC-H3	EGFR	25.438	87.7	0.9962	0.9979	0.1	Unknown	Undetermined
70	F	10	BUC-H3	APP	21.936	86.45	0.9965	0.996	0.1	Unknown	Undetermined
71	F	11	BUC-H3	APP	21.952	86.36	0.9981	0.9975	0.1	Unknown	Undetermined
72	F	12	BUC-H3	APP	21.964	86.35	0.9962	0.9973	0.1	Unknown	Undetermined
73	G	1	BUC-L4	GAPDH	17.235	85.21	0.9965	0.9989	0.1	Unknown	Undetermined
74	G	2	BUC-L4	GAPDH	17.328	85.15	0.9976	0.9992	0.1	Unknown	Undetermined
75	G	3	BUC-L4	GAPDH	17.32	85.2	0.9964	0.998	0.1	Unknown	Undetermined
76	G	4	BUC-L4	HAT1	25.15	87.33	0.998	0.9979	0.1	Unknown	Undetermined
77	G	5	BUC-L4	HAT1	25.242	87.34	0.9978	0.9987	0.1	Unknown	Undetermined
78	G	6	BUC-L4	HAT1	25.212	87.25	0.9978	0.999	0.1	Unknown	Undetermined
79	G	7	BUC-L4	EGFR	26.04	87.73	0.9967	0.998	0.1	Unknown	Undetermined
80	G	8	BUC-L4	EGFR	26.133	87.64	0.9965	0.9972	0.1	Unknown	Undetermined
81	G	9	BUC-L4	EGFR	26.118	87.61	0.9982	0.9985	0.1	Unknown	Undetermined
82	G	10	BUC-L4	APP	21.828	86.46	0.9972	0.9975	0.1	Unknown	Undetermined
83	G	11	BUC-L4	APP	21.874	86.41	0.9974	0.9984	0.1	Unknown	Undetermined
84	G	12	BUC-L4	APP	21.838	86.37	0.9959	0.9977	0.1	Unknown	Undetermined
85	H	1	BUC-H4	GAPDH	17.278	85.21	0.9965	0.9966	0.1	Unknown	Undetermined
86	H	2	BUC-H4	GAPDH	17.233	85.06	0.9993	0.9993	0.1	Unknown	Undetermined
87	H	3	BUC-H4	GAPDH	17.248	85.17	0.9971	0.9978	0.1	Unknown	Undetermined
88	H	4	BUC-H4	HAT1	24.933	87.4	0.9989	0.9964	0.1	Unknown	Undetermined
89	H	5	BUC-H4	HAT1	24.98	87.3	0.9991	0.9973	0.1	Unknown	Undetermined
90	H	6	BUC-H4	HAT1	24.937	87.45	0.999	0.9989	0.1	Unknown	Undetermined
91	H	7	BUC-H4	EGFR	25.646	87.84	0.9984	0.9972	0.1	Unknown	Undetermined
92	H	8	BUC-H4	EGFR	25.537	87.81	0.9978	0.9956	0.1	Unknown	Undetermined
93	H	9	BUC-H4	EGFR	25.488	87.78	0.9974	0.9967	0.1	Unknown	Undetermined
94	H	10	BUC-H4	APP	21.629	86.39	0.9982	0.9981	0.1	Unknown	Undetermined
95	H	11	BUC-H4	APP	21.646	86.39	0.9982	0.9975	0.1	Unknown	Undetermined
96	H	12	BUC-H4	APP	21.617	86.32	0.9984	0.998	0.1	Unknown	Undetermined

## Sheet: Table 6
	Forward Primer	Reverse Primer
GAPDH	CTGGGCTACACTGAGCACC	AAGTGGTCGTTGAGGGCAATG
CD8	ATGGCCTTACCAGTGACCG	AGGTTCCAGGTCCGATCCAG
ID1	CTGCTCTACGACATGAACGG	GAAGGTCCCTGATGTAGTCGAT
GATA3	GCCCCTCATTAAGCCCAAG	TTGTGGTGGTCTGACAGTTCG
TNFRSF21	GTGGGGACCTTTACCAGGC	GGTCAGTCAAGGCAGCACA
FASLG	TGCCTTGGTAGGATTGGGC	GCTGGTAGACTCTCGGAGTTC
MLKL	AGGAGGCTAATGGGGAGATAGA	TGGCTTGCTGTTAGAAACCTG
MYC	GTCAAGAGGCGAACACACAAC	TTGGACGGACAGGATGTATGC
SLC39A7	GGACACGCTCACAGTCATACA	CTCCTCGCCTCTTCTGAACC
IPMK	AGGACAACTGTCAGACACAGA	TGACGCGCATACATCTTGGAC
PANX1	GCTCTTTGCGATCCTCCTGTA	TGCACGGTTGTAAACTTTGTCAA
HAT1	AAGCCATTCGGAACCTTACTTC	AGTGCCATCTTTCATCATCCAC
EGFR	CCCACTCATGCTCTACAACCC	TCGCACTTCTTACACTTGCGG
APP	TCTCGTTCCTGACAAGTGCAA	GCAAGTTGGTACTCTTCTCACTG
